# Supplementary material for: Moss BRCA2 lacking the canonical DNA-binding domain promotes homologous recombination and binds to DNA
Source: Nucleic Acids Res. 2025 Sep 5;53(17):gkaf856. doi: 10.1093/nar/gkaf856 (PMC12412785; doi:10.1093/nar/gkaf856)
Supplement: gkaf856_Supplemental_Files [file gkaf856_supplemental_files.zip]

Archive with 4 entries (4 files):
- DATASET_S1.txt
- DATASET_S2.txt
- DATASET_S3.xlsx
- SuppFigures_V3.pptx
