# Supplementary material for: Moss BRCA2 lacking the canonical DNA-binding domain promotes homologous recombination and binds to DNA
Source: Nucleic Acids Res. 2025 Sep 5;53(17):gkaf856. doi: 10.1093/nar/gkaf856 (PMC12412785; doi:10.1093/nar/gkaf856)
Supplement: gkaf856_Supplemental_Files [file gkaf856_supplemental_files.zip › DATASET_S1.txt]

Query         Q_5160755
Match_columns 1187
No_of_seqs    368 out of 973
Neff          5.85587
Searched_HMMs 243605
Date          Mon Oct 28 11:42:20 2024
Command       hhsearch -cpu 8 -i ../results/full.a3m -d /cluster/toolkit/production/databases/hh-suite/mmcif70/pdb70 -d /cluster/toolkit/production/databases/hh-suite/Proteomes/Homo_sapiens/Homo_sapiens -d /cluster/toolkit/production/databases/hh-suite/Proteomes/Physcomitrella_patens/Physcomitrella_patens -d /cluster/toolkit/production/databases/hh-suite/Proteomes/Drosophila_melanogaster/Drosophila_melanogaster -o ../results/5160755.hhr -oa3m ../results/5160755.a3m -p 20 -Z 250 -loc -z 1 -b 1 -B 250 -ssm 2 -sc 1 -seq 1 -dbstrlen 10000 -norealign -maxres 32000 -contxt /cluster/toolkit/production/bioprogs/tools/hh-suite-build-new/data/context_data.crf 

 No Hit                             Prob E-value P-value  Score    SS Cols Query HMM  Template HMM
  1 NP_000050.2 breast cancer type 100.0  5E-128  2E-133 1247.0  95.8  609  502-1143 2518-3191(3418)
  2 1MIU_A Breast Cancer type 2 su 100.0  3E-116  1E-121 1100.2  73.4  611  502-1147   62-736 (738)
  3 1MJE_A breast cancer 2; TUMOR  100.0 1.4E-96  6E-102  915.5  64.3  540  502-1146   62-648 (649)
  4 NP_611925.2 breast cancer 2, e  99.7 2.4E-15 9.8E-21  195.5  14.8  185   67-293   574-782 (971)
  5 NP_611925.2 breast cancer 2, e  99.6 2.5E-14   1E-19  186.5  14.4  179   67-293   467-707 (971)
  6 NP_611925.2 breast cancer 2, e  99.1 1.8E-09 7.4E-15  143.3  10.0  129   67-197   624-780 (971)
  7 NP_611925.2 breast cancer 2, e  99.0 3.5E-09 1.5E-14  140.7  10.5  128  119-290   466-653 (971)
  8 NP_000050.2 breast cancer type  98.8 5.1E-08 2.1E-13  138.4  10.7  155  121-290  1842-2084(3418)
  9 8U5Y_B RPA-related protein RAD  98.8 1.4E-05 5.9E-11  110.1  32.6  365  615-1120   40-491 (855)
 10 NP_060485.4 uncharacterized pr  98.7 5.4E-05 2.2E-10  104.5  33.2  373  615-1120   40-491 (855)
 11 NP_001171711.1 uncharacterized  98.7 0.00011 4.6E-10  100.2  33.2  358  615-1106   40-476 (758)
 12 NP_000050.2 breast cancer type  98.4 1.1E-05 4.4E-11  116.9  14.8  225   69-293  1523-2007(3418)
 13 XP_001777498.1 predicted prote  98.4  0.0021 8.6E-09   86.9  32.9  336  620-1113    9-440 (632)
 14 NP_524274.1 replication protei  98.3  0.0022   9E-09   86.2  32.1  328  620-1113   10-402 (603)
 15 NP_002936.1 replication protei  98.3  0.0019 7.8E-09   87.1  30.0  335  620-1113    9-417 (616)
 16 NP_000050.2 breast cancer type  98.2 7.7E-06 3.2E-11  118.3   7.1   83   67-149  1975-2084(3418)
 17 8RK2_A Replication protein A 7  98.2  0.0066 2.7E-08   81.8  32.0  337  620-1113    9-417 (616)
 18 XP_001775481.1 predicted prote  98.2  0.0057 2.4E-08   83.0  31.6  336  620-1113    9-434 (626)
 19 1N0W_B Breast cancer type 2 su  97.3 0.00095 3.9E-09   56.2   3.4   33  258-290     2-34  (35)
 20 NP_001157032.1 meiosis-specifi  97.3   0.057 2.3E-07   70.9  20.2  204  898-1113   25-273 (471)
 21 7QV8_D DNA_repair_protein_BRCA  97.3  0.0009 3.7E-09   56.5   2.8   30  261-290     5-34  (35)
 22 XP_001779367.1 predicted prote  97.2    0.05 2.1E-07   70.8  18.0  195  896-1113   43-252 (451)
 23 NP_689977.2 meiosis-specific w  97.2    0.12 4.8E-07   68.0  20.7  213  889-1113   16-273 (442)
 24 7CUH_A Protection of telomeres  97.0    0.38 1.6E-06   61.2  21.8  200  897-1120   66-339 (339)
 25 1XJV_A Protection of telomeres  96.9    0.31 1.3E-06   60.4  19.8  194  896-1114   38-290 (294)
 26 XP_016871841.1 PREDICTED: prot  96.8    0.14 5.6E-07   72.7  17.2  195  896-1113  470-703 (887)
 27 XP_016871840.1 PREDICTED: prot  96.8    0.11 4.3E-07   74.0  16.1  191  896-1109  470-699 (904)
 28 1JMC_A PROTEIN (REPLICATION PR  96.8    0.53 2.2E-06   54.5  19.0  185  896-1113   44-241 (246)
 29 4GNX_Z Putative uncharacterize  96.7    0.65 2.7E-06   59.7  20.8  189  896-1113   39-240 (444)
 30 7QV8_D DNA_repair_protein_BRCA  96.7  0.0074   3E-08   51.4   2.7   30  167-196     5-34  (35)
 31 7QXS_P Protection of telomeres  96.6    0.28 1.1E-06   68.4  18.1  203  897-1119   44-300 (634)
 32 XP_011538178.1 PREDICTED: prot  96.5    0.27 1.1E-06   69.9  16.7  192  896-1109  470-747 (935)
 33 7QV8_D DNA_repair_protein_BRCA  96.3   0.015 6.3E-08   49.7   2.6   31  119-149     4-34  (35)
 34 1K8G_A Telomere-Binding Protei  96.3    0.98   4E-06   58.0  18.4  190  897-1116   73-315 (320)
 35 7QV8_D DNA_repair_protein_BRCA  96.2   0.021 8.6E-08   48.9   2.9   30   67-96      5-34  (35)
 36 1N0W_B Breast cancer type 2 su  96.2   0.027 1.1E-07   48.1   3.3   33  164-196     2-34  (35)
 37 XP_006717966.1 PREDICTED: prot  96.2     0.6 2.5E-06   67.2  17.0  193  896-1109  470-747 (952)
 38 XP_006717968.1 PREDICTED: prot  96.2     0.6 2.5E-06   67.2  17.0  193  896-1109  470-747 (952)
 39 XP_011538179.1 PREDICTED: prot  96.2     0.6 2.5E-06   67.2  17.0  193  896-1109  470-747 (952)
 40 XP_011538180.1 PREDICTED: prot  96.2     0.6 2.5E-06   67.2  17.0  193  896-1109  470-747 (952)
 41 XP_011538181.1 PREDICTED: prot  96.2     0.6 2.5E-06   67.2  17.0  193  896-1109  470-747 (952)
 42 XP_016871839.1 PREDICTED: prot  96.2     0.6 2.5E-06   67.2  17.0  193  896-1109  470-747 (952)
 43 XP_016871838.1 PREDICTED: prot  96.1    0.68 2.8E-06   66.7  16.9  193  896-1109  499-776 (981)
 44 NP_572422.1 hold'em [Drosophil  96.0    0.73   3E-06   62.2  16.1  197  895-1113   44-286 (486)
 45 1N0W_B Breast cancer type 2 su  95.9   0.037 1.5E-07   47.3   2.9   31  119-149     4-34  (35)
 46 1N0W_B Breast cancer type 2 su  95.6   0.052 2.1E-07   46.5   2.8   30   67-96      5-34  (35)
 47 1JB7_A telomere-binding protei  95.3     1.9 7.9E-06   58.9  16.3  157  897-1076   73-279 (495)
 48 NP_056265.2 protection of telo  94.8       4 1.7E-05   58.4  17.6  203  897-1119   44-300 (634)
 49 XP_006715980.1 PREDICTED: prot  94.8       4 1.7E-05   58.4  17.6  203  897-1119   44-300 (634)
 50 XP_001764308.1 predicted prote  94.8    0.49   2E-06   57.4   7.9  126   66-287   249-378 (391)
 51 XP_016867430.1 PREDICTED: prot  94.6     6.5 2.7E-05   55.0  18.4  204  897-1120   44-301 (518)
 52 XP_001758620.1 predicted prote  93.7      26 0.00011   51.0  21.4  200  897-1118  114-405 (607)
 53 1QZG_B Protection of telomeres  89.6      17 6.9E-05   44.3  11.4  127  982-1120   25-173 (187)
 54 4O0A_A Replication protein A 7  88.7     9.7   4E-05   41.8   8.1   70  620-698    12-82  (123)
 55 3RLO_A Gamma-interferon-induci  88.6      82 0.00034   39.1  15.8  155  897-1090   33-190 (204)
 56 7CUH_A Protection of telomeres  88.3      15 6.2E-05   48.1  10.7  122  987-1120   28-171 (339)
 57 7XUT_B fusion protein of Repli  87.6      12 4.9E-05   42.6   8.2   70  620-698     9-79  (140)
 58 5USB_A Protection of telomeres  87.0      42 0.00017   38.7  11.8  118  989-1117    3-138 (139)
 59 8BR9_B Breast cancer type 2 su  85.9     2.2   9E-06   38.4   1.4   19  272-290     2-20  (38)
 60 8B4K_C Replication factor A pr  85.8      20 8.1E-05   40.5   8.6   70  618-698     9-83  (133)
 61 1XJV_A Protection of telomeres  85.3      45 0.00019   43.1  12.1  123  987-1121    4-138 (294)
 62 7UY6_D Telomerase holoenzyme T  84.9      80 0.00033   47.3  15.6  172  897-1111  249-474 (701)
 63 8C3J_J Breast cancer type 2 su  84.3     5.5 2.2E-05   34.1   2.7   35  131-176     2-36  (36)
 64 8C3J_J Breast cancer type 2 su  83.4     6.2 2.5E-05   33.8   2.7   35   78-129     2-36  (36)
 65 XP_005269977.1 PREDICTED: prot  82.2      36 0.00015   49.2  10.4  112  987-1109  233-350 (555)
 66 8AAS_A Replication factor A; R  81.1      27 0.00011   43.8   8.1  106  987-1108    1-112 (295)
 67 1K8G_A Telomere-Binding Protei  81.1      60 0.00024   43.4  11.2  128  981-1120   30-198 (320)
 68 8AAJ_A Replication factor A; R  80.1 1.9E+02 0.00079   38.8  14.9  133  893-1046   99-266 (358)
 69 XP_011538185.1 PREDICTED: prot  79.8      46 0.00019   48.6  10.3  112  987-1109  281-398 (603)
 70 8AAJ_A Replication factor A; R  75.8      48  0.0002   43.7   8.3  110  983-1108   60-175 (358)
 71 4L5T_A Interferon-activable pr  75.4 6.1E+02  0.0025   32.2  18.4  160  897-1097   39-198 (203)
 72 3RN5_C Interferon-inducible pr  73.4 7.1E+02  0.0029   32.1  16.9  158  897-1097   37-197 (208)
 73 NP_001036059.1 protection of t  72.9 1.1E+02 0.00047   44.3  11.1  122  989-1119   19-169 (503)
 74 XP_011514308.1 PREDICTED: prot  72.9 1.1E+02 0.00047   44.3  11.1  122  989-1119   19-169 (503)
 75 XP_011514309.1 PREDICTED: prot  72.9 1.1E+02 0.00047   44.3  11.1  122  989-1119   19-169 (503)
 76 XP_016867431.1 PREDICTED: prot  72.9 1.1E+02 0.00047   44.3  11.1  122  989-1119   19-169 (503)
 77 8AAS_A Replication factor A; R  71.8 4.8E+02   0.002   33.9  14.7  131  895-1046   38-203 (295)
 78 5USB_A Protection of telomeres  71.8 1.5E+02 0.00062   34.7   9.8   75  897-972    30-124 (139)
 79 1JB7_A telomere-binding protei  71.7 1.6E+02 0.00064   42.4  11.8  126  982-1120   31-198 (495)
 80 NP_061927.2 protein FAM35A iso  71.2 1.1E+02 0.00046   46.8  10.6  123  984-1120  424-563 (835)
 81 7QXS_P Protection of telomeres  68.4 1.5E+02 0.00062   44.1  11.0  127  982-1120    4-142 (634)
 82 XP_001767110.1 predicted prote  67.7 1.5E+02 0.00062   42.7  10.2  141  553-706     3-148 (470)
 83 XP_016867430.1 PREDICTED: prot  65.6 3.7E+02  0.0015   39.6  13.5  125  983-1121    5-143 (518)
 84 4L5R_C Interferon-activable pr  65.3 9.8E+02   0.004   30.5  18.6  155  897-1097   37-197 (198)
 85 6BWY_B Protection of telomeres  63.3 3.5E+02  0.0015   37.8  12.1  144  969-1120    8-168 (361)
 86 4JBM_A Interferon-inducible pr  61.0 1.2E+03  0.0047   29.9  16.9  159  897-1097   26-184 (193)
 87 8BR9_B Breast cancer type 2 su  60.4      28 0.00011   32.3   1.5   21  177-197     1-21  (38)
 88 XP_005266613.1 PREDICTED: tudo  60.2 1.1E+02 0.00045   46.8   7.5  105  597-706    32-138 (809)
 89 1XJV_A Protection of telomeres  60.1 2.7E+02  0.0011   36.9  10.0   77  896-972   172-276 (294)
 90 2KEN_A Conserved protein; nucl  59.8 2.6E+02  0.0011   30.5   8.3   75  895-983    34-108 (109)
 91 8AA9_A Replication factor A; R  58.8 3.2E+02  0.0013   34.2   9.8   67  893-970   104-171 (198)
 92 NP_648724.1 tudor domain conta  57.0 1.5E+02  0.0006   45.5   7.8  103  597-706    30-134 (836)
 93 NP_001139542.1 tudor domain-co  55.8 1.5E+02 0.00063   45.0   7.7  105  597-706    32-138 (744)
 94 XP_016876266.1 PREDICTED: tudo  55.8 1.5E+02 0.00063   45.0   7.7  105  597-706    32-138 (744)
 95 2K50_A Replication factor A re  54.2 6.2E+02  0.0025   28.0   9.9   66  895-971    42-107 (115)
 96 7CUH_A Protection of telomeres  52.8 3.4E+02  0.0014   37.0   9.4   75  898-972   229-322 (339)
 97 4L5T_A Interferon-activable pr  51.2   3E+02  0.0012   34.6   8.1   66  892-971   136-201 (203)
 98 3RLO_A Gamma-interferon-induci  49.8 3.1E+02  0.0013   34.7   8.0   62  897-971   136-197 (204)
 99 XP_001776129.1 predicted prote  49.3 5.1E+02  0.0021   40.2  10.7  120  578-706   122-253 (698)
100 5GVD_A Tudor domain-containing  49.3 1.2E+02 0.00049   37.3   4.6   66  632-700    70-135 (165)
101 4JBM_A Interferon-inducible pr  46.8 3.5E+02  0.0014   33.9   7.6   67  892-972   122-188 (193)
102 NP_056265.2 protection of telo  45.6 8.1E+02  0.0033   38.0  12.0  125  983-1121    5-143 (634)
103 XP_006715980.1 PREDICTED: prot  45.6 8.1E+02  0.0033   38.0  12.0  125  983-1121    5-143 (634)
104 4L5R_C Interferon-activable pr  44.2 4.5E+02  0.0018   33.1   8.1   64  892-969   135-198 (198)
105 XP_005269203.1 PREDICTED: SOSS  43.8 3.9E+02  0.0016   36.3   7.7   82  988-1086   46-129 (254)
106 NP_001285305.1 tay bridge, iso  43.1 3.8E+02  0.0015   41.7   7.9   91  787-883  2097-2187(2485)
107 XP_001769265.1 predicted prote  43.1 6.7E+02  0.0027   31.1   8.8   77  993-1086    1-81  (148)
108 3RN5_C Interferon-inducible pr  41.9 2.8E+02  0.0012   35.2   6.2   55  913-971   146-200 (208)
109 NP_001026886.1 SOSS complex su  39.2 4.4E+02  0.0018   34.5   7.1   86  989-1091    8-95  (204)
110 XP_001773862.1 predicted prote  38.8 8.8E+02  0.0036   29.4   8.8   61  895-970    52-112 (138)
111 XP_005269204.1 PREDICTED: SOSS  38.4 5.2E+02  0.0021   34.5   7.6   81  989-1086   20-102 (227)
112 1O7I_B SINGLE STRANDED DNA BIN  35.2 1.1E+03  0.0047   26.0   8.4   62  896-972    38-99  (119)
113 NP_076973.1 SOSS complex subun  35.1 6.2E+02  0.0026   33.5   7.5   81  989-1086    4-86  (211)
114 XP_005269205.1 PREDICTED: SOSS  35.1 6.2E+02  0.0026   33.5   7.5   81  989-1086    4-86  (211)
115 XP_005269206.1 PREDICTED: SOSS  35.1 6.2E+02  0.0026   33.5   7.5   81  989-1086    4-86  (211)
116 NP_001259585.1 tay bridge, iso  33.5 8.9E+02  0.0037   38.9   9.0   73  788-885  2113-2185(2486)
117 NP_001259586.1 tay bridge, iso  33.5 8.9E+02  0.0037   38.9   9.0   73  788-885  2113-2185(2486)
118 NP_573086.2 tay bridge, isofor  33.5 8.9E+02  0.0037   38.9   9.0   73  788-885  2113-2185(2486)
119 2KEN_A Conserved protein; nucl  32.7 1.6E+03  0.0067   25.0   9.1   84  983-1086    2-85  (109)
120 XP_016860211.1 PREDICTED: SOSS  31.9 2.2E+03  0.0088   26.1  10.3  102  988-1109    7-112 (134)
121 XP_001769265.1 predicted prote  31.5 1.2E+03  0.0051   29.1   8.6   64  892-970    28-91  (148)
122 XP_001768661.1 predicted prote  31.3 4.9E+02   0.002   39.3   6.3   90  795-886   545-634 (743)
123 XP_001781701.1 predicted prote  31.2 7.6E+02  0.0031   29.9   6.9   91  983-1090    7-106 (137)
124 8AA9_A Replication factor A; R  28.8 1.1E+03  0.0047   30.1   8.1   93  985-1090   67-165 (198)
125 NP_001180286.1 nuclear pore gl  28.6 2.1E+03  0.0086   33.6  11.1  111  790-900   385-519 (522)
126 NP_036478.2 nuclear pore glyco  28.6 2.1E+03  0.0086   33.6  11.1  111  790-900   385-519 (522)
127 NP_057637.2 nuclear pore glyco  28.6 2.1E+03  0.0086   33.6  11.1  111  790-900   385-519 (522)
128 NP_714940.1 nuclear pore glyco  28.6 2.1E+03  0.0086   33.6  11.1  111  790-900   385-519 (522)
129 NP_714941.1 nuclear pore glyco  28.6 2.1E+03  0.0086   33.6  11.1  111  790-900   385-519 (522)
130 2K75_A uncharacterized protein  27.3 1.3E+03  0.0053   25.6   7.3   99  988-1106    2-104 (106)
131 8BR9_B Breast cancer type 2 su  26.7 1.9E+02 0.00079   27.7   1.3   19  131-149     2-20  (38)
132 XP_001781701.1 predicted prote  26.3   2E+03   0.008   26.9   8.9   62  895-971    52-113 (137)
133 NP_609115.1 CG5181 [Drosophila  24.7 1.6E+03  0.0067   30.2   8.5   64  892-970    35-98  (204)
134 8C3J_J Breast cancer type 2 su  24.6 2.9E+02  0.0012   25.2   1.8   18  272-289     2-19  (36)
135 NP_609115.1 CG5181 [Drosophila  23.9 1.5E+03  0.0062   30.4   8.0   82  988-1086    5-88  (204)
136 NP_001180286.1 nuclear pore gl  22.4 7.3E+02   0.003   37.5   5.7   95  786-882   322-416 (522)
137 NP_036478.2 nuclear pore glyco  22.4 7.3E+02   0.003   37.5   5.7   95  786-882   322-416 (522)
138 NP_057637.2 nuclear pore glyco  22.4 7.3E+02   0.003   37.5   5.7   95  786-882   322-416 (522)
139 NP_714940.1 nuclear pore glyco  22.4 7.3E+02   0.003   37.5   5.7   95  786-882   322-416 (522)
140 NP_714941.1 nuclear pore glyco  22.4 7.3E+02   0.003   37.5   5.7   95  786-882   322-416 (522)
141 4OWT_B SOSS complex subunit B1  22.2 1.4E+03  0.0056   30.5   7.3   86  989-1091    4-91  (211)
142 XP_011533551.1 PREDICTED: tudo  22.0 3.1E+02  0.0013   38.6   2.3   43  662-706     2-45  (341)
143 1K8G_A Telomere-Binding Protei  21.3 1.2E+03  0.0048   32.7   7.0   68  898-972   226-302 (320)
144 XP_001773862.1 predicted prote  20.9 1.6E+03  0.0066   27.5   7.0   92  982-1090    6-106 (138)
145 XP_001768661.1 predicted prote  20.5 4.5E+03   0.019   31.4  11.6  102  790-891   598-739 (743)
146 4OWT_B SOSS complex subunit B1  20.4   2E+03  0.0082   29.2   8.2   60  896-970    37-96  (211)
147 NP_001097771.1 uncharacterized  20.3 4.3E+02  0.0018   30.8   2.5   52  575-630    28-79  (101)

No 1
>NP_000050.2 breast cancer type 2 susceptibility protein [Homo sapiens]
Probab=100.00  E-value=4.8e-128  Score=1247.00  Aligned_cols=609  Identities=28%  Similarity=0.423  Sum_probs=528.7  Template_Neff=4.100

Q ss_pred             CCccCHHHHhCC-CCCCCcc----hhhCCHHHheechhhcCeeEEeCCCC------------------------CCccCH
Q Q_5160755       502 SPRVYIKDFFGM-HPTATTR----MDYVPDHVRRIKSSNADKYVFCDESS------------------------SNKVGA  552 (1187)
Q Consensus       502 ~~R~~lke~~~~-pp~~~~~----l~~i~~~v~~mt~~nA~~y~F~~~~~------------------------~~~~G~  552 (1187)
                      .+|++||+|+++ +|.....    ..+|+.+|+.|++.||..|+|...+.                        .+.+|.
T Consensus      2518 ~~RisLK~av~g~~P~~ys~~qL~~~GVs~~vl~Its~NAe~Y~F~~~~~~~~e~l~~~~GiqlaDgg~Lip~~~g~~G~ 2597 (3418)
T NP_000050.2    2518 LPRISLKAAVGGQVPSACSHKQLYTYGVSKHCIKINSKNAESFQFHTEDYFGKESLWTGKGIQLADGGWLIPSNDGKAGK 2597 (3418)
T ss_pred             CCceeHHHHhCCCCCCCCCHHHHHHcCCCHHHEEecccchhhceeecCCcCCcchhhcCCCeeccCCCeecCCCCCCccH
Confidence            489999999985 4543222    36899999999999999999986321                        245799


Q ss_pred             HHHHHHHHH-CCCChH-----HhcchHHHHHHHHHhHHHHCchhhcCCcCCHHHHHHHHHHHHHHHhhcCCCCHHHHHHh
Q Q_5160755       553 ETFLQMLAE-SEKVCD-----RSFEACMWIVWKLACYDIYYPAKCRGNFLTITNVLEELKYRYEREVNHGHCSAIKRILS  626 (1187)
Q Consensus       553 ~~~~~~L~~-~G~~~~-----~~~NHyrwIVWKLAs~er~~P~~~~g~~lT~~nVl~QLkYRYeREi~~~~RSaLKkIlE  626 (1187)
                      ++|+++|.+ .|++++     ||.|||||||||||+|||+||..+.+++|||++||+||+|||+|||++++||+||||+|
T Consensus      2598 eEf~~aL~~~~Gv~~kLis~~WV~NHYRWIVWKLA~mer~fP~~~~~r~LTp~~VL~QLkYRYeREin~g~RSaLRKIlE 2677 (3418)
T NP_000050.2    2598 EEFYRALCDTPGVDPKLISRIWVYNHYRWIIWKLAAMECAFPKEFANRCLSPERVLLQLKYRYDTEIDRSRRSAIKKIME 2677 (3418)
T ss_pred             HHHHHHHHcCCCCChhhCCHHHHHHHHHHHHHHHHHhHhhChHHHhccCCCHHHHHHHHHHHHHHHHhcCcCcHHHHHHh
Confidence            999999986 688766     55999999999999999999999999999999999999999999999999999999999


Q ss_pred             CCCcccCeEEEEEEeeecCCCCcccc----ccccCCCCcEEEEEeCCceeeceEeCHHHHHHHHCCCCCCccEEEEECCE
Q Q_5160755       627 GDAPASSMMVLCISAINPKTDNDSQE----AHCSDSCSNVKVELTDGWYSMNAALDVVLTKQLNAGKLFVGQKLRILGAG  702 (1187)
Q Consensus       627 ~D~~ps~~MVLcVS~I~~~~~~~~~~----~~~~~~~~~~~lELTDGWYsI~A~lD~~Ls~~l~~GKI~VG~KL~I~GA~  702 (1187)
                      +|++|+++|||||++|........+.    ..+.+......||||||||+|+|.||.+|.++|.+|||+||+||+|+||+
T Consensus      2678 gDdsas~pMVLcVS~I~~~~~~~~e~~~~k~~~~~~~~~~~LELTDGWYsIkA~LD~~Ls~lL~~GKI~VG~KL~I~GAe 2757 (3418)
T NP_000050.2    2678 RDDTAAKTLVLCVSDIISLSANISETSSNKTSSADTQKVAIIELTDGWYAVKAQLDPPLLAVLKNGRLTVGQKIILHGAE 2757 (3418)
T ss_pred             cCCccCCeEEEEEEeeeccccCcCcccCCCCCCcccCceeEEEEeCCceeeEEEeCHHHHHHHHcCCccCCCeeEEEccE
Confidence            99999999999999998754321110    01112234579999999999999999999999999999999999999999


Q ss_pred             EeCCCCCCCccccccCCCcEEEEEECccccCCcccccCCcCCC-CcceecceeecCCceeeeEEEEEEEeeeeeEEEEeC
Q Q_5160755       703 LSGWATPTSPLEAVISSTICLLLNINGTYRAHWADRLGFCKEI-GVPLALNCIKCNGGPVPKTLAGIKRIYPILYKERLG  781 (1187)
Q Consensus       703 L~g~~~~~~PLE~~a~~~v~L~L~~NsTrrArWdakLGf~k~~-~~plsL~sI~~~GG~Vp~~~VvV~RvYP~lY~Ek~~  781 (1187)
                      |.|+.+||+|||  ++.++.|+||+||||||+|++|||||+.+ +|+++|++|.++||.||+|+|+|.|+||++|+|+..
T Consensus      2758 L~g~~~~csPLE--a~~sv~LkLs~NSTrrArW~aKLGfqk~p~pf~l~L~SL~pdGG~Vp~idVVV~RvYPi~y~Ek~~ 2835 (3418)
T NP_000050.2    2758 LVGSPDACTPLE--APESLMLKISANSTRPARWYTKLGFFPDPRPFPLPLSSLFSDGGNVGCVDVIIQRAYPIQWMEKTS 2835 (3418)
T ss_pred             eeCCCCCCCCcc--CCCCeEEEEEeceeeeCcccCcccCCCCCCCCCccHHHccCCCCeeeeEEEEEEEecCceEEEEcC
Confidence            999999999999  99999999999999999999999999864 688999999999999999999999999999999999


Q ss_pred             CCCeeeCCHHHHHHHHHHHHH----HHHHHHHHHHHHHHHHhccccc----------CCCCCcHHHHHHHHHHHhcCCHH
Q Q_5160755       782 EKKSIVRSERIESRIIQLHNQ----RRSALVEGIMCEYQRGINGVHS----------QNDTDSEEGAKIFKLLETAAEPE  847 (1187)
Q Consensus       782 dG~~v~RsEr~E~~~~~~~e~----rr~~~~E~i~~e~qke~~~~~~----------~~~~~~~eg~~l~~~le~a~dp~  847 (1187)
                      +|.+|+|+||+|++++++|+.    +|++++++|+.|+++.......          ......++|++||++|+.+.||+
T Consensus      2836 ~G~~I~RnEReEek~a~~~~e~~qkr~E~l~~Kiq~Efek~~~~~~k~~l~~~~~tr~~i~~l~dgeeLyeale~a~Dp~ 2915 (3418)
T NP_000050.2    2836 SGLYIFRNEREEEKEAAKYVEAQQKRLEALFTKIQEEFEEHEENTTKPYLPSRALTRQQVRALQDGAELYEAVKNAADPA 2915 (3418)
T ss_pred             CCCeecCCHHHHHHHHHHHHHHHHHHHHHHHHHHHHHHHHHHhccCCCCCCcccccHHHHHhhccHHHHHHHHHcCCCHH
Confidence            999999999999999999954    4455555666666554332110          01122468999999999999999


Q ss_pred             HHHHhCCHHHHHHHHHHHHHHHHHHHHHHHHHHHHHHHHC----CCCCCcceeeEEEEEEEcCCcccCCCCCCcEEEEEE
Q Q_5160755       848 FLMAEMSPEQLRSFTTYKAKFEAAQQMRKEKSVAETLEDA----GLGERNVTPFMRIRLVGLTSLSYEGEHNPKEGIVTI  923 (1187)
Q Consensus       848 ~~~a~ls~~Q~~~l~~y~~k~~~~~q~~~~~~i~~~l~~~----g~~~R~VtpflkvRV~d~~~~~~~~~~~~~~a~LTI  923 (1187)
                      .+++.|+++|+.+|+.|++++++.+|++|+++|+++|+.+    ...+|+|+||+||||+|+...      ..+.|+|||
T Consensus      2916 ~lea~LS~eQl~~L~~yr~~~~ek~Q~~iq~eiekaLesa~~~e~~~~RdVtp~lKlRV~d~~k~------~~r~aiLTI 2989 (3418)
T NP_000050.2    2916 YLEGYFSEEQLRALNNHRQMLNDKKQAQIQLEIRKAMESAEQKEQGLSRDVTTVWKLRIVSYSKK------EKDSVILSI 2989 (3418)
T ss_pred             HHHhhCCHHHHHHHHHHHHHHHHHHHHHHHHHHHHHHHHHHHHHcCCCCCccceEEEEEEeCccC------CCCEEEEEE
Confidence            9999999999999999999999999999999999999754    346899999999999998542      357999999


Q ss_pred             eCCCHHHHhccCCCCEEEEEeeEEcCCC----CCcEEEEeCCCcCeEEECChhhHhcccccCCCCeeEeccccCc---CC
Q Q_5160755       924 WDPTERQRTELTEGKIYMMKGLVPINSD----SEILYLHARGSSSRWQPLSPKDSENFQPFFNPRKPISLSNLGE---IP  996 (1187)
Q Consensus       924 W~Pte~~~~~L~EG~~y~V~nL~p~~~~----~~~l~L~a~g~~T~w~~l~~~~~~~f~~~~~pR~~~~ls~l~~---~p  996 (1187)
                      |||++++...|+||++|+|++|+|...+    ...|||.++ +.|+|++|+......+. +|.||+++.+.+|..   .|
T Consensus      2990 WrPsed~~~~LkEG~rY~V~nL~ps~sks~~~~~eIqLtat-r~Trw~~L~~s~~~l~~-~y~PR~~~~~~~L~~~~F~P 3067 (3418)
T NP_000050.2    2990 WRPSSDLYSLLTEGKRYRIYHLATSKSKSKSERANIQLAAT-KKTQYQQLPVSDEILFQ-IYQPREPLHFSKFLDPDFQP 3067 (3418)
T ss_pred             eCCcHHHHHhccCCCeEEEEeeeecCCCCccccceEEEecC-CCcceEECCCCHHHHhh-ccCCceeeeHHHhcCcccCC
Confidence            9999999999999999999999998754    478999996 99999999876544454 799999999998865   79


Q ss_pred             CCCccCEEEEEEEEeccccccccceeEEEEEcCCccccccccccEEEEEecCCCCCcccccccccCCCCCEEEEEEEEEe
Q Q_5160755       997 LSSEFDIAAYVVYVGNAYTDVLQKKQWVFVTDGSAQHSGEISNSLLAISFSTSFMDDSSVSHISHNLVGSVVGFCNLIKR 1076 (1187)
Q Consensus       997 ~~~EfDivg~Vv~Vg~~~~~~~~~~Q~VfvtD~s~~~~~~~~~~LLaI~F~~~~~~~~~~~~~~~~~~G~vV~~~NL~~r 1076 (1187)
                      +++|||+|||||+|++.+.    ..|||||+|++.        +||||.||.++.       .+...+|.+|+|+||+||
T Consensus      3068 ~~sEfDiVG~VV~V~~~~g----~~~~VYLsD~~~--------nllaIkFw~~l~-------ediik~~~lIa~sNLqwr 3128 (3418)
T NP_000050.2    3068 SCSEVDLIGFVVSVVKKTG----LAPFVYLSDECY--------NLLAIKFWIDLN-------EDIIKPHMLIAASNLQWR 3128 (3418)
T ss_pred             CCCccCEEEEEEEEeecCC----CCCEEEEecCCC--------cEEEEEeeCCCc-------cccCCcccEEEEeccEec
Confidence            9999999999999987642    578999999986        899999999864       345788999999999999


Q ss_pred             cCcCCCCcEEEEecCCEEEEecCCccCCHHHHHHHHHHHHHHhhCHHHHHHHHHHHHHHHhcccccc
Q Q_5160755      1077 AKDVTNEIWVAEAAENSVYFINAEAAYSSHLKTSSAHIQTWAKLSSSKSVRSRRLPLSIIIRVLSII 1143 (1187)
Q Consensus      1077 ~~d~~~~i~va~aTe~St~s~~~~~P~~~hLk~A~~~l~~w~k~s~~~i~~lk~rV~~ii~~~~~~~ 1143 (1187)
                      . +....|+++.|||.|+|+.   +|+..||+++++.|+.|+++...++..+++++..+|.......
T Consensus      3129 ~-~~~~~Ip~l~a~d~S~fs~---nPke~hlqe~~~~Lr~~i~~~~~f~~~ae~kl~~ll~~~~~~~ 3191 (3418)
T NP_000050.2    3129 P-ESKSGLLTLFAGDFSVFSA---SPKEGHFQETFNKMKNTVENIDILCNEAENKLMHILHANDPKW 3191 (3418)
T ss_pred             c-cccccCeeEEeccceeeeC---CCCHHHHHHHHHHHHHHHHcHHHHHHHHHHHHHHHHhhcCCCC
Confidence            6 6678999999999999985   4999999999999999999999999999999999987665544


No 2
>1MIU_A Breast Cancer type 2 susceptibility protein; TUMOR SUPPRESSOR, BREAST CANCER SUSCEPTIBILITY, DNA-BINDING, GENE REGULATION-ANTITUMOR PROTEIN COMPLEX; 3.1A {Homo sapiens} SCOP: a.171.1.1, a.170.1.1, b.40.4.3
Probab=100.00  E-value=2.6e-116  Score=1100.24  Aligned_cols=611  Identities=26%  Similarity=0.397  Sum_probs=519.9  Template_Neff=6.900

Q ss_pred             CCccCHHHHhCC-CCCCCc--ch--hhCCHHHheechhhcCeeEEeCC------------------------CCCCccCH
Q Q_5160755       502 SPRVYIKDFFGM-HPTATT--RM--DYVPDHVRRIKSSNADKYVFCDE------------------------SSSNKVGA  552 (1187)
Q Consensus       502 ~~R~~lke~~~~-pp~~~~--~l--~~i~~~v~~mt~~nA~~y~F~~~------------------------~~~~~~G~  552 (1187)
                      ..|++|++++.+ .|...+  .|  .+|+.+|+.||+.||..|+|...                        +..+.+|.
T Consensus        62 ~~R~~L~~~~~~~~p~~~s~~~L~~~gv~~~v~~v~~~nA~~~~F~~~~~~~~~~~~~~~~~~~~dg~~li~~~~~~~G~  141 (738)
T 1MIU_A           62 LPRISLQAAVGDRAPSACSPKQLYIYGVSKECINVNSKNAEYFQFDIQDHFGKEDLCAGKGFQLADGGWLIPSNDGKAGK  141 (738)
T ss_dssp             SCCEETTGGGTSCSCCCCTTCSCSSSCCCSSSSSCCTTTTTTCCCCTHHHHTTTSTTCTTCEECTTSCEECCCTTSCCCH
T ss_pred             CCCccHHHHhCCCCCCCCCHHHHHHcCCCHHHEeeCcchhhheEEEccccCChhHHhcCCCeecCCCCeeccCCCCCcCH
Confidence            478899998754 443322  12  47999999999999999999741                        11346899


Q ss_pred             HHHHHHHHH-CCCCh-----HHhcchHHHHHHHHHhHHHHCchhhcCCcCCHHHHHHHHHHHHHHHhhcCCCCHHHHHHh
Q Q_5160755       553 ETFLQMLAE-SEKVC-----DRSFEACMWIVWKLACYDIYYPAKCRGNFLTITNVLEELKYRYEREVNHGHCSAIKRILS  626 (1187)
Q Consensus       553 ~~~~~~L~~-~G~~~-----~~~~NHyrwIVWKLAs~er~~P~~~~g~~lT~~nVl~QLkYRYeREi~~~~RSaLKkIlE  626 (1187)
                      ++|+..|+. +|+++     .|+.|||||||||||+|||.||..+.+++||+++||.||||||+|||+++|||+||||+|
T Consensus       142 ~e~~~~l~~~~gv~~~l~~~~Wv~NHyrwIvWKLa~~er~~p~~~~~~~lt~~~Vl~qL~yRY~rEi~~~~Rs~lrkI~E  221 (738)
T 1MIU_A          142 EEFYRALCDTPGVDPKLISSIWVANHYRWIVWKLAAMEFAFPKEFANRCLNPERVLLQLKYRYDVEIDNSRRSALKKILE  221 (738)
T ss_dssp             HHHHHHHHHSTTCCTTSCCHHHHHHHHHHHHHHHHHTSTTCTTTCSSSSSSHHHHHHHHHHHCCCCCCSCCCCHHHHHHT
T ss_pred             HHHHHHHhcCCCCChhHCCHHHHHHHHHHHHHHHHHHHHHCCHHHhcccCCHHHHHHHHHHHHHHHHhcCCCCHHHHHHh
Confidence            999999887 58775     588999999999999999999999999999999999999999999999999999999999


Q ss_pred             CCCcccCeEEEEEEeeecCCCCcccc----ccccCCCCcEEEEEeCCceeeceEeCHHHHHHHHCCCCCCccEEEEECCE
Q Q_5160755       627 GDAPASSMMVLCISAINPKTDNDSQE----AHCSDSCSNVKVELTDGWYSMNAALDVVLTKQLNAGKLFVGQKLRILGAG  702 (1187)
Q Consensus       627 ~D~~ps~~MVLcVS~I~~~~~~~~~~----~~~~~~~~~~~lELTDGWYsI~A~lD~~Ls~~l~~GKI~VG~KL~I~GA~  702 (1187)
                      +|++|+++|||||++|........++    ....+......||||||||+|+|.||.+|.++|.+|||+||+||+|+||+
T Consensus       222 ~D~~~~~~mVL~Vs~i~~~~~~~~~~~~~~~~~~~~~~~~~leLTDGWY~I~a~lD~~L~~~v~~gkI~vG~KL~i~gA~  301 (738)
T 1MIU_A          222 RDDTAAKTLVLCISDIISPSTKVSETSGGKTSGEDANKVDTIELTDGWYAVRAQLDPPLMALVKSGKLTVGQKIITQGAE  301 (738)
T ss_dssp             TSSCCBCSEECEECCC----------------------CCCCCEECSSCEECCCCCHHHHHHHHTTCSCSSCBCCCSSBC
T ss_pred             CCCcccCeEEEEEEeeeCCCCCcccCCCCCCCCcccccceEEEEeCceEEEEEEeCHHHHHHHHCCCCCCCCEEEEECcE
Confidence            99999999999999997654321111    00111123568999999999999999999999999999999999999999


Q ss_pred             EeCCCCCCCccccccCCCcEEEEEECccccCCcccccCCcCCC-CcceecceeecCCceeeeEEEEEEEeeeeeEEEEeC
Q Q_5160755       703 LSGWATPTSPLEAVISSTICLLLNINGTYRAHWADRLGFCKEI-GVPLALNCIKCNGGPVPKTLAGIKRIYPILYKERLG  781 (1187)
Q Consensus       703 L~g~~~~~~PLE~~a~~~v~L~L~~NsTrrArWdakLGf~k~~-~~plsL~sI~~~GG~Vp~~~VvV~RvYP~lY~Ek~~  781 (1187)
                      |.|+.+||+|||  ++++++|+||+||||||+||+|||||+.+ +|+++|++|.++||.||+|+|+|+|+||++|+|+.+
T Consensus       302 L~~~~~~~~PLe--~~~~~~L~l~~NstrrA~W~akLG~~~~~~p~~~~L~sl~~~GG~V~~vdvvV~RvYP~~y~Ek~~  379 (738)
T 1MIU_A          302 LVGSPDACAPLE--APDSLRLKISANSTRPARWHSRLGFFRDPRPFPLPLSSLFSDGGNVGCVDIIVQRVYPLQWVEKTV  379 (738)
T ss_dssp             EESCCSCCCTTS--CCSSCEECCCGGGCCCBCSSCCSEECSCCSCCCCCGGGCCSSSCCEEEEEEEEEEECCCBCCEECS
T ss_pred             EeCCCCCCCccc--CCCceEEEEecccceeCcccccCCCCCCCCCCcccHHHcCCCCceeeeEEEEEEEeccceeEEEcC
Confidence            999999999999  99999999999999999999999999875 688999999999999999999999999999999999


Q ss_pred             CCCeeeCCHHHHHHHHHHHHHHHHHHHHHHHHHHHHHhcccccC--------------CCCCcHHHHHHHHHHHhcCCHH
Q Q_5160755       782 EKKSIVRSERIESRIIQLHNQRRSALVEGIMCEYQRGINGVHSQ--------------NDTDSEEGAKIFKLLETAAEPE  847 (1187)
Q Consensus       782 dG~~v~RsEr~E~~~~~~~e~rr~~~~E~i~~e~qke~~~~~~~--------------~~~~~~eg~~l~~~le~a~dp~  847 (1187)
                      ||..|+|++++|+++++.|++++++.+|+++++++++++.....              +.....+|++||++|+.+.||+
T Consensus       380 ~g~~v~R~~r~E~~~~~~~e~~~~~~~E~~~~~~~~e~e~~~~~~~~~~~~~~~~~~~~i~~l~~g~el~~~l~~~~dp~  459 (738)
T 1MIU_A          380 SGLYIFRSEREEEKEALRFAEAQQKKLEALFTKVHTEFKDHEEDTTQRCVLSRTLTRQQVHALQDGAELYAAVQYASDPD  459 (738)
T ss_dssp             SSCEECCCTTHHHHHHHHHHHHTTTHHHHHHHHHHTTCC------------CCCTTHHHHHTTSSHHHHHHHHHSCSSST
T ss_pred             CCeeEecCHHHHHHHHHHHHHHHHHHHHHHHHHHHHHHHhcccccccccccccCCCHHHHhccCCHHHHHHHHHhcCCHH
Confidence            99999999999999999999999999999998888877653211              0113457899999999999999


Q ss_pred             HHHHhCCHHHHHHHHHHHHHHHHHHHHHHHHHHHHHHHHC---CCCCCcceeeEEEEEEEcCCcccCCCCCCcEEEEEEe
Q Q_5160755       848 FLMAEMSPEQLRSFTTYKAKFEAAQQMRKEKSVAETLEDA---GLGERNVTPFMRIRLVGLTSLSYEGEHNPKEGIVTIW  924 (1187)
Q Consensus       848 ~~~a~ls~~Q~~~l~~y~~k~~~~~q~~~~~~i~~~l~~~---g~~~R~VtpflkvRV~d~~~~~~~~~~~~~~a~LTIW  924 (1187)
                      .++..||++|+..|..|++++++++|++++++++++++++   ...+|+|+||+||||+|+....       ..|+||||
T Consensus       460 ~~~~~Ls~~Q~~~L~~~~~~~~~~~~~~~~~e~~~~le~~~~e~~~~R~Vt~~lklrV~D~~~~~-------~~a~LTIW  532 (738)
T 1MIU_A          460 HLEACFSEEQLRALNNYRQMLNDKKQARIQSEFRKALESAEKEEGLSRDVTTVWKLRVTSYKKKE-------KSALLSIW  532 (738)
T ss_dssp             TTTTSCCSSTTSSSTTTSHHHHHHHHHHHHHHHHHTHHHHTTTTTCCCCBCCEEEEEEEESSSSC-------CCEEEEEE
T ss_pred             HHHhcCCHHHHHHHHHHHHHHHHHHHHHHHHHHHHHHHHHHHHcCCCCceeeEEEEEEEeCCCCC-------cEEEEEEE
Confidence            9999999999999999999999999999999999888753   2334999999999999986532       27899999


Q ss_pred             CCCHHHHhccCCCCEEEEEeeEEcCCC----CCcEEEEeCCCcCeEEECChhhHhcccccCCCCeeEeccccCc---CCC
Q Q_5160755       925 DPTERQRTELTEGKIYMMKGLVPINSD----SEILYLHARGSSSRWQPLSPKDSENFQPFFNPRKPISLSNLGE---IPL  997 (1187)
Q Consensus       925 ~Pte~~~~~L~EG~~y~V~nL~p~~~~----~~~l~L~a~g~~T~w~~l~~~~~~~f~~~~~pR~~~~ls~l~~---~p~  997 (1187)
                      ||++++.+.|+||++|.|+||+|...+    .+.|+|+++ +.|+|++++... ..+...|.||+++++++|..   .|+
T Consensus       533 ~p~ee~~~~L~EG~~~~i~nL~ps~~r~~~~~~~l~Lstt-r~Tr~~~l~~~~-~~l~~~y~pR~~~~l~~L~~~~~~p~  610 (738)
T 1MIU_A          533 RPSSDLSSLLTEGKRYRIYHLAVSKSKSKFERPSIQLTAT-KRTQYQQLPVSS-ETLLQVYQPRESLHFSRLSDPAFQPP  610 (738)
T ss_dssp             SCCHHHHHHCCSSCEEEEEEECCCCCCCSSSCCSCEEEEE-EEEEEEEECCCH-HHHTTTCCCCCBCCSGGGGSSSCCTT
T ss_pred             CCChhhHHhccCCCEEEEEEEEecCCCCCCCCCeEEEEec-CCceEEECCCCH-HHhhhhcCCcEEEEHHHcCCcccCCC
Confidence            999999999999999999999998754    378999998 999999997654 23456899999999999964   688


Q ss_pred             CCccCEEEEEEEEeccccccccceeEEEEEcCCccccccccccEEEEEecCCCCCcccccccccCCCCCEEEEEEEEEec
Q Q_5160755       998 SSEFDIAAYVVYVGNAYTDVLQKKQWVFVTDGSAQHSGEISNSLLAISFSTSFMDDSSVSHISHNLVGSVVGFCNLIKRA 1077 (1187)
Q Consensus       998 ~~EfDivg~Vv~Vg~~~~~~~~~~Q~VfvtD~s~~~~~~~~~~LLaI~F~~~~~~~~~~~~~~~~~~G~vV~~~NL~~r~ 1077 (1187)
                      ++|||+||+||+|++..    ...|+|||+|.+.        +||+|+||+++.       .+. .+|++|||+||+||.
T Consensus       611 ~~EvDvVGiVv~v~~~~----~~~q~VyLaD~~~--------~ll~I~fw~gl~-------edi-~~g~~Va~sNLq~r~  670 (738)
T 1MIU_A          611 CSEVDVVGVVVSVVKPI----GLAPLVYLSDECL--------NLLVVKFGIDLN-------EDI-KPRVLIAASNLQCQP  670 (738)
T ss_dssp             TTEEEEEEEEEEEECCT----TSCCEEEEECSSS--------CEEEEEESSCCC-------SCC-CSSCEEEEEEEECCS
T ss_pred             cccccEEEEEEEEecCC----CcccEEEEEeCCC--------CEEEEEEcCCcc-------ccC-CCCcEEEEEEEEEeC
Confidence            99999999999998642    2469999999987        899999999975       233 789999999999998


Q ss_pred             CcCCCCcEEEEecCCEEEEecCCccCCHHHHHHHHHHHHHHhhCHHHHHHHHHHHHHHHhccccccCCCC
Q Q_5160755      1078 KDVTNEIWVAEAAENSVYFINAEAAYSSHLKTSSAHIQTWAKLSSSKSVRSRRLPLSIIIRVLSIIGACP 1147 (1187)
Q Consensus      1078 ~d~~~~i~va~aTe~St~s~~~~~P~~~hLk~A~~~l~~w~k~s~~~i~~lk~rV~~ii~~~~~~~~~~~ 1147 (1187)
                       +....|+++.|||.|+|+.   +|+.+||++|++.|+.|+++...+++.++++|..++.........++
T Consensus       671 -~~~~~ip~l~ate~S~fs~---nPk~~hL~~al~~Lk~~i~~~~~fl~~~~~kl~~~l~~~~~~~~~~~  736 (738)
T 1MIU_A          671 -ESTSGVPTLFAGHFSIFSA---SPKEAYFQEKVNNLKHAIENIDTFYKEAEKKLIHVLEGDSPKWSTPN  736 (738)
T ss_dssp             -CCSSSCCCEEECTTCEEES---SCCCTTTHHHHHHHTHHHHTTCSHHHHHHHHHHHHHC----------
T ss_pred             -CCCCCCCEEEEcCcEEEeC---CcCHHHHHHHHHHHHHHHhCHHHHHHHHHHHHHHHHhcCCCCCCCCC
Confidence             5678899999999999996   58999999999999999999999999999999999988766665443


No 3
>1MJE_A breast cancer 2; TUMOR SUPPRESSOR, BREAST CANCER SUSCEPTIBILITY, DNA-BINDING, GENE REGULATION-ANTITUMOR PROTEIN-DNA COMPLEX; 3.5A {Homo sapiens} SCOP: a.171.1.1, a.170.1.1, b.40.4.3
Probab=100.00  E-value=1.4e-96  Score=915.51  Aligned_cols=540  Identities=26%  Similarity=0.406  Sum_probs=471.4  Template_Neff=7.400

Q ss_pred             CCccCHHHHhCC-CCCCCc--ch--hhCCHHHheechhhcCeeEEeCCC------------------------CCCccCH
Q Q_5160755       502 SPRVYIKDFFGM-HPTATT--RM--DYVPDHVRRIKSSNADKYVFCDES------------------------SSNKVGA  552 (1187)
Q Consensus       502 ~~R~~lke~~~~-pp~~~~--~l--~~i~~~v~~mt~~nA~~y~F~~~~------------------------~~~~~G~  552 (1187)
                      ..|++|++++.+ .|..++  +|  .+|+.+|+.||+.||..|+|...+                        .++.+|.
T Consensus        62 ~~r~~l~~~~~~~~p~~~~~~~l~~~gv~~~~~~v~~~nA~~~~F~~~~~~~~~~~~~~~~~~~~dg~~l~~~~~~~~g~  141 (649)
T 1MJE_A           62 LPRISLQAAVGDRAPSACSPKQLYIYGVSKECINVNSKNAEYFQFDIQDHFGKEDLCAGKGFQLADGGWLIPSNDGKAGK  141 (649)
T ss_dssp             CCCEETTGGGTSCCCCCSSSCSCCTTTCCTTTSSCCTTTTSSCCBCTTTTTCSSTTSSSCCBCCSSSCCBCCCTTTCBCH
T ss_pred             CCCccHHHHhCCCCCCCCCHHHHHHcCCCHHHEeeCcchhhheEEEccccCChhHHhcCCCeeccCCCeeecCCCCCcCH
Confidence            479999999877 676555  34  689999999999999999997531                        2456899


Q ss_pred             HHHHHHHHH-CCCCh-----HHhcchHHHHHHHHHhHHHHCchhhcCCcCCHHHHHHHHHHHHHHHhhcCCCCHHHHHHh
Q Q_5160755       553 ETFLQMLAE-SEKVC-----DRSFEACMWIVWKLACYDIYYPAKCRGNFLTITNVLEELKYRYEREVNHGHCSAIKRILS  626 (1187)
Q Consensus       553 ~~~~~~L~~-~G~~~-----~~~~NHyrwIVWKLAs~er~~P~~~~g~~lT~~nVl~QLkYRYeREi~~~~RSaLKkIlE  626 (1187)
                      +||+++|++ +|+++     .|+.|||||||||||+|||+||..+.+++||+++||.||+|||+|||+.++||+||||+|
T Consensus       142 ~e~~~~~~~~~gv~~~l~~~~Wv~nhyrwIvwKLa~~e~~~p~~~~~~~lt~~~Vl~qL~yRy~rEi~~~~RsaLrkI~E  221 (649)
T 1MJE_A          142 EEFYRALCDTPGVDPKLISSIWVANHYRWIVWKLAAMEFAFPKEFANRCLNPERVLLQLKYRYDVEIDNSRRSALKKILE  221 (649)
T ss_dssp             HHHHHHHHTSTTCCTTSCCTTHHHHHHHHHHHHHHHHHTTCCSSCSTTSCCHHHHHHHHHHHCCCCCCCCCCCHHHHHTT
T ss_pred             HHHHHHHHcCCCCChhhCCHHHHHHHHHHHHHHHHHHHHHCCHHHhccCCCHHHHHHHHHHHHHHHHhcCCCchhhHHhc
Confidence            999999998 79986     799999999999999999999999999999999999999999999999999999999999


Q ss_pred             CCCcccCeEEEEEEeeecCCCCcccc----ccccCCCCcEEEEEeCCceeeceEeCHHHHHHHHCCCCCCccEEEEECCE
Q Q_5160755       627 GDAPASSMMVLCISAINPKTDNDSQE----AHCSDSCSNVKVELTDGWYSMNAALDVVLTKQLNAGKLFVGQKLRILGAG  702 (1187)
Q Consensus       627 ~D~~ps~~MVLcVS~I~~~~~~~~~~----~~~~~~~~~~~lELTDGWYsI~A~lD~~Ls~~l~~GKI~VG~KL~I~GA~  702 (1187)
                      +|++|+++|||||++|........+.    ....+......||||||||+|+|.||.+|.++|.+|||+||+||+|+||+
T Consensus       222 ~D~~~~~~mVL~Vs~I~~~~~~~~~~~~~~~~~~~~~~~~~leLTDGWY~I~a~lD~~L~~li~~gkI~vG~KL~I~GA~  301 (649)
T 1MJE_A          222 RDDTAAKTLVLCISDIISPSTKVSETSGGKTSGEDANKVDTIELTDGWYAVRAQLDPPLMALVKSGKLTVGQKIITQGAE  301 (649)
T ss_dssp             TCSCCSSSEEEEEEEC----------------------CCCEEEECSSCEEEEEECHHHHHHHHHTSSCTTCEEEECSCE
T ss_pred             CCCCcchheEEEEEEeeCCCCCcCcCCCCcCCCCccCccEEEEEeCCCeEeEEeeCHHHHHHHHCCCCCCCCEEEEeCcE
Confidence            99999999999999997643221111    00111124579999999999999999999999999999999999999999


Q ss_pred             EeCCCCCCCccccccCCCcEEEEEECccccCCcccccCCcCCC-CcceecceeecCCceeeeEEEEEEEeeeeeEEEEeC
Q Q_5160755       703 LSGWATPTSPLEAVISSTICLLLNINGTYRAHWADRLGFCKEI-GVPLALNCIKCNGGPVPKTLAGIKRIYPILYKERLG  781 (1187)
Q Consensus       703 L~g~~~~~~PLE~~a~~~v~L~L~~NsTrrArWdakLGf~k~~-~~plsL~sI~~~GG~Vp~~~VvV~RvYP~lY~Ek~~  781 (1187)
                      |.|+.+||+|||  ++.++.|+||+||||||+|++||||++.+ +|+++|++|.++||.|++++|+|+|+||++|+|+.+
T Consensus       302 l~~~~~~~~pLe--~~~~~~L~i~~Nstr~A~w~~kLG~~~~~~~~~~~L~sl~~~GG~V~~v~v~V~RvYPl~y~Ek~~  379 (649)
T 1MJE_A          302 LVGSPDACAPLE--APDSLRLKISANSTRPARWHSRLGFFRDPRPFPLPLSSLFSDGGNVGCVDIIVQRVYPLQWVEKTV  379 (649)
T ss_dssp             EESCCSCCCSSC--CCSSCEEEECGGGEEEBCSSCCSBSCSCCSCCCBCTTSCCSSSCCEEEEEEEEEEECCCCEEEECT
T ss_pred             EeCCCCCCCCCc--CCCcceeEecCCCeeeccHHHhcCCCCCCCCCceeHHHcCCCCCceeEEEEEEEEecCceEEEEcC
Confidence            999999999999  99999999999999999999999999875 789999999999999999999999999999999999


Q ss_pred             CCCeeeCCHHHHHHHHHHHHHHHHHHHHHHHHHHHHHhcccccCCCCCcHHHHHHHHHHHhcCCHHHHHHhCCHHHHHHH
Q Q_5160755       782 EKKSIVRSERIESRIIQLHNQRRSALVEGIMCEYQRGINGVHSQNDTDSEEGAKIFKLLETAAEPEFLMAEMSPEQLRSF  861 (1187)
Q Consensus       782 dG~~v~RsEr~E~~~~~~~e~rr~~~~E~i~~e~qke~~~~~~~~~~~~~eg~~l~~~le~a~dp~~~~a~ls~~Q~~~l  861 (1187)
                      ||+.++|++|+|++++++|++++++.+|++++++++                                            
T Consensus       380 ~G~~v~r~~~~E~~~~~~~~~~~~~~~e~~~~~~~~--------------------------------------------  415 (649)
T 1MJE_A          380 SGLYIFRSEREEEKEALRFAEAQQKKLEALFTKVHT--------------------------------------------  415 (649)
T ss_dssp             TSCEEEECGGGTTHHHHHHHHHHHHHHHHHHHHHCC--------------------------------------------
T ss_pred             CCceeecCHHHHHHHHHHHHHHHHHHHHHHHHHHHH--------------------------------------------
Confidence            999999999999999999998888877776554321                                            


Q ss_pred             HHHHHHHHHHHHHHHHHHHHHHHHHCCCCCCcceeeEEEEEEEcCCcccCCCCCCcEEEEEEeCCCHHHHhccCCCCEEE
Q Q_5160755       862 TTYKAKFEAAQQMRKEKSVAETLEDAGLGERNVTPFMRIRLVGLTSLSYEGEHNPKEGIVTIWDPTERQRTELTEGKIYM  941 (1187)
Q Consensus       862 ~~y~~k~~~~~q~~~~~~i~~~l~~~g~~~R~VtpflkvRV~d~~~~~~~~~~~~~~a~LTIW~Pte~~~~~L~EG~~y~  941 (1187)
                                               .++ .|+|+|+++|||+|.....       ..++||||||++++.+.|+||++|.
T Consensus       416 -------------------------~~~-~r~v~~v~klrV~D~~~~~-------~~a~LTiW~p~~e~~~~LkEG~~~~  462 (649)
T 1MJE_A          416 -------------------------EGL-SRDVTTVWKLRVTSYKKKE-------KSALLSIWRPSSDLSSLLTEGKRYR  462 (649)
T ss_dssp             ---------------------------C-CCCEEEEEEEEEEESSSCC-------CCEEEEEESCCTTGGGTSCTTCEEE
T ss_pred             -------------------------cCC-CCCcceEEEEEEEeCCCCc-------cEEEEEEEcCChhHHHhCCCCCEEE
Confidence                                     123 3999999999999986542       2789999999999999999999999


Q ss_pred             EEeeEEcCCC----CCcEEEEeCCCcCeEEECChhhHhcccccCCCCeeEeccccCc---CCCCCccCEEEEEEEEeccc
Q Q_5160755       942 MKGLVPINSD----SEILYLHARGSSSRWQPLSPKDSENFQPFFNPRKPISLSNLGE---IPLSSEFDIAAYVVYVGNAY 1014 (1187)
Q Consensus       942 V~nL~p~~~~----~~~l~L~a~g~~T~w~~l~~~~~~~f~~~~~pR~~~~ls~l~~---~p~~~EfDivg~Vv~Vg~~~ 1014 (1187)
                      |+||.|...+    ++.++|+++ +.|+|++++... ..+...|.||..+++++|..   .|.++|||+||+|++|++..
T Consensus       463 i~nl~~~~~~~~~~~~~l~Lsat-r~T~~~~l~~~~-~~l~~~y~pR~~~~i~~L~~~~~~~~~~evDvvGvVv~v~~~~  540 (649)
T 1MJE_A          463 IYHLAVSKSKSKFERPSIQLTAT-KRTQYQQLPVSS-ETLLQVYQPRESLHFSRLSDPAFQPPCSEVDVVGVVVSVVKPI  540 (649)
T ss_dssp             EEEEEEEECCCTTTCSSEEEEEE-EEEEEEEECCCH-HHHHHHCCCCCBCCSGGGGSTTCCCSTTCEEEEEEEEECCCCS
T ss_pred             EEEEEeecCCCCCCCCeEEEEec-CCeeEEECCCCh-hHhhcccCCcEEEeHHHccCcccCCCCCeeEEEEEEEEEcCCC
Confidence            9999998755    388999998 999999998654 34445789999999999975   68899999999999998753


Q ss_pred             cccccceeEEEEEcCCccccccccccEEEEEecCCCCCcccccccccCCCCCEEEEEEEEEecCcCCCCcEEEEecCCEE
Q Q_5160755      1015 TDVLQKKQWVFVTDGSAQHSGEISNSLLAISFSTSFMDDSSVSHISHNLVGSVVGFCNLIKRAKDVTNEIWVAEAAENSV 1094 (1187)
Q Consensus      1015 ~~~~~~~Q~VfvtD~s~~~~~~~~~~LLaI~F~~~~~~~~~~~~~~~~~~G~vV~~~NL~~r~~d~~~~i~va~aTe~St 1094 (1187)
                          +..|+|||+|+++        ++++|+||+++.       +++ .+|++|+|+||+||. +....|+++.+||.|+
T Consensus       541 ----g~~~~v~LaD~sg--------~~l~V~fW~~~~-------e~i-~~G~vV~~~Nl~~r~-~~~~~i~~l~~te~S~  599 (649)
T 1MJE_A          541 ----GLAPLVYLSDECL--------NLLVVKFGIDLN-------EDI-KPRVLIAASNLQCQP-ESTSGVPTLFACHFSI  599 (649)
T ss_dssp             ----SSCCCCEEECTTC--------CEEEEEESSCCC-------SCC-CTTCEEEEEEEEEES-CCSTTSCEEEECTTCB
T ss_pred             ----CceeEEEEEeCCC--------CEEEEEEccCcc-------ccC-CCCcEEEEEecEEeC-CCCCCCCEEEEcCCEE
Confidence                4578999999999        999999999975       344 899999999999999 6667899999999999


Q ss_pred             EEecCCccCCHHHHHHHHHHHHHHhhCHHHHHHHHHHHHHHHhccccccCCC
Q Q_5160755      1095 YFINAEAAYSSHLKTSSAHIQTWAKLSSSKSVRSRRLPLSIIIRVLSIIGAC 1146 (1187)
Q Consensus      1095 ~s~~~~~P~~~hLk~A~~~l~~w~k~s~~~i~~lk~rV~~ii~~~~~~~~~~ 1146 (1187)
                      |+.   +|+..||+++++.|++|+++...|++.|+++|..++....+.+.+|
T Consensus       600 ~s~---nPk~~~l~~~~~~Lk~~i~~~~~f~~~~~~~l~~~l~~~~~~~~~~  648 (649)
T 1MJE_A          600 FSA---SPKEAYFQEKVNNLKHAIENIDTFYKEAEKKLIHVLEGDSPKWSTP  648 (649)
T ss_dssp             CCS---SCCCHHHHHHHHHHHHHHHHCSTTTTHHHHHHHHHHHCSSCCC---
T ss_pred             EEc---CcCcHHHHHHHHHHHHHHhCHHHHHHHHHHHHHHHHhcCCCCCCCC
Confidence            997   7999999999999999999999999999999999999988887765


No 4
>NP_611925.2 breast cancer 2, early onset homolog [Drosophila melanogaster]
Probab=99.66  E-value=2.4e-15  Score=195.54  Aligned_cols=185  Identities=18%  Similarity=0.154  Sum_probs=0.0  Template_Neff=4.900

Q ss_pred             CCceecCCCCeeecCHHHHHHHHHHHhcccccccccccccCCcccccCCCcccCCceecCCCCcccCCHHHHHHHHHHhC
Q Q_5160755        67 IPMFRTGLGKSVVLKESSIAKAKSILAEKVTYSDLRNTNCSIPQMRQVDTAETLPMFRTASGKSVPLKESSIAKAMSILG  146 (1187)
Q Consensus        67 ~~~F~Tg~gk~V~v~~ssi~ka~~vl~~~~~~~~~~~~~~s~~ka~~~~~~~~~~gF~Ta~gk~v~v~~~al~KA~~l~~  146 (1187)
                      ..||+||+||.|.|+++++.||..+|.+.+   .-..................+.||+||+||.|.|++.+|+||++||+
T Consensus       574 ~~GFsTASGKsVsISEEALqKAr~LLeE~e---~~~ss~~n~~~v~~s~~~~~~~GFsTASGKsVsISeeSLkKAkkLLe  650 (971)
T NP_611925.2     574 FCGFRTASNKAIPISEKMKIKTAEFMAEFQ---SKETIQQNDYLVHQPNDKPTSVGLDTALKRSIESSEEMRSKASKLVV  650 (971)
T ss_pred             ccceecCCCCCcCCCHHHHHHHHHHHHHhh---chhhcchhcccccCCCCCCCcccccccCCCcccCCHHHHHHHHHHhc


Q ss_pred             CCcccCCCCcccccCCC----CCCCcccccCCCCCCCCCHHHHHHHHHHhccccc--ccccccccccCCccccccccCCc
Q Q_5160755       147 SDKIIDSDNVLPRESGF----GVSNSLFQTASNKKVNVSSAGLARAKALLGLEED--DLNGFNHVNQSSSSSQQHGWSGL  220 (1187)
Q Consensus       147 ~~~~~~~~~~~~~~~~~----~~~~s~FqTgsgK~V~iSs~~l~rAk~Ll~~~e~--~~~~~~~~~~~~~~~~~~~~~~~  220 (1187)
                      +.+...+......+...    ...+.+|+||+||.|.||.++|.||+.||+..+.  ...+|...+....          
T Consensus       651 ~d~~~~~e~~~~~~~~~~~~~~~~~~GFsTASGKsV~ISeeALkKAk~LLae~de~s~~~~f~tsn~~~~----------  720 (971)
T NP_611925.2     651 VDTTMREPHQPTLDPVCRDLNESQFFGFRTASNKAIEITEAMEKRGAMFLAQSKATDQLNGWQPSDFPDV----------  720 (971)
T ss_pred             cCcccCCCCCCCCCccccCCcccccccccccCCCcccCCHHHHHHHHHHHHHhhccccccCCCCCCCCCC----------


Q ss_pred             ccccccccceeeccCCCCccccccccCCcc------------------ccCCCcCCCCCCCcccCCCCcCccCHHHHHHH
Q Q_5160755       221 KTHEEFDATVVKHHSGTPGQYEDYVSGKRS------------------EVLNPSLKVPPTKFQTAGGKSLSVSAEALKRA  282 (1187)
Q Consensus       221 ~~~~~~~~~~~~~~~~~~~~~~~~~~~~~~------------------~~~~~~~~~~~ikF~TAgGrsisvS~dAL~rA  282 (1187)
                                                   .                  ...........++|+||+||.|.||.+||+||
T Consensus       721 -----------------------------~ssSesm~kka~~m~~~~~~~~~~~~~s~~~GFsTASGKsVsISEeALkKA  771 (971)
T NP_611925.2     721 -----------------------------LPTSPNNEIHSINVENNKAVNTKTVSETEFFGFRTASNKGIVISENTKIKV  771 (971)
T ss_pred             -----------------------------CCCCccccceecccccCcccccCCcccccccceeccCCCcccCCHHHHHHH


Q ss_pred             HHHhcCccccc
Q Q_5160755       283 RNLLGDPELGS  293 (1187)
Q Consensus       283 rsLlgd~e~~~  293 (1187)
                      +.||.+.+...
T Consensus       772 k~LLeE~e~~~  782 (971)
T NP_611925.2     772 AQFMSEFQAAD  782 (971)
T ss_pred             HHHHHHHHhhc


No 5
>NP_611925.2 breast cancer 2, early onset homolog [Drosophila melanogaster]
Probab=99.60  E-value=2.5e-14  Score=186.49  Aligned_cols=179  Identities=16%  Similarity=0.121  Sum_probs=0.0  Template_Neff=4.900

Q ss_pred             CCceecCCCCeeecCHHHHHHHHHHHhcccccccccccccCCcc------------------------------------
Q Q_5160755        67 IPMFRTGLGKSVVLKESSIAKAKSILAEKVTYSDLRNTNCSIPQ------------------------------------  110 (1187)
Q Consensus        67 ~~~F~Tg~gk~V~v~~ssi~ka~~vl~~~~~~~~~~~~~~s~~k------------------------------------  110 (1187)
                      ..+|+||+||.|.|++++|.||..||++.+     .........                                    
T Consensus       467 ~vGFrTASGKsVsISEESLqKAk~LL~E~e-----e~e~n~s~d~n~~~ed~S~n~~~~~~~~~~~GFqTASGKsV~ISe  541 (971)
T NP_611925.2     467 LNGIRKKSFKFIEVSEEMKIKGEEFVDKVV-----SGLYHFSHKCNLRTEEYSDNHSQVMESTQCAEFKSAPSKPIEILD  541 (971)
T ss_pred             CCCcccCCCCcccCCHHHHHHHHHHHHHHh-----hccccccccccccccccccccchhchhccccccccCCCCcccccc


Q ss_pred             -----------------------cccCCCcccCCceecCCCCcccCCHHHHHHHHHHhCCCcccCCC---CcccccCCCC
Q Q_5160755       111 -----------------------MRQVDTAETLPMFRTASGKSVPLKESSIAKAMSILGSDKIIDSD---NVLPRESGFG  164 (1187)
Q Consensus       111 -----------------------a~~~~~~~~~~gF~Ta~gk~v~v~~~al~KA~~l~~~~~~~~~~---~~~~~~~~~~  164 (1187)
                                             .........+.||+||+||.|.|++++|+||+.||.+.+.....   ..........
T Consensus       542 esLkKAkLae~d~~~in~K~~p~~~~s~~~s~~~GFsTASGKsVsISEEALqKAr~LLeE~e~~~ss~~n~~~v~~s~~~  621 (971)
T NP_611925.2     542 GKETYNAIAKVDVGEINGKFSPLNNDTIAEPEFCGFRTASNKAIPISEKMKIKTAEFMAEFQSKETIQQNDYLVHQPNDK  621 (971)
T ss_pred             hHHHHHHHcccCcccccccccCCCCCCCCCCcccceecCCCCCcCCCHHHHHHHHHHHHHhhchhhcchhcccccCCCCC


Q ss_pred             CCCcccccCCCCCCCCCHHHHHHHHHHhcccccccccccccccCCccccccccCCcccccccccceeeccCCCCcccccc
Q Q_5160755       165 VSNSLFQTASNKKVNVSSAGLARAKALLGLEEDDLNGFNHVNQSSSSSQQHGWSGLKTHEEFDATVVKHHSGTPGQYEDY  244 (1187)
Q Consensus       165 ~~~s~FqTgsgK~V~iSs~~l~rAk~Ll~~~e~~~~~~~~~~~~~~~~~~~~~~~~~~~~~~~~~~~~~~~~~~~~~~~~  244 (1187)
                      ..+.+|+||+||.|.||.++|.+|++||+..+..                                           ..+
T Consensus       622 ~~~~GFsTASGKsVsISeeSLkKAkkLLe~d~~~-------------------------------------------~~e  658 (971)
T NP_611925.2     622 PTSVGLDTALKRSIESSEEMRSKASKLVVVDTTM-------------------------------------------REP  658 (971)
T ss_pred             CCcccccccCCCcccCCHHHHHHHHHHhccCccc-------------------------------------------CCC


Q ss_pred             ccCCccccCCCcCCCCCCCcccCCCCcCccCHHHHHHHHHHhcCccccc
Q Q_5160755       245 VSGKRSEVLNPSLKVPPTKFQTAGGKSLSVSAEALKRARNLLGDPELGS  293 (1187)
Q Consensus       245 ~~~~~~~~~~~~~~~~~ikF~TAgGrsisvS~dAL~rArsLlgd~e~~~  293 (1187)
                      ..+...........+...+|+||+||.|.||.+||+||+.||++.+...
T Consensus       659 ~~~~~~~~~~~~~~~~~~GFsTASGKsV~ISeeALkKAk~LLae~de~s  707 (971)
T NP_611925.2     659 HQPTLDPVCRDLNESQFFGFRTASNKAIEITEAMEKRGAMFLAQSKATD  707 (971)
T ss_pred             CCCCCCccccCCcccccccccccCCCcccCCHHHHHHHHHHHHHhhccc


No 6
>NP_611925.2 breast cancer 2, early onset homolog [Drosophila melanogaster]
Probab=99.06  E-value=1.8e-09  Score=143.33  Aligned_cols=129  Identities=19%  Similarity=0.134  Sum_probs=0.0  Template_Neff=4.900

Q ss_pred             CCceecCCCCeeecCHHHHHHHHHHHhcccccccccccccCCcccccCCCcccCCceecCCCCcccCCHHHHHHHHHHhC
Q Q_5160755        67 IPMFRTGLGKSVVLKESSIAKAKSILAEKVTYSDLRNTNCSIPQMRQVDTAETLPMFRTASGKSVPLKESSIAKAMSILG  146 (1187)
Q Consensus        67 ~~~F~Tg~gk~V~v~~ssi~ka~~vl~~~~~~~~~~~~~~s~~ka~~~~~~~~~~gF~Ta~gk~v~v~~~al~KA~~l~~  146 (1187)
                      ..+|+||+||+|.|++.++.||..+|++.+.  .-..................+.||+||+||.|.|++.+|+||+.||+
T Consensus       624 ~~GFsTASGKsVsISeeSLkKAkkLLe~d~~--~~~e~~~~~~~~~~~~~~~~~~GFsTASGKsV~ISeeALkKAk~LLa  701 (971)
T NP_611925.2     624 SVGLDTALKRSIESSEEMRSKASKLVVVDTT--MREPHQPTLDPVCRDLNESQFFGFRTASNKAIEITEAMEKRGAMFLA  701 (971)
T ss_pred             cccccccCCCcccCCHHHHHHHHHHhccCcc--cCCCCCCCCCccccCCcccccccccccCCCcccCCHHHHHHHHHHHH


Q ss_pred             CCcccCCCCcccc----------------------------cCCCCCCCcccccCCCCCCCCCHHHHHHHHHHhccccc
Q Q_5160755       147 SDKIIDSDNVLPR----------------------------ESGFGVSNSLFQTASNKKVNVSSAGLARAKALLGLEED  197 (1187)
Q Consensus       147 ~~~~~~~~~~~~~----------------------------~~~~~~~~s~FqTgsgK~V~iSs~~l~rAk~Ll~~~e~  197 (1187)
                      +.+..........                            .......+.+|+||+||.|.||.++|.||+.||+..+.
T Consensus       702 e~de~s~~~~f~tsn~~~~~ssSesm~kka~~m~~~~~~~~~~~~~s~~~GFsTASGKsVsISEeALkKAk~LLeE~e~  780 (971)
T NP_611925.2     702 QSKATDQLNGWQPSDFPDVLPTSPNNEIHSINVENNKAVNTKTVSETEFFGFRTASNKGIVISENTKIKVAQFMSEFQA  780 (971)
T ss_pred             HhhccccccCCCCCCCCCCCCCCccccceecccccCcccccCCcccccccceeccCCCcccCCHHHHHHHHHHHHHHHh


No 7
>NP_611925.2 breast cancer 2, early onset homolog [Drosophila melanogaster]
Probab=99.02  E-value=3.5e-09  Score=140.73  Aligned_cols=128  Identities=18%  Similarity=0.062  Sum_probs=0.0  Template_Neff=4.900

Q ss_pred             cCCceecCCCCcccCCHHHHHHHHHHhCCCcccCCCCccccc--------------------------------------
Q Q_5160755       119 TLPMFRTASGKSVPLKESSIAKAMSILGSDKIIDSDNVLPRE--------------------------------------  160 (1187)
Q Consensus       119 ~~~gF~Ta~gk~v~v~~~al~KA~~l~~~~~~~~~~~~~~~~--------------------------------------  160 (1187)
                      .+.||+||+||.|.|++++|+||+.||++.+...........                                      
T Consensus       466 ~~vGFrTASGKsVsISEESLqKAk~LL~E~ee~e~n~s~d~n~~~ed~S~n~~~~~~~~~~~GFqTASGKsV~ISeesLk  545 (971)
T NP_611925.2     466 QLNGIRKKSFKFIEVSEEMKIKGEEFVDKVVSGLYHFSHKCNLRTEEYSDNHSQVMESTQCAEFKSAPSKPIEILDGKET  545 (971)
T ss_pred             cCCCcccCCCCcccCCHHHHHHHHHHHHHHhhccccccccccccccccccccchhchhccccccccCCCCcccccchHHH


Q ss_pred             ----------------------CCCCCCCcccccCCCCCCCCCHHHHHHHHHHhcccccccccccccccCCccccccccC
Q Q_5160755       161 ----------------------SGFGVSNSLFQTASNKKVNVSSAGLARAKALLGLEEDDLNGFNHVNQSSSSSQQHGWS  218 (1187)
Q Consensus       161 ----------------------~~~~~~~s~FqTgsgK~V~iSs~~l~rAk~Ll~~~e~~~~~~~~~~~~~~~~~~~~~~  218 (1187)
                                            ......+.+|+|++||.|.||.+++.||+.||...+.                     
T Consensus       546 KAkLae~d~~~in~K~~p~~~~s~~~s~~~GFsTASGKsVsISEEALqKAr~LLeE~e~---------------------  604 (971)
T NP_611925.2     546 YNAIAKVDVGEINGKFSPLNNDTIAEPEFCGFRTASNKAIPISEKMKIKTAEFMAEFQS---------------------  604 (971)
T ss_pred             HHHHcccCcccccccccCCCCCCCCCCcccceecCCCCCcCCCHHHHHHHHHHHHHhhc---------------------


Q ss_pred             CcccccccccceeeccCCCCccccccccCCccccCCCcCCCCCCCcccCCCCcCccCHHHHHHHHHHhcCcc
Q Q_5160755       219 GLKTHEEFDATVVKHHSGTPGQYEDYVSGKRSEVLNPSLKVPPTKFQTAGGKSLSVSAEALKRARNLLGDPE  290 (1187)
Q Consensus       219 ~~~~~~~~~~~~~~~~~~~~~~~~~~~~~~~~~~~~~~~~~~~ikF~TAgGrsisvS~dAL~rArsLlgd~e  290 (1187)
                                             ....................++|+||+|++|.||.++|++|+.||++.+
T Consensus       605 -----------------------~~ss~~n~~~v~~s~~~~~~~GFsTASGKsVsISeeSLkKAkkLLe~d~  653 (971)
T NP_611925.2     605 -----------------------KETIQQNDYLVHQPNDKPTSVGLDTALKRSIESSEEMRSKASKLVVVDT  653 (971)
T ss_pred             -----------------------hhhcchhcccccCCCCCCCcccccccCCCcccCCHHHHHHHHHHhccCc


No 8
>NP_000050.2 breast cancer type 2 susceptibility protein [Homo sapiens]
Probab=98.82  E-value=5.1e-08  Score=138.43  Aligned_cols=155  Identities=24%  Similarity=0.263  Sum_probs=0.0  Template_Neff=4.100

Q ss_pred             CceecCCCCcccCCHHHHHHHHHHhCCCcccCCCCcccccCC--------------------------------------
Q Q_5160755       121 PMFRTASGKSVPLKESSIAKAMSILGSDKIIDSDNVLPRESG--------------------------------------  162 (1187)
Q Consensus       121 ~gF~Ta~gk~v~v~~~al~KA~~l~~~~~~~~~~~~~~~~~~--------------------------------------  162 (1187)
                      ++|+||+||.|.|+.++|+||+.+|.+.....-..-......                                      
T Consensus      1842 paFSTASGK~V~VS~eALkKVRe~Ftdnc~kviKqNtEskS~t~QtkiV~~~~kal~~se~~~pns~d~eE~~~~S~k~f 1921 (3418)
T NP_000050.2    1842 PAFRIASGKIVCVSHETIKKVKDIFTDSFSKVIKENNENKSKICQTKIMAGCYEALDDSEDILHNSLDNDECSTHSHKVF 1921 (3418)
T ss_pred             CeeEecCCcEEEeChHHHHHHHHHhhhcccchHhHhccCCCccCCchhhccchhhcCCCCcCCcCCCCCCccccccCchh


Q ss_pred             -------------------------------------------------CCCCCcccccCCCCCCCCCHHHHHHHHHHhc
Q Q_5160755       163 -------------------------------------------------FGVSNSLFQTASNKKVNVSSAGLARAKALLG  193 (1187)
Q Consensus       163 -------------------------------------------------~~~~~s~FqTgsgK~V~iSs~~l~rAk~Ll~  193 (1187)
                                                                       ......+|+|||||.|.||.++|.||+.||.
T Consensus      1922 adiqSeq~LQ~~qsmsgle~~Se~s~cq~nlKtsD~ck~~~gklpks~SStn~~GiFSTASGKsVqVSdaSLQKARqVFs 2001 (3418)
T NP_000050.2    1922 ADIQSEEILQHNQNMSGLEKVSKISPCDVSLETSDICKCSIGKLHKSVSSANTCGIFSTASGKSVQVSDASLQNARQVFS 2001 (3418)
T ss_pred             cCCccHHHHHHHHhhccccccccCCCcccccccccccccCCCCCCCCccccccccceecCCCCcccCCHHHHHHHHHHHH


Q ss_pred             cccc-ccccccccccCCccccccccCCcccccccccceeeccCCCCccccccccCCccccCCCcCCCCCCCcccCCCCcC
Q Q_5160755       194 LEED-DLNGFNHVNQSSSSSQQHGWSGLKTHEEFDATVVKHHSGTPGQYEDYVSGKRSEVLNPSLKVPPTKFQTAGGKSL  272 (1187)
Q Consensus       194 ~~e~-~~~~~~~~~~~~~~~~~~~~~~~~~~~~~~~~~~~~~~~~~~~~~~~~~~~~~~~~~~~~~~~~ikF~TAgGrsi  272 (1187)
                      ..++ .-+.|....-...  .......-+.......             ............+.....+..+|+||+||.|
T Consensus      2002 E~Edsa~q~~skvsfk~n--e~S~~~t~een~~~~~-------------~q~lL~qk~~ssn~~~ss~f~GFSTASGK~V 2066 (3418)
T NP_000050.2    2002 EIEDSTKQVFSKVLFKSN--EHSDQLTREENTAIRT-------------PEHLISQKGFSYNVVNSSAFSGFSTASGKQV 2066 (3418)
T ss_pred             ccccccccccchhhhccc--cccccccccccccCCC-------------hHHHhccCCCCccccCcccCCCcccCCCCcc


Q ss_pred             ccCHHHHHHHHHHhcCcc
Q Q_5160755       273 SVSAEALKRARNLLGDPE  290 (1187)
Q Consensus       273 svS~dAL~rArsLlgd~e  290 (1187)
                      .||+.||+|||.||.+.|
T Consensus      2067 ~VSEsALQKAKalLeE~d 2084 (3418)
T NP_000050.2    2067 SILESSLHKVKGVLEEFD 2084 (3418)
T ss_pred             ccCHHHHHHHHHHHHhhc


No 9
>8U5Y_B RPA-related protein RADX; oligomer OB-fold, RAD51 regulator, DNA BINDING PROTEIN, DNA BINDING PROTEIN-DNA complex; 3.01A {Homo sapiens}
Probab=98.81  E-value=1.4e-05  Score=110.06  Aligned_cols=365  Identities=15%  Similarity=0.179  Sum_probs=0.0  Template_Neff=7.300

Q ss_pred             cCCCCHHHHHHhCC-------CcccCeEEEEEEeeecC-CCCccccccccCCCCcEEEEEeCCceeeceEeCHHHHHHHH
Q Q_5160755       615 HGHCSAIKRILSGD-------APASSMMVLCISAINPK-TDNDSQEAHCSDSCSNVKVELTDGWYSMNAALDVVLTKQLN  686 (1187)
Q Consensus       615 ~~~RSaLKkIlE~D-------~~ps~~MVLcVS~I~~~-~~~~~~~~~~~~~~~~~~lELTDGWYsI~A~lD~~Ls~~l~  686 (1187)
                      .+.++.|.+++|+-       ..+....+|-|-+|... .+..............+.|.|+||=|.+++.|+..|..+|.
T Consensus        40 ~~~~~~~~~~~e~~~~~~~~~~~~~~~p~lqVl~i~ry~~d~~~~~~~~~~~~~~ydvtlSDG~~~~k~~L~p~Ln~LV~  119 (855)
T 8U5Y_B           40 QGPRSWIQKVLEQIMDSPRQCVTPSEVVPVTVLAVQRYLLEDEPRDTVPKPPLYCYDVTISDGVYQEKCYLDPSLNSLVY  119 (855)
T ss_dssp             ---CCHHHHHHHHSTTSBTCCBCCSCCCCEEEEEEEEEECCSSCTTSSSCCCSEEEEEEEECSSCEEEEEECGGGHHHHH
T ss_pred             CCCCcHHHHHHHHHhcCCCCCCCcccCCCEEEEEEEEeeCCCCCcCCCCCCCceEEEEEEeCCCcEEEEEECchhHHHHH


Q ss_pred             CCCCCCccEEEEECCEEeCCC-----------------------------------CCCCccccccCCCcEEEEEECccc
Q Q_5160755       687 AGKLFVGQKLRILGAGLSGWA-----------------------------------TPTSPLEAVISSTICLLLNINGTY  731 (1187)
Q Consensus       687 ~GKI~VG~KL~I~GA~L~g~~-----------------------------------~~~~PLE~~a~~~v~L~L~~NsTr  731 (1187)
                      +|.|++|..|+|..-.+.-.+                                   .+..||.  .....+|-|..|.-.
T Consensus       120 ~~~L~~gsiIrI~~~~~~~~e~~~~~~~liI~~~~~~~~~~~ig~~~p~~~~~~~~~~~~Pl~--~~r~~ylpl~n~~dp  197 (855)
T 8U5Y_B          120 QNILKVGIQMRISRVSCLYNEKRIGQGILCIDNVHCGETSDSISLETPFRNRAHQEKPERPLR--GGKSHYLALWNNEDP  197 (855)
T ss_dssp             TTCSCSSBEECEEEEEBCCCTTSCCCCCCEEEEECCCCBCSCCCTTCCBSSGGGSCSSCCCSS--STTCCCBCSSCSSSC
T ss_pred             cCCCCCCCEEEEceeEeeccccccCceEEEEEeceecCCccccCCCCCcCCCCCCCCCCCCCC--CCCcccccccCCCCC


Q ss_pred             c-CCcccc---cCCcCCCCcceecceeecCCc---eeeeEEEEEEEeeeeeEEEEeCCCCeeeCCHHHHHHHHHHHHHHH
Q Q_5160755       732 R-AHWADR---LGFCKEIGVPLALNCIKCNGG---PVPKTLAGIKRIYPILYKERLGEKKSIVRSERIESRIIQLHNQRR  804 (1187)
Q Consensus       732 r-ArWdak---LGf~k~~~~plsL~sI~~~GG---~Vp~~~VvV~RvYP~lY~Ek~~dG~~v~RsEr~E~~~~~~~e~rr  804 (1187)
                      - ..|...   -...-......+|+.|.+.-.   .-+.+.|.|.++.++.|..+                         
T Consensus       198 ~g~~w~~~~~~~~~~~~~~~i~~I~~L~~~~~~~~~~~~I~vRVi~Ks~lr~y~~-------------------------  252 (855)
T 8U5Y_B          198 YGDIWLTDKQPEEHNFSDTKIISLSHLEMTWTNRRNFPALLVRILHKSKLRYYGK-------------------------  252 (855)
T ss_dssp             CSSSSCCCCCCCCCCCTTCCCCCHHHHHHTTTTCSSCCCEEEEEEEECCCEECCC-------------------------
T ss_pred             CcccccCCCCcccCCCCCCceEEHHHhhhHhcCCCCCCeEEEEEEECccceeecC-------------------------


Q ss_pred             HHHHHHHHHHHHHHhcccccCCCCCcHHHHHHHHHHHhcCCHHHHHHhCCHHHHHHHHHHHHHHHHHHHHHHHHHHHHHH
Q Q_5160755       805 SALVEGIMCEYQRGINGVHSQNDTDSEEGAKIFKLLETAAEPEFLMAEMSPEQLRSFTTYKAKFEAAQQMRKEKSVAETL  884 (1187)
Q Consensus       805 ~~~~E~i~~e~qke~~~~~~~~~~~~~eg~~l~~~le~a~dp~~~~a~ls~~Q~~~l~~y~~k~~~~~q~~~~~~i~~~l  884 (1187)
                                                                                                      
T Consensus       253 --------------------------------------------------------------------------------  252 (855)
T 8U5Y_B          253 --------------------------------------------------------------------------------  252 (855)
T ss_dssp             --------------------------------------------------------------------------------
T ss_pred             --------------------------------------------------------------------------------


Q ss_pred             HHCCCCCCccee---eEEEEEEEcCCcccCCCCCCcEEEEEEeCC-CHHHHhccCCCCEEEEEeeEEcCC----------
Q Q_5160755       885 EDAGLGERNVTP---FMRIRLVGLTSLSYEGEHNPKEGIVTIWDP-TERQRTELTEGKIYMMKGLVPINS----------  950 (1187)
Q Consensus       885 ~~~g~~~R~Vtp---flkvRV~d~~~~~~~~~~~~~~a~LTIW~P-te~~~~~L~EG~~y~V~nL~p~~~----------  950 (1187)
                            .+.-..   ++.+.|.|.          .....+++|+. -+.....|+||++|.|.+......          
T Consensus       253 ------~~~~~~~P~~~~~~l~D~----------sG~I~~vlwn~~~~~~~~~L~~G~Vy~Is~~~VK~sy~~~~~~~~~  316 (855)
T 8U5Y_B          253 ------PDKKMIEPYQTFLEVADS----------SGTVSVIMWNALCPEWYKSLRVGLVLLLQDYSVKKSYPFRIQPVPV  316 (855)
T ss_dssp             ------TTSCCSSCEEEEEEEEET----------TEEEEEEECTTTHHHHTTTCCTTCEEEECSCEEECCCSSSCCCCCS
T ss_pred             ------CCCCCCCceEEEEEEECC----------CCCeEEEEecchHHHHHHHcccceEEEEeCcEEEecCCCccCCCCC


Q ss_pred             -------CCCcEEEEeCCCcCeEEECChhhHhcccccCCC-CeeEeccccCcCCCCCccCEEEEEEEEecccccccc---
Q Q_5160755       951 -------DSEILYLHARGSSSRWQPLSPKDSENFQPFFNP-RKPISLSNLGEIPLSSEFDIAAYVVYVGNAYTDVLQ--- 1019 (1187)
Q Consensus       951 -------~~~~l~L~a~g~~T~w~~l~~~~~~~f~~~~~p-R~~~~ls~l~~~p~~~EfDivg~Vv~Vg~~~~~~~~--- 1019 (1187)
                             ..-+|.|..+...|....++.........+-.. -..+.+.+|...+...-+|++|+|+.|++.......   
T Consensus       317 ~~~~~~~~~~EI~ln~~~p~t~I~~i~~~~v~~~~~lP~~~~~F~~~~eL~~~~~~~~vDVIGvV~~Vg~~~ri~~k~~~  396 (855)
T 8U5Y_B          317 DPQIKLISTMEICLNLRDPPTNIIIIPEKQVKPEWRLPKLNHRFTTRSELDDMPENCICDVIGLLVFVGRVQRSKKKENR  396 (855)
T ss_dssp             STTSCEEEEEEEEECCCSSSCSCCEECGGGCCGGGCCCCCCCCEECHHHHTTCCTTCCEEEEEEEEEECCCEEEECSSCT
T ss_pred             CcccceecccEEEecCCCCCcEEEEcCHHHcCcccCCCCCCCcccCHHHHhcCCCCCeEEEEEEEEEeCCcEEEEcCCCC


Q ss_pred             ----ceeEEEEEcCCccccccccccEEEEEecCCCCCcccccccccCCCCCEEEEEEEEEecCcCCC-CcEEEEecCCEE
Q Q_5160755      1020 ----KKQWVFVTDGSAQHSGEISNSLLAISFSTSFMDDSSVSHISHNLVGSVVGFCNLIKRAKDVTN-EIWVAEAAENSV 1094 (1187)
Q Consensus      1020 ----~~Q~VfvtD~s~~~~~~~~~~LLaI~F~~~~~~~~~~~~~~~~~~G~vV~~~NL~~r~~d~~~-~i~va~aTe~St 1094 (1187)
                          .+.||.|.|++.       +.-+.|.+|+.    ..-...+...+|.+|.|.++.....+... +......|..|.
T Consensus       397 ~~~~~~R~i~L~D~S~-------~~~i~ltLW~~----sq~e~f~~i~~g~viv~t~~kV~~~~~~~~~~~~Lstt~~S~  465 (855)
T 8U5Y_B          397 EDFWSYRWIHIADGTS-------EQPFIVELFST----SQPEIFENIYPMAYFVCTQLKVVRNDNQVPKLLYLTTTNESG  465 (855)
T ss_dssp             TCEEEEEEEEEECTTC-------SSCEEEEEECC----SCHHHHTTCCSSSEEEEEEEEEEEECSSSSCEEEEEECTTCC
T ss_pred             CCceEEEEEEEeCCCC-------CeeEEEEEeeC----CcHHHHHhhCCCcEEEEeeeEEEEcCCCCCCeEEEEeCCCeE


Q ss_pred             EEec-----C--CccCCHHHHHHHHHHHHHHhh
Q Q_5160755      1095 YFIN-----A--EAAYSSHLKTSSAHIQTWAKL 1120 (1187)
Q Consensus      1095 ~s~~-----~--~~P~~~hLk~A~~~l~~w~k~ 1120 (1187)
                      +.++     .  +.       ..+..|.+|.+.
T Consensus       466 i~ing~~~~Py~~~-------pev~~l~~W~~~  491 (855)
T 8U5Y_B          466 VFITGHRGQPYTYD-------AKVKNFIQWIRT  491 (855)
T ss_dssp             EEEECSSCSSSCSS-------HHHHHHHHHHHH
T ss_pred             EEEeCCCCCCCCCC-------HHHHHHHHHHHh


No 10
>NP_060485.4 uncharacterized protein CXorf57 isoform 1 [Homo sapiens]
Probab=98.72  E-value=5.4e-05  Score=104.46  Aligned_cols=373  Identities=14%  Similarity=0.145  Sum_probs=0.0  Template_Neff=6.700

Q ss_pred             cCCCCHHHHHHhC-------CCcccCeEEEEEEeeecCCCCcccc-ccccCCCCcEEEEEeCCceeeceEeCHHHHHHHH
Q Q_5160755       615 HGHCSAIKRILSG-------DAPASSMMVLCISAINPKTDNDSQE-AHCSDSCSNVKVELTDGWYSMNAALDVVLTKQLN  686 (1187)
Q Consensus       615 ~~~RSaLKkIlE~-------D~~ps~~MVLcVS~I~~~~~~~~~~-~~~~~~~~~~~lELTDGWYsI~A~lD~~Ls~~l~  686 (1187)
                      .+.+|.|.|++|+       .-.+....+|-|-+|.......... .........+.|.|+||=|.+++.|...|..+|.
T Consensus        40 ~~~~~~~~~~~~~~~~~~~~~~~~~~~~~VQVl~iqRy~~d~~~~~~~~~~~~~~y~v~lSDG~~~~k~~L~~~Ln~lV~  119 (855)
T NP_060485.4      40 QGPRSWIQKVLEQIMDSPRQCVTPSEVVPVTVLAVQRYLLEDEPRDTVPKPPLYCYDVTISDGVYQEKCYLDPSLNSLVY  119 (855)
T ss_pred             CCCChHHHHHHHHHcCCCCCcCCCCccccEEEEEEEEecCCCCCccCCCCCCCeEEEEEEEcCCeEEEEEECHHHHHHHH


Q ss_pred             CCCCCCccEEEE-------------------------ECCEEeCC----------CCCCCccccccCCCcEEEEEECccc
Q Q_5160755       687 AGKLFVGQKLRI-------------------------LGAGLSGW----------ATPTSPLEAVISSTICLLLNINGTY  731 (1187)
Q Consensus       687 ~GKI~VG~KL~I-------------------------~GA~L~g~----------~~~~~PLE~~a~~~v~L~L~~NsTr  731 (1187)
                      .|.|+.|.-|+|                         ......|.          .....||.  ....-+|.+..|..-
T Consensus       120 ~~~Lk~gsiIrI~~~~~~~~ek~i~iiil~ie~l~~~~~~~~Ig~p~~~~~~~~~~~~~~Pl~--~~r~~yl~l~nn~d~  197 (855)
T NP_060485.4     120 QNILKVGIQMRISRVSCLYNEKRIGQGILCIDNVHCGETSDSISLETPFRNRAHQEKPERPLR--GGKSHYLALWNNEDP  197 (855)
T ss_pred             CCCCCCCCEEEEEEEEEecCCCeEEEEEEEEEEeccCCCCCccCCCCCccccCCCCCCCCCCC--CCCcccccccCCCCC


Q ss_pred             cCC-cccccCCcCCCCcceecceeecCCceeeeEE-------EEEEEeeeeeEEEEeCCCCeeeCCHHHHHHHHHHHHHH
Q Q_5160755       732 RAH-WADRLGFCKEIGVPLALNCIKCNGGPVPKTL-------AGIKRIYPILYKERLGEKKSIVRSERIESRIIQLHNQR  803 (1187)
Q Consensus       732 rAr-WdakLGf~k~~~~plsL~sI~~~GG~Vp~~~-------VvV~RvYP~lY~Ek~~dG~~v~RsEr~E~~~~~~~e~r  803 (1187)
                      ... |...--..........+.+|.+.-... .+.       |.|.++.++.+.-+..+                     
T Consensus       198 ~g~~~~~~~~~~~~~~~~~~I~~L~~~~~~w-~Ir~~~~pllvRVi~Ks~lr~~~k~~g---------------------  255 (855)
T NP_060485.4     198 YGDIWLTDKQPEEHNFSDTKIISLSHLEMTW-TNRRNFPALLVRILHKSKLRYYGKPDK---------------------  255 (855)
T ss_pred             CcccccCCCCCCcCCCCCccHHHccccccee-EecCCCCCceEEEEEceeceeecCCCC---------------------


Q ss_pred             HHHHHHHHHHHHHHHhcccccCCCCCcHHHHHHHHHHHhcCCHHHHHHhCCHHHHHHHHHHHHHHHHHHHHHHHHHHHHH
Q Q_5160755       804 RSALVEGIMCEYQRGINGVHSQNDTDSEEGAKIFKLLETAAEPEFLMAEMSPEQLRSFTTYKAKFEAAQQMRKEKSVAET  883 (1187)
Q Consensus       804 r~~~~E~i~~e~qke~~~~~~~~~~~~~eg~~l~~~le~a~dp~~~~a~ls~~Q~~~l~~y~~k~~~~~q~~~~~~i~~~  883 (1187)
                                                                                                      
T Consensus       256 --------------------------------------------------------------------------------  255 (855)
T NP_060485.4     256 --------------------------------------------------------------------------------  255 (855)
T ss_pred             --------------------------------------------------------------------------------


Q ss_pred             HHHCCCCCCcceeeEEEEEEEcCCcccCCCCCCcEEEEEEeCCCHHHH-hccCCCCEEEEEeeEEcCCCC----------
Q Q_5160755       884 LEDAGLGERNVTPFMRIRLVGLTSLSYEGEHNPKEGIVTIWDPTERQR-TELTEGKIYMMKGLVPINSDS----------  952 (1187)
Q Consensus       884 l~~~g~~~R~VtpflkvRV~d~~~~~~~~~~~~~~a~LTIW~Pte~~~-~~L~EG~~y~V~nL~p~~~~~----------  952 (1187)
                             ......++.+.|.|.          .....+++|+..-+.. ..|+||++|.|.+-.......          
T Consensus       256 -------~g~~p~~~~~~L~De----------gg~I~vt~wn~~~~kf~~~L~~G~Vy~Is~~~Vk~a~~~~y~~t~~~~  318 (855)
T NP_060485.4     256 -------KMIEPYQTFLEVADS----------SGTVSVIMWNALCPEWYKSLRVGLVLLLQDYSVKKSYPFRIQPVPVDP  318 (855)
T ss_pred             -------CccCCeeEEEEEEeC----------CCEEEEEEehhhHHHHHHhCCCCCEEEEEceeEecCCccccccCCCCc


Q ss_pred             -------CcEEEEeCCCcCeEEECChhhH-hcccccCCCCeeEeccccCcCCCCCccCEEEEEEEEeccccccc------
Q Q_5160755       953 -------EILYLHARGSSSRWQPLSPKDS-ENFQPFFNPRKPISLSNLGEIPLSSEFDIAAYVVYVGNAYTDVL------ 1018 (1187)
Q Consensus       953 -------~~l~L~a~g~~T~w~~l~~~~~-~~f~~~~~pR~~~~ls~l~~~p~~~EfDivg~Vv~Vg~~~~~~~------ 1018 (1187)
                             -+|.|..+...|....+..... .....-...-..+.+++|...+...-+|++|+|++|++......      
T Consensus       319 ~~k~~~~~EI~fn~~~~~T~I~i~~~~~~~~~~~iP~~~~~F~~isdL~~~~~~~~vDVIGvV~~Vg~~~~i~~K~g~~~  398 (855)
T NP_060485.4     319 QIKLISTMEICLNLRDPPTNIIIIPEKQVKPEWRLPKLNHRFTTRSELDDMPENCICDVIGLLVFVGRVQRSKKKENRED  398 (855)
T ss_pred             ccceeeeEEEEEEcCCCCceEEEEecccCCCcccCCCccccccCHHHHccCCCCeeeEEEEEEEEeCCeEEEecCCCccc


Q ss_pred             -cceeEEEEEcCCccccccccccEEEEEecCCCCCccc-ccccccCCCCCEEEEEEEEEecCc-CCCCcEEEEecCCEEE
Q Q_5160755      1019 -QKKQWVFVTDGSAQHSGEISNSLLAISFSTSFMDDSS-VSHISHNLVGSVVGFCNLIKRAKD-VTNEIWVAEAAENSVY 1095 (1187)
Q Consensus      1019 -~~~Q~VfvtD~s~~~~~~~~~~LLaI~F~~~~~~~~~-~~~~~~~~~G~vV~~~NL~~r~~d-~~~~i~va~aTe~St~ 1095 (1187)
                       ..+.||.|.|.+.       ..-+.|.+|+     +. -..+.....|.+|.|.++.....+ ...+......+..|.+
T Consensus       399 ~~~kR~I~LvD~S~-------~~~I~ltLWg-----~~qae~f~~i~~g~vlv~t~lrv~~~~~~~~~~~~Ltss~~SqI  466 (855)
T NP_060485.4     399 FWSYRWIHIADGTS-------EQPFIVELFS-----TSQPEIFENIYPMAYFVCTQLKVVRNDNQVPKLLYLTTTNESGV  466 (855)
T ss_pred             ceEEEEEEEEcCCC-------CcEEEEEEec-----CCChhHHHHhcCCceEEeceeeEEEcCCCCCCeEEEEecCCcEE


Q ss_pred             EecCCccCCHHHHHHHHHHHHHHhh
Q Q_5160755      1096 FINAEAAYSSHLKTSSAHIQTWAKL 1120 (1187)
Q Consensus      1096 s~~~~~P~~~hLk~A~~~l~~w~k~ 1120 (1187)
                      .++.+....----..+..|.+|.+.
T Consensus       467 ~in~~~~qp~~~~pevk~L~~W~~~  491 (855)
T NP_060485.4     467 FITGHRGQPYTYDAKVKNFIQWIRT  491 (855)
T ss_pred             EEeCCCCCCCCCCHHHHHHHHHHHh


No 11
>NP_001171711.1 uncharacterized protein CXorf57 isoform 2 [Homo sapiens]
Probab=98.66  E-value=0.00011  Score=100.20  Aligned_cols=358  Identities=15%  Similarity=0.144  Sum_probs=0.0  Template_Neff=6.400

Q ss_pred             cCCCCHHHHHHhC-------CCcccCeEEEEEEeeecCCCCcccc-ccccCCCCcEEEEEeCCceeeceEeCHHHHHHHH
Q Q_5160755       615 HGHCSAIKRILSG-------DAPASSMMVLCISAINPKTDNDSQE-AHCSDSCSNVKVELTDGWYSMNAALDVVLTKQLN  686 (1187)
Q Consensus       615 ~~~RSaLKkIlE~-------D~~ps~~MVLcVS~I~~~~~~~~~~-~~~~~~~~~~~lELTDGWYsI~A~lD~~Ls~~l~  686 (1187)
                      .+.+|.|.|++|+       .-.+....+|-|-+|..-....... .........+.|.|+||=|.+++.|...|..++.
T Consensus        40 ~~~~~~~~~~~~~~~~~~~~~~~~~~~~~vQVl~i~Ry~~d~~~~~~~~~~~~~~ydv~LSDG~~~~k~~L~~~Ln~LV~  119 (758)
T NP_001171711.1   40 QGPRSWIQKVLEQIMDSPRQCVTPSEVVPVTVLAVQRYLLEDEPRDTVPKPPLYCYDVTISDGVYQEKCYLDPSLNSLVY  119 (758)
T ss_pred             cCCchHHHHHHHHHcCCCCccCCCCCcccEEEEEEEEecCCCCCccCCCCCCCeEEEEEEECCCeEEEEEECHHHHHHHH


Q ss_pred             CCCCCCccEEEEE-------------------------CCEEeCC----------CCCCCccccccCCCcEEEEEEC-cc
Q Q_5160755       687 AGKLFVGQKLRIL-------------------------GAGLSGW----------ATPTSPLEAVISSTICLLLNIN-GT  730 (1187)
Q Consensus       687 ~GKI~VG~KL~I~-------------------------GA~L~g~----------~~~~~PLE~~a~~~v~L~L~~N-sT  730 (1187)
                      .|.|+.|.-|+|.                         ...+.|.          ..+..||.  ....-+|.+..| ..
T Consensus       120 ~~~Lk~gsiIrI~~~s~~~~ek~i~iiil~ievl~~~~~~~~Ig~p~~~~~~~~~~~~~~PL~--~~r~~yl~l~nn~d~  197 (758)
T NP_001171711.1  120 QNILKVGIQMRISRVSCLYNEKRIGQGILCIDNVHCGETSDSISLETPFRNRAHQEKPERPLR--GGKSHYLALWNNEDP  197 (758)
T ss_pred             CCCCCCCcEEEEEEEEEeeCCCeEEEEEEEEEEeecCCcccccCCCCCccccCcCCCCCCCCC--CCCcccccccCCCCC


Q ss_pred             ccCCcccccCCcCCCCcceecceeecCCceeeeEE-------EEEEEeeeeeEEEEeCCCCeeeCCHHHHHHHHHHHHHH
Q Q_5160755       731 YRAHWADRLGFCKEIGVPLALNCIKCNGGPVPKTL-------AGIKRIYPILYKERLGEKKSIVRSERIESRIIQLHNQR  803 (1187)
Q Consensus       731 rrArWdakLGf~k~~~~plsL~sI~~~GG~Vp~~~-------VvV~RvYP~lY~Ek~~dG~~v~RsEr~E~~~~~~~e~r  803 (1187)
                      +...|...--......-...+.+|.+.-... .+.       |.|+++.++.|..+..+..                   
T Consensus       198 ~g~~~~~~~~~~~~~~~~t~I~~L~p~~~~w-~Ir~~~~pllvRVv~Ks~lr~y~k~~g~g-------------------  257 (758)
T NP_001171711.1  198 YGDIWLTDKQPEEHNFSDTKIISLSHLEMTW-TNRRNFPALLVRILHKSKLRYYGKPDKKM-------------------  257 (758)
T ss_pred             CcccCcCCCCCCcCCCCCcchHHccccccee-EecCCCCcceEEEEeceeceeecCCCCCc-------------------


Q ss_pred             HHHHHHHHHHHHHHHhcccccCCCCCcHHHHHHHHHHHhcCCHHHHHHhCCHHHHHHHHHHHHHHHHHHHHHHHHHHHHH
Q Q_5160755       804 RSALVEGIMCEYQRGINGVHSQNDTDSEEGAKIFKLLETAAEPEFLMAEMSPEQLRSFTTYKAKFEAAQQMRKEKSVAET  883 (1187)
Q Consensus       804 r~~~~E~i~~e~qke~~~~~~~~~~~~~eg~~l~~~le~a~dp~~~~a~ls~~Q~~~l~~y~~k~~~~~q~~~~~~i~~~  883 (1187)
                                                                                                      
T Consensus       258 --------------------------------------------------------------------------------  257 (758)
T NP_001171711.1  258 --------------------------------------------------------------------------------  257 (758)
T ss_pred             --------------------------------------------------------------------------------


Q ss_pred             HHHCCCCCCcceeeEEEEEEEcCCcccCCCCCCcEEEEEEeCCCHHHH-hccCCCCEEEEEeeEEcCCCC----------
Q Q_5160755       884 LEDAGLGERNVTPFMRIRLVGLTSLSYEGEHNPKEGIVTIWDPTERQR-TELTEGKIYMMKGLVPINSDS----------  952 (1187)
Q Consensus       884 l~~~g~~~R~VtpflkvRV~d~~~~~~~~~~~~~~a~LTIW~Pte~~~-~~L~EG~~y~V~nL~p~~~~~----------  952 (1187)
                               ....++.+.|+|.          .....+++|+..-+.. ..|+||++|.|.+-.......          
T Consensus       258 ---------~~p~~~~~~L~De----------gg~I~vtlwn~~~~kf~~~L~~G~Vy~I~n~~VK~s~~~~~~~t~~d~  318 (758)
T NP_001171711.1  258 ---------IEPYQTFLEVADS----------SGTVSVIMWNALCPEWYKSLRVGLVLLLQDYSVKKSYPFRIQPVPVDP  318 (758)
T ss_pred             ---------ccceeEEEEEEeC----------CCEEEEEEehHHHHHHHHhCCCCCEEEEEeeEEEeCCcccccccCCCc


Q ss_pred             -------CcEEEEeCCCcCeEEECChhhH-hcccccCCCCeeEeccccCcCCCCCccCEEEEEEEEeccccccc------
Q Q_5160755       953 -------EILYLHARGSSSRWQPLSPKDS-ENFQPFFNPRKPISLSNLGEIPLSSEFDIAAYVVYVGNAYTDVL------ 1018 (1187)
Q Consensus       953 -------~~l~L~a~g~~T~w~~l~~~~~-~~f~~~~~pR~~~~ls~l~~~p~~~EfDivg~Vv~Vg~~~~~~~------ 1018 (1187)
                             -+|.|..+...|....+..... .....-...-..+.+++|...+....+|++|+|++|++......      
T Consensus       319 ~~k~~~~~EI~ln~~~~~T~I~i~~~~d~~p~~~iP~~~~~Fv~iseL~~l~~~~~vDVIGvV~~Vg~~~~i~~K~g~~~  398 (758)
T NP_001171711.1  319 QIKLISTMEICLNLRDPPTNIIIIPEKQVKPEWRLPKLNHRFTTRSELDDMPENCICDVIGLLVFVGRVQRSKKKENRED  398 (758)
T ss_pred             ccceeeEEEEEEEcCCCCceEEEEecccCCCcccCCCccCCccCHHHHhcCCCcccceEEEEEEEeCceEEEecCCCccc


Q ss_pred             -cceeEEEEEcCCccccccccccEEEEEecCCCCCccc-ccccccCCCCCEEEEEEEEEecCc-CCCCcEEEEecCCEEE
Q Q_5160755      1019 -QKKQWVFVTDGSAQHSGEISNSLLAISFSTSFMDDSS-VSHISHNLVGSVVGFCNLIKRAKD-VTNEIWVAEAAENSVY 1095 (1187)
Q Consensus      1019 -~~~Q~VfvtD~s~~~~~~~~~~LLaI~F~~~~~~~~~-~~~~~~~~~G~vV~~~NL~~r~~d-~~~~i~va~aTe~St~ 1095 (1187)
                       ..+.||.+.|.+.       ..-+.|.+|+     +. -..+.....|.+|.|.++..+... ...+......+..|.+
T Consensus       399 ~~~~R~I~IvD~S~-------~~~I~ltLWg-----~~qae~f~~i~~g~vLv~t~lrV~~~~~~~~~~~~Ltss~~SqI  466 (758)
T NP_001171711.1  399 FWSYRWIHIADGTS-------EQPFIVELFS-----TSQPEIFENIYPMAYFVCTQLKVVRNDNQVPKLLYLTTTNESGV  466 (758)
T ss_pred             ceEEEEEEEEeCCC-------CceEEEEEcC-----CCChHHHHHhcCCcEEEEEEeEEEEcCCCCCCeEEEEeCCCcEE


Q ss_pred             EecCCccCCHH
Q Q_5160755      1096 FINAEAAYSSH 1106 (1187)
Q Consensus      1096 s~~~~~P~~~h 1106 (1187)
                      .++ ..+...+
T Consensus       467 ~In-~~~~q~y  476 (758)
T NP_001171711.1  467 FIT-GHRGQPY  476 (758)
T ss_pred             EEc-CCCCCcc


No 12
>NP_000050.2 breast cancer type 2 susceptibility protein [Homo sapiens]
Probab=98.41  E-value=1.1e-05  Score=116.93  Aligned_cols=225  Identities=20%  Similarity=0.212  Sum_probs=0.0  Template_Neff=4.100

Q ss_pred             ceecCCCCeeecCHHHHHHHHHHHhccccc--------------------------------------------------
Q Q_5160755        69 MFRTGLGKSVVLKESSIAKAKSILAEKVTY--------------------------------------------------   98 (1187)
Q Consensus        69 ~F~Tg~gk~V~v~~ssi~ka~~vl~~~~~~--------------------------------------------------   98 (1187)
                      +|.||+||.|.|.+.+|+||..+|.+....                                                  
T Consensus      1523 GFHTASGKKVkIakeSLdKVKnlFdE~~~~~~~~tnf~~~~~~~lk~re~~kgl~lacEtve~t~~~k~eemq~sl~~ek 1602 (3418)
T NP_000050.2    1523 GFHTASGKKVKIAKESLDKVKNLFDEKEQGTSEITSFSHQWAKTLKYREACKDLELACETIEITAAPKCKEMQNSLNNDK 1602 (3418)
T ss_pred             ceeeCCCCceeecHHHHHHHHHHhccccCCCCccccccchhHHhHhhHHHhcccHHHHheeeeeCcccchhhhccccccC


Q ss_pred             --------------------------------------------ccccccccCCcccccCCCcccCCceecCCCCcccCC
Q Q_5160755        99 --------------------------------------------SDLRNTNCSIPQMRQVDTAETLPMFRTASGKSVPLK  134 (1187)
Q Consensus        99 --------------------------------------------~~~~~~~~s~~ka~~~~~~~~~~gF~Ta~gk~v~v~  134 (1187)
                                                                  ..-....+...+..+.......-+|-||-|+.|.|+
T Consensus      1603 ~lvs~e~~~~p~llsd~l~rqtenlktsnsislkvkv~eN~eke~~ks~~tc~tnq~~~~~~e~S~L~FyTGhGrkisVS 1682 (3418)
T NP_000050.2    1603 NLVSIETVVPPKLLSDNLCRQTENLKTSKSIFLKVKVHENVEKETAKSPATCYTNQSPYSVIENSALAFYTSCSRKTSVS 1682 (3418)
T ss_pred             CccccccCCCchhhccCccccccccCCCCceeeeeeeecchhHHhccCcCccccCCCCCCCccccccccccCCCcccccC


Q ss_pred             HHHHHHHHHHhCCCcccCCCC-----------------------------------------------------------
Q Q_5160755       135 ESSIAKAMSILGSDKIIDSDN-----------------------------------------------------------  155 (1187)
Q Consensus       135 ~~al~KA~~l~~~~~~~~~~~-----------------------------------------------------------  155 (1187)
                      +++|-+|++.|.+.+.+...+                                                           
T Consensus      1683 qaSL~eakKwlrE~eled~~eK~n~ad~v~np~~~nssnsi~tEndkn~lsekq~tyls~ss~sns~s~h~~~~~n~s~~ 1762 (3418)
T NP_000050.2    1683 QTSLLEAKKWLREGIFDGQPERINTADYVGNYLYENNSNSTIAENDKNHLSEKQDTYLSNSSMSNSYSYHSDEVYNDSGY 1762 (3418)
T ss_pred             HHHHHHHHHHHHccccCCCccccccccccCccCCCCCccceecccccCCcchhccccccCccccCccccccccccccccc


Q ss_pred             ----------------------------------------------cccccCCCCCC---------------------Cc
Q Q_5160755       156 ----------------------------------------------VLPRESGFGVS---------------------NS  168 (1187)
Q Consensus       156 ----------------------------------------------~~~~~~~~~~~---------------------~s  168 (1187)
                                                                    .+......+..                     ..
T Consensus      1763 lsknk~ds~ie~v~knvkd~~nt~fsev~~~~~~~~~~~q~~ned~cvqk~~~~ss~c~nkn~a~~~~~s~s~nfe~gpp 1842 (3418)
T NP_000050.2    1763 LSKNKLDSGIEPVLKNVEDQKNTSFSKVISNVKDANAYPQTVNEDICVEELVTSSSPCKNKNAAIKLSISNSNNFEVGPP 1842 (3418)
T ss_pred             hhcccCCCCCccccccccccccCcceeeeccccccccCCCCCCccccccccCCCCCcccCcccCcchhccCCCcccCCCC


Q ss_pred             ccccCCCCCCCCCHHHHHHHHHHhcccccccccccccccCCcccc-ccc------------cCCcccccccccce-----
Q Q_5160755       169 LFQTASNKKVNVSSAGLARAKALLGLEEDDLNGFNHVNQSSSSSQ-QHG------------WSGLKTHEEFDATV-----  230 (1187)
Q Consensus       169 ~FqTgsgK~V~iSs~~l~rAk~Ll~~~e~~~~~~~~~~~~~~~~~-~~~------------~~~~~~~~~~~~~~-----  230 (1187)
                      +|+|++||+|.||.++|.||+.+|.+..+.+..-....+..+... ...            +.+.-..+.....+     
T Consensus      1843 aFSTASGK~V~VS~eALkKVRe~Ftdnc~kviKqNtEskS~t~QtkiV~~~~kal~~se~~~pns~d~eE~~~~S~k~fa 1922 (3418)
T NP_000050.2    1843 AFRIASGKIVCVSHETIKKVKDIFTDSFSKVIKENNENKSKICQTKIMAGCYEALDDSEDILHNSLDNDECSTHSHKVFA 1922 (3418)
T ss_pred             eeEecCCcEEEeChHHHHHHHHHhhhcccchHhHhccCCCccCCchhhccchhhcCCCCcCCcCCCCCCccccccCchhc


Q ss_pred             -------eeccCCCCc-cccccccCCc-------------cccCCCcCCCCCCC-cccCCCCcCccCHHHHHHHHHHhcC
Q Q_5160755       231 -------VKHHSGTPG-QYEDYVSGKR-------------SEVLNPSLKVPPTK-FQTAGGKSLSVSAEALKRARNLLGD  288 (1187)
Q Consensus       231 -------~~~~~~~~~-~~~~~~~~~~-------------~~~~~~~~~~~~ik-F~TAgGrsisvS~dAL~rArsLlgd  288 (1187)
                             +.......+ ....+..+.+             ..+..+......++ |+||+||+|.||.++|++||.||.+
T Consensus      1923 diqSeq~LQ~~qsmsgle~~Se~s~cq~nlKtsD~ck~~~gklpks~SStn~~GiFSTASGKsVqVSdaSLQKARqVFsE 2002 (3418)
T NP_000050.2    1923 DIQSEEILQHNQNMSGLEKVSKISPCDVSLETSDICKCSIGKLHKSVSSANTCGIFSTASGKSVQVSDASLQNARQVFSE 2002 (3418)
T ss_pred             CCccHHHHHHHHhhccccccccCCCcccccccccccccCCCCCCCCccccccccceecCCCCcccCCHHHHHHHHHHHHc


Q ss_pred             ccccc
Q Q_5160755       289 PELGS  293 (1187)
Q Consensus       289 ~e~~~  293 (1187)
                      .|...
T Consensus      2003 ~Edsa 2007 (3418)
T NP_000050.2    2003 IEDST 2007 (3418)
T ss_pred             ccccc


No 13
>XP_001777498.1 predicted protein, partial [Physcomitrella patens]
Probab=98.36  E-value=0.0021  Score=86.85  Aligned_cols=336  Identities=13%  Similarity=0.098  Sum_probs=0.0  Template_Neff=9.600

Q ss_pred             HHHHHHhCCCcccCeEEEEEEeeecCCCCccccccccCCCCcEEEEEeCCceeeceEeCHHHHHHHHCCCCCCccEEEEE
Q Q_5160755       620 AIKRILSGDAPASSMMVLCISAINPKTDNDSQEAHCSDSCSNVKVELTDGWYSMNAALDVVLTKQLNAGKLFVGQKLRIL  699 (1187)
Q Consensus       620 aLKkIlE~D~~ps~~MVLcVS~I~~~~~~~~~~~~~~~~~~~~~lELTDGWYsI~A~lD~~Ls~~l~~GKI~VG~KL~I~  699 (1187)
                      +|++|+++  ......||=|.+|....       ........+.|.|+||=|.+.+.|-..|..++..|.|..|.-|+|.
T Consensus         9 ~i~~~~~~--~~~~~~vlQv~~~k~~~-------~~~~~~~~~~l~lSDG~~~~~~~l~~~l~~~~~~~~l~~~~iIkl~   79 (632)
T XP_001777498.1    9 AIVALNNG--DVELRPVLQIVDVRQIG-------NSQTTTERFRLVLSDGVHLQQAMLATQLNEKVKNNLAVKGSIVQLL   79 (632)
T ss_pred             HHHHHhcC--CCCCCcEEEEEEeEecC-------CCCCCcceEEEEEEccchHHheeehhhhHHHHHcCCCCCCCEEEEe


Q ss_pred             CCEEeCCCCCCCccccccCCCcEEEEEECccccCCcccccCCc-------------------------------------
Q Q_5160755       700 GAGLSGWATPTSPLEAVISSTICLLLNINGTYRAHWADRLGFC-------------------------------------  742 (1187)
Q Consensus       700 GA~L~g~~~~~~PLE~~a~~~v~L~L~~NsTrrArWdakLGf~-------------------------------------  742 (1187)
                      .-.+..           ..+...+.|..=-.--.. ..++|-.                                     
T Consensus        80 ~y~~~~-----------~~~~~~iii~~~~v~~~~-~~~iG~p~~~~~~~~~~~~~~~~~~~~~~~~~~~~~~~~~~~~~  147 (632)
T XP_001777498.1   80 EYICNT-----------VQNRKIIIVLNMEIVETK-AEIIGDPKHLIAGGEHQAPGPGPGPGPGSLQPQQPPPRISTPSS  147 (632)
T ss_pred             EEEecc-----------cCCCEEEEEEecEEeecc-chhcCCcccccCCCCCCCCCCCCCCCCCCCCCCCCCCCCCCCCc


Q ss_pred             ---------------------------------------------CCCCcceecceeecCCceeeeEEEEEEEeeeeeEE
Q Q_5160755       743 ---------------------------------------------KEIGVPLALNCIKCNGGPVPKTLAGIKRIYPILYK  777 (1187)
Q Consensus       743 ---------------------------------------------k~~~~plsL~sI~~~GG~Vp~~~VvV~RvYP~lY~  777 (1187)
                                                                   ........++.|.+..... .+.|.|+|++++...
T Consensus       148 ~~~~~~~~~~~~~~~~~~~~~~~~~~~~~~~~~~~~~~~~~~~~~~~~~~~~~I~~L~~~~~~~-~I~~rV~~k~~~~~~  226 (632)
T XP_001777498.1  148 ATVSANSGSRAGYGQQGQPQNSYGRPMAAYQPAPVYGNRGPIVKNEAPARIIPIAALNPYQGRW-TIKARVTSKGEIRRF  226 (632)
T ss_pred             cccccCCCcccccccCCCCcccCCCCCcccCCCCCcCCCCCccCCCCCCceeeHHHcCCCCCcE-EEEEEEEECccceEE


Q ss_pred             EEeCCCCeeeCCHHHHHHHHHHHHHHHHHHHHHHHHHHHHHhcccccCCCCCcHHHHHHHHHHHhcCCHHHHHHhCCHHH
Q Q_5160755       778 ERLGEKKSIVRSERIESRIIQLHNQRRSALVEGIMCEYQRGINGVHSQNDTDSEEGAKIFKLLETAAEPEFLMAEMSPEQ  857 (1187)
Q Consensus       778 Ek~~dG~~v~RsEr~E~~~~~~~e~rr~~~~E~i~~e~qke~~~~~~~~~~~~~eg~~l~~~le~a~dp~~~~a~ls~~Q  857 (1187)
                      ..                                                                              
T Consensus       227 ~~------------------------------------------------------------------------------  228 (632)
T XP_001777498.1  227 HN------------------------------------------------------------------------------  228 (632)
T ss_pred             ec------------------------------------------------------------------------------


Q ss_pred             HHHHHHHHHHHHHHHHHHHHHHHHHHHHHCCCCCCcceeeEEEEEEEcCCcccCCCCCCcEEEEEEeCCCHHHH-hccCC
Q Q_5160755       858 LRSFTTYKAKFEAAQQMRKEKSVAETLEDAGLGERNVTPFMRIRLVGLTSLSYEGEHNPKEGIVTIWDPTERQR-TELTE  936 (1187)
Q Consensus       858 ~~~l~~y~~k~~~~~q~~~~~~i~~~l~~~g~~~R~VtpflkvRV~d~~~~~~~~~~~~~~a~LTIW~Pte~~~-~~L~E  936 (1187)
                                                       .+.-..++.+.+.|.         ......+++|+..-+.. ..|+|
T Consensus       229 ---------------------------------~~~~g~~~~~~l~D~---------~g~~I~~~~~~~~~~~~~~~l~~  266 (632)
T XP_001777498.1  229 ---------------------------------AKGEGKVFSFDMLDA---------DGGEIRATCFNNVVDQFHDRIEV  266 (632)
T ss_pred             ---------------------------------CCCCceEEEEEEEeC---------CCCEEEEEEehhHHHHHHHhccc


Q ss_pred             CCEEEEEeeEEcCCC------CCcEEEEeCCCcCeEEECChhhHhcccccCCCCeeEeccccCcCCCCCccCEEEEEEEE
Q Q_5160755       937 GKIYMMKGLVPINSD------SEILYLHARGSSSRWQPLSPKDSENFQPFFNPRKPISLSNLGEIPLSSEFDIAAYVVYV 1010 (1187)
Q Consensus       937 G~~y~V~nL~p~~~~------~~~l~L~a~g~~T~w~~l~~~~~~~f~~~~~pR~~~~ls~l~~~p~~~EfDivg~Vv~V 1010 (1187)
                      |++|.|.+.......      .....|.-. ..|...++...........|   ..+.+++|...+...-+|++|+|+.|
T Consensus       267 G~vy~i~~~~v~~~~~~~~~~~~~~ei~~~-~~t~i~~~~~~~~~ip~~~~---~~~~i~~i~~~~~~~~vDviGvV~~v  342 (632)
T XP_001777498.1  267 GKVYLISKGSLKAAQKNFNHLKNDWEIFLE-SQSTIEPCYDEDSSIPQQHY---DFRPISEVATLENNAMIDIIGVVMSI  342 (632)
T ss_pred             CCEEEEECcEEEeCccccCCCCCcEEEEec-CCCEEEECCCCCCCCCccee---ecccHHHHhccCCCCeeEEEEEEEEc


Q ss_pred             ecccc-----ccccceeEEEEEcCCccccccccccEEEEEecCCCCCccccccccc--CCCCCEEEEEEEEEecCcCCCC
Q Q_5160755      1011 GNAYT-----DVLQKKQWVFVTDGSAQHSGEISNSLLAISFSTSFMDDSSVSHISH--NLVGSVVGFCNLIKRAKDVTNE 1083 (1187)
Q Consensus      1011 g~~~~-----~~~~~~Q~VfvtD~s~~~~~~~~~~LLaI~F~~~~~~~~~~~~~~~--~~~G~vV~~~NL~~r~~d~~~~ 1083 (1187)
                      ++...     ........+.|.|.+.        .-+.+.+|+.....-.-.+...  ...|.+|.+.++..+.....  
T Consensus       343 ~~~~~~~~~~g~~~~~r~i~l~D~s~--------~~i~ltlWg~~a~~~~~~~~~~~~~~~~~vi~i~~~~v~~~~g~--  412 (632)
T XP_001777498.1  343 TPTVTITRKNGLETQKRSLQLKDMSN--------RSVELTMWGNFCNKEGQELQDLCDSGANPVLAVKAGRVSDFSGK--  412 (632)
T ss_pred             cCceEEEecCCCceEEEEEEEEeCCC--------CEEEEEEEcccccccchHHHHHHcCCCCCEEEEEEEEEeecCCc--


Q ss_pred             cEEEEecCCEEEEecCCccCCHHHHHHHHH
Q Q_5160755      1084 IWVAEAAENSVYFINAEAAYSSHLKTSSAH 1113 (1187)
Q Consensus      1084 i~va~aTe~St~s~~~~~P~~~hLk~A~~~ 1113 (1187)
                        ...++..|.+.++.+.|....|+.-+..
T Consensus       413 --~ls~~~~S~i~inp~~~e~~~l~~w~~~  440 (632)
T XP_001777498.1  413 --SVGTISSTQLVINPDHPEARKVRDWFNR  440 (632)
T ss_pred             --EEEeeeCeEEEECCCCHHHHHHHHHHHh


No 14
>NP_524274.1 replication protein A 70 [Drosophila melanogaster]
Probab=98.33  E-value=0.0022  Score=86.24  Aligned_cols=328  Identities=15%  Similarity=0.075  Sum_probs=0.0  Template_Neff=9.500

Q ss_pred             HHHHHHhCCCcccCeEEEEEEeeecCC---CCccccccccCCCCcEEEEEeCCceeec-eEeCHHHHHHHHCCCCCCccE
Q Q_5160755       620 AIKRILSGDAPASSMMVLCISAINPKT---DNDSQEAHCSDSCSNVKVELTDGWYSMN-AALDVVLTKQLNAGKLFVGQK  695 (1187)
Q Consensus       620 aLKkIlE~D~~ps~~MVLcVS~I~~~~---~~~~~~~~~~~~~~~~~lELTDGWYsI~-A~lD~~Ls~~l~~GKI~VG~K  695 (1187)
                      +|.+|++.  ......||=|.+|....   ..           ..+.|.|+||=|.+. +.|-..|..++..|.|..|+-
T Consensus        10 ~i~~~~~~--~~~~~~ilQv~~~k~~~~~~~~-----------~~~~l~lSDG~~~~~~~~l~~~l~~l~~~~~l~~~~i   76 (603)
T NP_524274.1      10 VIARIMHG--EVVDAPVLQILAIKKINSAADS-----------ERYRILISDGKYFNSYAMLASQLNVMQHNGELEEFTI   76 (603)
T ss_pred             HHHHHhCC--CCCCCCEEEEEEEEecCCCCCC-----------ccEEEEEecCccccceeeeehHHHHHhhcCCCCCCcE


Q ss_pred             EEEECCEEeCCCCCCCccccccC----CCcEEEEEECcccc--CCcccccCCc---------------------------
Q Q_5160755       696 LRILGAGLSGWATPTSPLEAVIS----STICLLLNINGTYR--AHWADRLGFC---------------------------  742 (1187)
Q Consensus       696 L~I~GA~L~g~~~~~~PLE~~a~----~~v~L~L~~NsTrr--ArWdakLGf~---------------------------  742 (1187)
                      |+|..-....           ..    +.-.|.|..--.--  ..-..++|.-                           
T Consensus        77 iki~~~~~~~-----------~~~~~~~~~~iii~~~~~~~~~~~~~~~ig~p~~~~~~~~~~~~~~~~~~~~~~~~~~~  145 (603)
T NP_524274.1      77 VQLDKYVTSL-----------VGKDGAGKRVLIISELTVVNPGAEVKSKIGEPVTYENAAKQDLAPKPAVTSNSKPIAKK  145 (603)
T ss_pred             EEECeeEEee-----------eccCCCCCEEEEEEEeEEecCCcccccccCCCccccccccccCCCCCCCCCCCCCccCC


Q ss_pred             ---------------CCCCcceecceeecCCceeeeEEEEEEEeeeeeEEEEeCCCCeeeCCHHHHHHHHHHHHHHHHHH
Q Q_5160755       743 ---------------KEIGVPLALNCIKCNGGPVPKTLAGIKRIYPILYKERLGEKKSIVRSERIESRIIQLHNQRRSAL  807 (1187)
Q Consensus       743 ---------------k~~~~plsL~sI~~~GG~Vp~~~VvV~RvYP~lY~Ek~~dG~~v~RsEr~E~~~~~~~e~rr~~~  807 (1187)
                                     ........++.|.+ |..=..+.+.|+++.++.+..+                            
T Consensus       146 ~~~~~~~~~~~~~~~~~~~~~~~I~~L~~-~~~~~~I~~rV~~k~~~r~~~~----------------------------  196 (603)
T NP_524274.1     146 EPSHNNNNNIVMNSSINSGMTHPISSLSP-YQNKWVIKARVTSKSGIRTWSN----------------------------  196 (603)
T ss_pred             CCCCCCCCCccCCCcCCCCceeeHHHccC-CCCeeEEEEEEEECccceeEec----------------------------


Q ss_pred             HHHHHHHHHHHhcccccCCCCCcHHHHHHHHHHHhcCCHHHHHHhCCHHHHHHHHHHHHHHHHHHHHHHHHHHHHHHHHC
Q Q_5160755       808 VEGIMCEYQRGINGVHSQNDTDSEEGAKIFKLLETAAEPEFLMAEMSPEQLRSFTTYKAKFEAAQQMRKEKSVAETLEDA  887 (1187)
Q Consensus       808 ~E~i~~e~qke~~~~~~~~~~~~~eg~~l~~~le~a~dp~~~~a~ls~~Q~~~l~~y~~k~~~~~q~~~~~~i~~~l~~~  887 (1187)
                                                                                                      
T Consensus       197 --------------------------------------------------------------------------------  196 (603)
T NP_524274.1     197 --------------------------------------------------------------------------------  196 (603)
T ss_pred             --------------------------------------------------------------------------------


Q ss_pred             CCCCCcceeeEEEEEEEcCCcccCCCCCCcEEEEEEeCCCHHHH-hccCCCCEEEEEeeEEcCCC------CCcEEEEeC
Q Q_5160755       888 GLGERNVTPFMRIRLVGLTSLSYEGEHNPKEGIVTIWDPTERQR-TELTEGKIYMMKGLVPINSD------SEILYLHAR  960 (1187)
Q Consensus       888 g~~~R~VtpflkvRV~d~~~~~~~~~~~~~~a~LTIW~Pte~~~-~~L~EG~~y~V~nL~p~~~~------~~~l~L~a~  960 (1187)
                         .+.-..++.+.+.|.          .....+++|+...+.. ..|+||++|.|.+.......      ...+.|...
T Consensus       197 ---~~~~~~~~~~~l~D~----------~g~I~~~~~~~~~~~~~~~l~~G~vy~i~~~~vk~~~~~~~~~~~~~ei~~~  263 (603)
T NP_524274.1     197 ---ARGEGKLFSMDLMDE----------SGEIRATAFKEQCDKFYDLIQVDSVYYISKCQLKPANKQYSSLNNAYEMTFS  263 (603)
T ss_pred             ---CCCCceeEEEEEEcC----------CCeEEEEEehHHHHHHHHhcccCCEEEEECcEEEeCCccccCCCCcEEEEEc


Q ss_pred             CCcCeEEECChhhHhcccccCCCCeeEeccccCcCCCCCccCEEEEEEEEeccc------cccccceeEEEEEcCCcccc
Q Q_5160755       961 GSSSRWQPLSPKDSENFQPFFNPRKPISLSNLGEIPLSSEFDIAAYVVYVGNAY------TDVLQKKQWVFVTDGSAQHS 1034 (1187)
Q Consensus       961 g~~T~w~~l~~~~~~~f~~~~~pR~~~~ls~l~~~p~~~EfDivg~Vv~Vg~~~------~~~~~~~Q~VfvtD~s~~~~ 1034 (1187)
                       ..|...++.......+....-  ..+.+++|...+....+|++|+|++|++..      ........++.|.|.+.   
T Consensus       264 -~~t~i~~~~~~~~~~~p~~~~--~f~~i~~i~~~~~~~~vDVigvV~~v~~~~~~~~~~~g~~~~~r~i~i~D~s~---  337 (603)
T NP_524274.1     264 -GETVVQLCEDTDDDPIPEIKY--NLVPISDVSGMENKAAVDTIGICKEVGELQSFVARTTNKEFKKRDITLVDMSN---  337 (603)
T ss_pred             -CCEEEEEccCCCCCCCCeEEe--eccCHHHHhcccCCCcceEEEEEEeeCcceEEEecCCCCeeEEEEEEEEeCCC---


Q ss_pred             ccccccEEEEEecCCCCCcccccccccCCCCCEEEEEEEEEecCcCCCCcEEEEecCCEEEEecCCccCCHHHHHHHHH
Q Q_5160755      1035 GEISNSLLAISFSTSFMDDSSVSHISHNLVGSVVGFCNLIKRAKDVTNEIWVAEAAENSVYFINAEAAYSSHLKTSSAH 1113 (1187)
Q Consensus      1035 ~~~~~~LLaI~F~~~~~~~~~~~~~~~~~~G~vV~~~NL~~r~~d~~~~i~va~aTe~St~s~~~~~P~~~hLk~A~~~ 1113 (1187)
                           ..+-+.+|+.....-.      ...|.+|.|.++..+.+   ++-.....+..|.+.++.+.|....|+.-+..
T Consensus       338 -----~~i~itlWg~~a~~~~------~~~g~vi~i~~~kv~~~---~g~~~Ls~~~~S~i~~np~~~~~~~l~~w~~~  402 (603)
T NP_524274.1     338 -----SAISLTLWGDDAVNFD------GHVQPVILVKGTRINEF---NGGKSLSLGGGSIMKINPDIPEAHKLRGWFDN  402 (603)
T ss_pred             -----CEEEEEEeccccccCC------CCCCCEEEEEccEEEEe---CCceeeeecCCCeeEeCCCCHHHHHHHHHHHc


No 15
>NP_002936.1 replication protein A 70 kDa DNA-binding subunit [Homo sapiens]
Probab=98.29  E-value=0.0019  Score=87.05  Aligned_cols=335  Identities=12%  Similarity=0.055  Sum_probs=0.0  Template_Neff=9.500

Q ss_pred             HHHHHHhCCCcccCeEEEEEEeeecCC---CCccccccccCCCCcEEEEEeCCceeec-eEeCHHHHHHHHCCCCCCccE
Q Q_5160755       620 AIKRILSGDAPASSMMVLCISAINPKT---DNDSQEAHCSDSCSNVKVELTDGWYSMN-AALDVVLTKQLNAGKLFVGQK  695 (1187)
Q Consensus       620 aLKkIlE~D~~ps~~MVLcVS~I~~~~---~~~~~~~~~~~~~~~~~lELTDGWYsI~-A~lD~~Ls~~l~~GKI~VG~K  695 (1187)
                      +|.+|++.- ......||=|.++....   ..           ..+.|.|+||=|.+. +.|...|..++..|.|..|.-
T Consensus         9 ~i~~~~~~~-~~~~~~vlQv~~~k~~~~~~~~-----------~~~~l~lSDG~~~~~~~~l~~~l~~lv~~~~l~~~si   76 (616)
T NP_002936.1       9 AIAAIMQKG-DTNIKPILQVINIRPITTGNSP-----------PRYRLLMSDGLNTLSSFMLATQLNPLVEEEQLSSNCV   76 (616)
T ss_pred             HHHHHHhcC-CCCCCCEEEEEEeEecCCCCCC-----------CeEEEEEecchHHHHHhHHhhhhHHHhhcCCCCCCcE


Q ss_pred             EEEECCEEeCCCCCCCccccccCCCcEEE----EEECccccCCcccccCCc-----------------------------
Q Q_5160755       696 LRILGAGLSGWATPTSPLEAVISSTICLL----LNINGTYRAHWADRLGFC-----------------------------  742 (1187)
Q Consensus       696 L~I~GA~L~g~~~~~~PLE~~a~~~v~L~----L~~NsTrrArWdakLGf~-----------------------------  742 (1187)
                      |+|..-.+.....+...+-  ..+--.|.    +...--.+..|+..++..                             
T Consensus        77 I~l~~~~~~~~~~~~~~ii--i~~~~il~~~~~~~~~iG~p~~~~~~~~~~~~~~~~~~~~~~~~~~~~~~~~~~~~~~~  154 (616)
T NP_002936.1      77 CQIHRFIVNTLKDGRRVVI--LMELEVLKSAEAVGVKIGNPVPYNEGLGQPQVAPPAPAASPAASSRPQPQNGSSGMGST  154 (616)
T ss_pred             EEEeeEEEeecCCCcEEEE--EEEeEEeccchhcCCcccCCccccCCCCCCCCCCCCCCCCCCcCCCCCCCCCCCCCCcc


Q ss_pred             ------------------------CCCCcceecceeecCCceeeeEEEEEEEeeeeeEEEEeCCCCeeeCCHHHHHHHHH
Q Q_5160755       743 ------------------------KEIGVPLALNCIKCNGGPVPKTLAGIKRIYPILYKERLGEKKSIVRSERIESRIIQ  798 (1187)
Q Consensus       743 ------------------------k~~~~plsL~sI~~~GG~Vp~~~VvV~RvYP~lY~Ek~~dG~~v~RsEr~E~~~~~  798 (1187)
                                              ........++.|.+..... .+.+.|++++|+.+..+                   
T Consensus       155 ~~~~~~~~~~~~~~~~~~~~~~~~~~~~~~~~I~~L~~~~~~~-~I~~rV~~k~~~~~~~~-------------------  214 (616)
T NP_002936.1     155 VSKAYGASKTFGKAAGPSLSHTSGGTQSKVVPIASLTPYQSKW-TICARVTNKSQIRTWSN-------------------  214 (616)
T ss_pred             cccccccccccCCCCCCCcccCCCCCCCceeeHHHCCCCCCce-EEEEEEEecccCeeEEc-------------------


Q ss_pred             HHHHHHHHHHHHHHHHHHHHhcccccCCCCCcHHHHHHHHHHHhcCCHHHHHHhCCHHHHHHHHHHHHHHHHHHHHHHHH
Q Q_5160755       799 LHNQRRSALVEGIMCEYQRGINGVHSQNDTDSEEGAKIFKLLETAAEPEFLMAEMSPEQLRSFTTYKAKFEAAQQMRKEK  878 (1187)
Q Consensus       799 ~~e~rr~~~~E~i~~e~qke~~~~~~~~~~~~~eg~~l~~~le~a~dp~~~~a~ls~~Q~~~l~~y~~k~~~~~q~~~~~  878 (1187)
                                                                                                      
T Consensus       215 --------------------------------------------------------------------------------  214 (616)
T NP_002936.1     215 --------------------------------------------------------------------------------  214 (616)
T ss_pred             --------------------------------------------------------------------------------


Q ss_pred             HHHHHHHHCCCCCCcceeeEEEEEEEcCCcccCCCCCCcEEEEEEeCCCHHHH-hccCCCCEEEEEeeEEcC------CC
Q Q_5160755       879 SVAETLEDAGLGERNVTPFMRIRLVGLTSLSYEGEHNPKEGIVTIWDPTERQR-TELTEGKIYMMKGLVPIN------SD  951 (1187)
Q Consensus       879 ~i~~~l~~~g~~~R~VtpflkvRV~d~~~~~~~~~~~~~~a~LTIW~Pte~~~-~~L~EG~~y~V~nL~p~~------~~  951 (1187)
                                  .+.-..++.+.+.|.          .....+++|+..-+.. ..|+||++|.|.+.....      ..
T Consensus       215 ------------~~~~~~~~~~~l~D~----------~g~I~~~~~~~~~~~~~~~l~~G~vy~i~~~~v~~~~~~~~~~  272 (616)
T NP_002936.1     215 ------------SRGEGKLFSLELVDE----------SGEIRATAFNEQVDKFFPLIEVNKVYYFSKGTLKIANKQFTAV  272 (616)
T ss_pred             ------------CCCCeeEEEEEEEeC----------CCeEEEEEeHHHHHHHHHhcccCCEEEEECcEEEECCCcccCC


Q ss_pred             CCcEEEEeCCCcCeEEECChhhHhcccccCCCCeeEeccccCcCCCCCccCEEEEEEEEeccc------cccccceeEEE
Q Q_5160755       952 SEILYLHARGSSSRWQPLSPKDSENFQPFFNPRKPISLSNLGEIPLSSEFDIAAYVVYVGNAY------TDVLQKKQWVF 1025 (1187)
Q Consensus       952 ~~~l~L~a~g~~T~w~~l~~~~~~~f~~~~~pR~~~~ls~l~~~p~~~EfDivg~Vv~Vg~~~------~~~~~~~Q~Vf 1025 (1187)
                      .....|.-. ..|...++.. ....-...|   ..+.+.+|...+...-+|++|+|+.|++..      ......+.++.
T Consensus       273 ~~~~ei~~~-~~t~i~~~~~-~~~ip~~~~---~f~~i~~i~~~~~~~~vDviG~V~~v~~~~~~~~~~~g~~~~~~~i~  347 (616)
T NP_002936.1     273 KNDYEMTFN-NETSVMPCED-DHHLPTVQF---DFTGIDDLENKSKDSLVDIIGICKSYEDATKITVRSNNREVAKRNIY  347 (616)
T ss_pred             CCcEEEEEc-CCcEEEECCC-CCCCCeeec---eeeeHHHHcccCCCCeeEEEEEeeEecCCeEEEecCCCceeEEEEEE


Q ss_pred             EEcCCccccccccccEEEEEecCCCCCcccccccccCCCCCEEEEEEEEEecCcCCCCcEEEEecCCEEEEecCCccCCH
Q Q_5160755      1026 VTDGSAQHSGEISNSLLAISFSTSFMDDSSVSHISHNLVGSVVGFCNLIKRAKDVTNEIWVAEAAENSVYFINAEAAYSS 1105 (1187)
Q Consensus      1026 vtD~s~~~~~~~~~~LLaI~F~~~~~~~~~~~~~~~~~~G~vV~~~NL~~r~~d~~~~i~va~aTe~St~s~~~~~P~~~ 1105 (1187)
                      |.|.+.        ..+-+.+|+.....-.      ...|.+|.+.++..+.+...    ...++..|.+.++.+.|...
T Consensus       348 l~D~s~--------~~i~ltLWg~~a~~~~------~~~~~vi~i~~~kv~~~~g~----~Ls~~~~s~i~~np~~~e~~  409 (616)
T NP_002936.1     348 LMDTSG--------KVVTATLWGEDADKFD------GSRQPVLAIKGARVSDFGGR----SLSVLSSSTIIANPDIPEAY  409 (616)
T ss_pred             EEeCCC--------CEEEEEEeCCcccccC------CCCCCEEEEECeEEeecCCc----eeeeecccEEEeCCCCHHHH


Q ss_pred             HHHHHHHH
Q Q_5160755      1106 HLKTSSAH 1113 (1187)
Q Consensus      1106 hLk~A~~~ 1113 (1187)
                      .|++-+..
T Consensus       410 ~l~~w~~~  417 (616)
T NP_002936.1     410 KLRGWFDA  417 (616)
T ss_pred             HHHHHHHh


No 16
>NP_000050.2 breast cancer type 2 susceptibility protein [Homo sapiens]
Probab=98.22  E-value=7.7e-06  Score=118.27  Aligned_cols=83  Identities=28%  Similarity=0.330  Sum_probs=0.0  Template_Neff=4.100

Q ss_pred             CCceecCCCCeeecCHHHHHHHHHHHhccccc-------ccccccccCCcc--------------------cccCCCccc
Q Q_5160755        67 IPMFRTGLGKSVVLKESSIAKAKSILAEKVTY-------SDLRNTNCSIPQ--------------------MRQVDTAET  119 (1187)
Q Consensus        67 ~~~F~Tg~gk~V~v~~ssi~ka~~vl~~~~~~-------~~~~~~~~s~~k--------------------a~~~~~~~~  119 (1187)
                      .++|+||+||+|.|++.||.||+.||.+.+..       ..+..+..+..-                    +......+.
T Consensus      1975 ~GiFSTASGKsVqVSdaSLQKARqVFsE~Edsa~q~~skvsfk~ne~S~~~t~een~~~~~~q~lL~qk~~ssn~~~ss~ 2054 (3418)
T NP_000050.2    1975 CGIFSTASGKSVQVSDASLQNARQVFSEIEDSTKQVFSKVLFKSNEHSDQLTREENTAIRTPEHLISQKGFSYNVVNSSA 2054 (3418)
T ss_pred             ccceecCCCCcccCCHHHHHHHHHHHHccccccccccchhhhccccccccccccccccCCChHHHhccCCCCccccCccc


Q ss_pred             CCceecCCCCcccCCHHHHHHHHHHhCCCc
Q Q_5160755       120 LPMFRTASGKSVPLKESSIAKAMSILGSDK  149 (1187)
Q Consensus       120 ~~gF~Ta~gk~v~v~~~al~KA~~l~~~~~  149 (1187)
                      +.||+||+||.|.|+++||+||+.||++.+
T Consensus      2055 f~GFSTASGK~V~VSEsALQKAKalLeE~d 2084 (3418)
T NP_000050.2    2055 FSGFSTASGKQVSILESSLHKVKGVLEEFD 2084 (3418)
T ss_pred             CCCcccCCCCccccCHHHHHHHHHHHHhhc


No 17
>8RK2_A Replication protein A 70 kDa DNA-binding subunit, N-terminally processed; ssDNA binding protein, DNA damage repair, Single-strand annealing, DNA BINDING PROTEIN;{Homo sapiens}
Probab=98.20  E-value=0.0066  Score=81.78  Aligned_cols=337  Identities=12%  Similarity=0.044  Sum_probs=0.0  Template_Neff=10.100

Q ss_pred             HH-HHHHhCCCcccCeEEEEEEeeecCCCCccccccccCCCCcEEEEEeCCceee-ceEeCHHHHHHHHCCCCCCccEEE
Q Q_5160755       620 AI-KRILSGDAPASSMMVLCISAINPKTDNDSQEAHCSDSCSNVKVELTDGWYSM-NAALDVVLTKQLNAGKLFVGQKLR  697 (1187)
Q Consensus       620 aL-KkIlE~D~~ps~~MVLcVS~I~~~~~~~~~~~~~~~~~~~~~lELTDGWYsI-~A~lD~~Ls~~l~~GKI~VG~KL~  697 (1187)
                      +| ..|++++.....  ||=|.+|...        ........+.|.|+||=|.+ .+.|...|..++..|.|..|.-|+
T Consensus         9 ~i~~~~~~~~~~~~p--vlQv~~~~~~--------~~~~~~~~~~l~lSDG~~~~~~~~l~~~l~~~v~~~~l~~~~iI~   78 (616)
T 8RK2_A            9 AIAAIMQKGDTNIKP--ILQVINIRPI--------TTGNSPPRYRLLMSDGLNTLSSFMLATQLNPLVEEEQLSSNCVCQ   78 (616)
T ss_dssp             --------------------------------------------------------------------------------
T ss_pred             HHHHHHhcCCCCCCC--EEEEEEeEEc--------CCCCCCCeEEEEEcCccchheEEEEeccchHHHHcCCCCCCeEEE


Q ss_pred             EECCEEeCCCCCCCccccccCCCcEEEE---------------------------------------EECccccCCcccc
Q Q_5160755       698 ILGAGLSGWATPTSPLEAVISSTICLLL---------------------------------------NINGTYRAHWADR  738 (1187)
Q Consensus       698 I~GA~L~g~~~~~~PLE~~a~~~v~L~L---------------------------------------~~NsTrrArWdak  738 (1187)
                      |.-........+...+-  ..+---|.-                                       ..+..+...|...
T Consensus        79 i~~~~~~~~~~~~~~ii--I~~~~v~~~~~~~~~~iG~p~~~~~~~~~~~~~~~~~~~~~~~~~~~~~~~~~~~~~~~~~  156 (616)
T 8RK2_A           79 IHRFIVNTLKDGRRVVI--LMELEVLKSAEAVGVKIGNPVPYNEGLGQPQVAPPAPAASPAASSRPQPQNGSSGMGSTVS  156 (616)
T ss_dssp             --------------------------------------------------------------------------------
T ss_pred             EceeeeecccCCceEEE--EeEEEeeccccccCCcccCCccccCCCCCCCCCCCCCCCCCCCCCCCCCCCCCCCCCcccc


Q ss_pred             cCCcC------------------CCCcceecceeecCCceeeeEEEEEEEeeeeeEEEEeCCCCeeeCCHHHHHHHHHHH
Q Q_5160755       739 LGFCK------------------EIGVPLALNCIKCNGGPVPKTLAGIKRIYPILYKERLGEKKSIVRSERIESRIIQLH  800 (1187)
Q Consensus       739 LGf~k------------------~~~~plsL~sI~~~GG~Vp~~~VvV~RvYP~lY~Ek~~dG~~v~RsEr~E~~~~~~~  800 (1187)
                      --+..                  .......+..|.+..... .+.+.|++++|+.....                     
T Consensus       157 ~~~~~~~~~~~~~~~~~~~~~~~~~~~~~~i~~L~~~~~~~-~i~~rV~~k~~~~~~~~---------------------  214 (616)
T 8RK2_A          157 KAYGASKTFGKAAGPSLSHTSGGTQSKVVPIASLTPYQSKW-TICARVTNKSQIRTWSN---------------------  214 (616)
T ss_dssp             --------------------------------------------------------------------------------
T ss_pred             cccCCCcccCcCCCCCcCCCCCCCCCceeehhHcCCCCCce-EEEEEEeeCccceEEEc---------------------


Q ss_pred             HHHHHHHHHHHHHHHHHHhcccccCCCCCcHHHHHHHHHHHhcCCHHHHHHhCCHHHHHHHHHHHHHHHHHHHHHHHHHH
Q Q_5160755       801 NQRRSALVEGIMCEYQRGINGVHSQNDTDSEEGAKIFKLLETAAEPEFLMAEMSPEQLRSFTTYKAKFEAAQQMRKEKSV  880 (1187)
Q Consensus       801 e~rr~~~~E~i~~e~qke~~~~~~~~~~~~~eg~~l~~~le~a~dp~~~~a~ls~~Q~~~l~~y~~k~~~~~q~~~~~~i  880 (1187)
                                                                                                      
T Consensus       215 --------------------------------------------------------------------------------  214 (616)
T 8RK2_A          215 --------------------------------------------------------------------------------  214 (616)
T ss_dssp             --------------------------------------------------------------------------------
T ss_pred             --------------------------------------------------------------------------------


Q ss_pred             HHHHHHCCCCCCcceeeEEEEEEEcCCcccCCCCCCcEEEEEEeCCCHHHH-hccCCCCEEEEEeeEEc------CCCCC
Q Q_5160755       881 AETLEDAGLGERNVTPFMRIRLVGLTSLSYEGEHNPKEGIVTIWDPTERQR-TELTEGKIYMMKGLVPI------NSDSE  953 (1187)
Q Consensus       881 ~~~l~~~g~~~R~VtpflkvRV~d~~~~~~~~~~~~~~a~LTIW~Pte~~~-~~L~EG~~y~V~nL~p~------~~~~~  953 (1187)
                                .+.-..++.+.+.|.          .....+++|+..-+.. ..|++|++|.|.+....      .....
T Consensus       215 ----------~~~~~~~~~~~l~D~----------~g~i~~~~~~~~~~~~~~~l~~g~~y~i~~~~v~~~~~~~~~~~~  274 (616)
T 8RK2_A          215 ----------SRGEGKLFSLELVDE----------SGEIRATAFNEQVDKFFPLIEVNKVYYFSKGTLKIANKQFTAVKN  274 (616)
T ss_dssp             --------------------------------------------------------------------------------
T ss_pred             ----------CCCceeEEEEEEECC----------CCcEEEEEehhHHHHHHHHcccCCEEEEECCEEEeCCCcccCCCC


Q ss_pred             cEEEEeCCCcCeEEECChhhHhcccccCCCCeeEeccccCcCCCCCccCEEEEEEEEeccc------cccccceeEEEEE
Q Q_5160755       954 ILYLHARGSSSRWQPLSPKDSENFQPFFNPRKPISLSNLGEIPLSSEFDIAAYVVYVGNAY------TDVLQKKQWVFVT 1027 (1187)
Q Consensus       954 ~l~L~a~g~~T~w~~l~~~~~~~f~~~~~pR~~~~ls~l~~~p~~~EfDivg~Vv~Vg~~~------~~~~~~~Q~Vfvt 1027 (1187)
                      ...|.-. ..|...++....    ...-.....+.+.+|...+....+|++|+|+.|++..      ......+.++.+.
T Consensus       275 ~~~i~~~-~~t~i~~~~~~~----~ip~~~~~~~~i~~i~~~~~~~~vdvigvv~~v~~~~~~~~~~~~~~~~~r~i~i~  349 (616)
T 8RK2_A          275 DYEMTFN-NETSVMPCEDDH----HLPTVQFDFTGIDDLENKSKDSLVDIIGICKSYEDATKITVRSNNREVAKRNIYLM  349 (616)
T ss_dssp             --------------------------------------------------------------------------------
T ss_pred             cEEEEEc-CCcEEEeCCCCC----CCCCccceeeeHHHHhhcCCCCeEEEEEEEEEccCCceEEEccCCceEEEEEEEEE


Q ss_pred             cCCccccccccccEEEEEecCCCCCcccccccccCCCCCEEEEEEEEEecCcCCCCcEEEEecCCEEEEecCCccCCHHH
Q Q_5160755      1028 DGSAQHSGEISNSLLAISFSTSFMDDSSVSHISHNLVGSVVGFCNLIKRAKDVTNEIWVAEAAENSVYFINAEAAYSSHL 1107 (1187)
Q Consensus      1028 D~s~~~~~~~~~~LLaI~F~~~~~~~~~~~~~~~~~~G~vV~~~NL~~r~~d~~~~i~va~aTe~St~s~~~~~P~~~hL 1107 (1187)
                      |.+.        ..+.+.+|+.....-.      ...|.+|.+.++..+.+...    ....+..|.+.++.+.|....|
T Consensus       350 D~s~--------~~i~vtlW~~~a~~~~------~~~~~vi~i~~~~v~~~~g~----~Ls~~~~s~i~~np~~~e~~~l  411 (616)
T 8RK2_A          350 DTSG--------KVVTATLWGEDADKFD------GSRQPVLAIKGARVSDFGGR----SLSVLSSSTIIANPDIPEAYKL  411 (616)
T ss_dssp             --------------------------------------------------------------------------------
T ss_pred             cCCC--------CEEEEEEehhhhhhcC------CCCCCEEEEEccEEeecCCe----EEEecCCcEEEeCCCCHHHHHH


Q ss_pred             HHHHHH
Q Q_5160755      1108 KTSSAH 1113 (1187)
Q Consensus      1108 k~A~~~ 1113 (1187)
                      +.-+..
T Consensus       412 ~~w~~~  417 (616)
T 8RK2_A          412 RGWFDA  417 (616)
T ss_dssp             ------
T ss_pred             HHHHHh


No 18
>XP_001775481.1 predicted protein, partial [Physcomitrella patens]
Probab=98.20  E-value=0.0057  Score=83.01  Aligned_cols=336  Identities=13%  Similarity=0.086  Sum_probs=0.0  Template_Neff=9.400

Q ss_pred             HHHHHHhCCCcccCeEEEEEEeeecCCCCccccccccCCCCcEEEEEeCCceeeceEeCHHHHHHHHCCCCCCccEEEEE
Q Q_5160755       620 AIKRILSGDAPASSMMVLCISAINPKTDNDSQEAHCSDSCSNVKVELTDGWYSMNAALDVVLTKQLNAGKLFVGQKLRIL  699 (1187)
Q Consensus       620 aLKkIlE~D~~ps~~MVLcVS~I~~~~~~~~~~~~~~~~~~~~~lELTDGWYsI~A~lD~~Ls~~l~~GKI~VG~KL~I~  699 (1187)
                      +|++|+  +..+....||=|.+|....       ........+.|.|+||=|.+.+.|=..|..++..|.|..|.-|+|.
T Consensus         9 ~i~~~~--~~~~~~~pvlQvl~~k~~~-------~~~~~~~~~~l~lSDG~~~~~~~l~~~l~~~v~~~~l~~~~iIkl~   79 (626)
T XP_001775481.1    9 AIVALN--NGDVELRPVLQIVDIRQIG-------NAQTTTERFRLVLSDGVHLQQAMLATQLNEKVKNNLAVKGSIVQLL   79 (626)
T ss_pred             HHHHHh--cCCCCCCcEEEEEEeEEcC-------CCCCCcceEEEEEEcchHHHHhhhhhhhHHHHHcCCCCCCcEEEEc


Q ss_pred             CCEEeCCCCCCCccccccCCCcEEEEEECccccCCcccccCCc-------------------------------------
Q Q_5160755       700 GAGLSGWATPTSPLEAVISSTICLLLNINGTYRAHWADRLGFC-------------------------------------  742 (1187)
Q Consensus       700 GA~L~g~~~~~~PLE~~a~~~v~L~L~~NsTrrArWdakLGf~-------------------------------------  742 (1187)
                      .-.+..           ..+...+.|..--.--.. ..++|-.                                     
T Consensus        80 ~y~~~~-----------~~~~~~iii~~~~vl~~~-~~~iG~P~~~~~~~~~~~~~~~~~~~~~~~~~~~~~~~~~~~~~  147 (626)
T XP_001775481.1   80 EYICNT-----------VQNRKIIIVLNMEIVESK-ADIIGDPKHLVAGGEHQAGPGPGPGPGSSQLQQPSPSLPKNTTA  147 (626)
T ss_pred             EEEEec-----------cCCCEEEEEEeeEEEccc-ccccCCCccccCCCCCCCCCCCCCCCCCcCCCCCCCCCCCCCCC


Q ss_pred             ---------------------------------------CCCCcceecceeecCCceeeeEEEEEEEeeeeeEEEEeCCC
Q Q_5160755       743 ---------------------------------------KEIGVPLALNCIKCNGGPVPKTLAGIKRIYPILYKERLGEK  783 (1187)
Q Consensus       743 ---------------------------------------k~~~~plsL~sI~~~GG~Vp~~~VvV~RvYP~lY~Ek~~dG  783 (1187)
                                                             ........++.|.+..... .+.|.|+|++++.+..+    
T Consensus       148 ~~~~~~~~~~~~~~~~~~~~~~~~~~~~~~~~~~~~~~~~~~~~~~~I~~L~~~~~~~-~I~vRV~~k~~~~~~~~----  222 (626)
T XP_001775481.1  148 NGVGVGYGQQGQQQNAYGRPMAAYQPAPVYGNRGPIVKNEAPARIIPIAALNPYQGRW-TIKARITAKGEIRRFHN----  222 (626)
T ss_pred             CCCCCccccccccccccCCCCcccCCCCCcCCCCCCcCCCCCCceeeHHHcCCCCCce-EEEEEEEECccceeEec----


Q ss_pred             CeeeCCHHHHHHHHHHHHHHHHHHHHHHHHHHHHHhcccccCCCCCcHHHHHHHHHHHhcCCHHHHHHhCCHHHHHHHHH
Q Q_5160755       784 KSIVRSERIESRIIQLHNQRRSALVEGIMCEYQRGINGVHSQNDTDSEEGAKIFKLLETAAEPEFLMAEMSPEQLRSFTT  863 (1187)
Q Consensus       784 ~~v~RsEr~E~~~~~~~e~rr~~~~E~i~~e~qke~~~~~~~~~~~~~eg~~l~~~le~a~dp~~~~a~ls~~Q~~~l~~  863 (1187)
                                                                                                      
T Consensus       223 --------------------------------------------------------------------------------  222 (626)
T XP_001775481.1  223 --------------------------------------------------------------------------------  222 (626)
T ss_pred             --------------------------------------------------------------------------------


Q ss_pred             HHHHHHHHHHHHHHHHHHHHHHHCCCCCCcceeeEEEEEEEcCCcccCCCCCCcEEEEEEeCCCHHHH-hccCCCCEEEE
Q Q_5160755       864 YKAKFEAAQQMRKEKSVAETLEDAGLGERNVTPFMRIRLVGLTSLSYEGEHNPKEGIVTIWDPTERQR-TELTEGKIYMM  942 (1187)
Q Consensus       864 y~~k~~~~~q~~~~~~i~~~l~~~g~~~R~VtpflkvRV~d~~~~~~~~~~~~~~a~LTIW~Pte~~~-~~L~EG~~y~V  942 (1187)
                                                 .+.-..++.+.+.|.         ......+++|+..-+.. ..|+||++|.|
T Consensus       223 ---------------------------~~~~g~~~~~~l~D~---------~g~~I~~~~~~~~~~~~~~~l~~G~vy~i  266 (626)
T XP_001775481.1  223 ---------------------------AKGEGKVFSFDMLDA---------DGGEIRATCFNNVVDQFHERIEVGKVYLI  266 (626)
T ss_pred             ---------------------------CCCCceEEEEEEEeC---------CCCEEEEEEehhHHHHHHHhcccCCEEEE


Q ss_pred             EeeEEcC------CCCCcEEEEeCCCcCeEEECChhhHhcccccCCCCeeEeccccCcCCCCCccCEEEEEEEEeccc--
Q Q_5160755       943 KGLVPIN------SDSEILYLHARGSSSRWQPLSPKDSENFQPFFNPRKPISLSNLGEIPLSSEFDIAAYVVYVGNAY-- 1014 (1187)
Q Consensus       943 ~nL~p~~------~~~~~l~L~a~g~~T~w~~l~~~~~~~f~~~~~pR~~~~ls~l~~~p~~~EfDivg~Vv~Vg~~~-- 1014 (1187)
                      .+..-..      .......|.-. ..|...++...........|   ..+.+++|...+...-+|++|+|++|++..  
T Consensus       267 ~~~~v~~~~~~~~~~~~~~ei~~~-~~t~I~~~~~~~~~ip~~~~---~~~~~~~i~~~~~~~~vDviGvV~~v~~~~~~  342 (626)
T XP_001775481.1  267 SKGSLKAAQKNFNHLKNDWEIFLE-SQTTIEPCYEEDSSIPQQHY---DFKPISEVEALENNAMIDIVGVVMSINPTTTI  342 (626)
T ss_pred             ECcEEEECcccccCCCCcEEEEec-CCcEEEECCCCCCCCCCcee---eceeHHHHHhccCCCeeEEEEEEeeccCceee


Q ss_pred             ---cccccceeEEEEEcCCccccccccccEEEEEecCCCCCccccccccc--CCCCCEEEEEEEEEecCcCCCCcEEEEe
Q Q_5160755      1015 ---TDVLQKKQWVFVTDGSAQHSGEISNSLLAISFSTSFMDDSSVSHISH--NLVGSVVGFCNLIKRAKDVTNEIWVAEA 1089 (1187)
Q Consensus      1015 ---~~~~~~~Q~VfvtD~s~~~~~~~~~~LLaI~F~~~~~~~~~~~~~~~--~~~G~vV~~~NL~~r~~d~~~~i~va~a 1089 (1187)
                         ......+.++.+.|.+.        ..+-+.+|+.....-.-.+...  ...|.+|.+.++..+.+...    ....
T Consensus       343 ~~k~g~~~~~r~i~l~D~s~--------~~i~ltlWg~~a~~~~~~~~~~~~~~~~~vi~i~~~~v~~~~g~----~Ls~  410 (626)
T XP_001775481.1  343 MRKNGLETQKRSLQMKDMSN--------RSVELTMWGSFCSKEGQELQDLCDSGANPVLAVKAGRVSDFSGK----SVGT  410 (626)
T ss_pred             EecCCCeeEEEEEEEEcCCC--------CEEEEEEEccccccchHHHHHHHcCCCCcEEEEEEEEEeecCCC----EEEe


Q ss_pred             cCCEEEEecCCccCCHHHHHHHHH
Q Q_5160755      1090 AENSVYFINAEAAYSSHLKTSSAH 1113 (1187)
Q Consensus      1090 Te~St~s~~~~~P~~~hLk~A~~~ 1113 (1187)
                      +..|.+.++.+.|....|+.-+..
T Consensus       411 ~~~s~i~inp~~~e~~~l~~w~~~  434 (626)
T XP_001775481.1  411 ISSTQLAINPDHPEARRVRDWFER  434 (626)
T ss_pred             eeCcEEEeCCCCHHHHHHHHHHHH


No 19
>1N0W_B Breast cancer type 2 susceptibility protein; DNA repair, homologous recombination, breast cancer susceptibility, RecA-like ATPase, protein complex, GENE REGULATION-ANTITUMOR PROTEIN COMPLEX; HET: MSE, EDO; 1.7A {Homo sapiens} SCOP: j.97.1.1
Probab=97.35  E-value=0.00095  Score=56.23  Aligned_cols=33  Identities=30%  Similarity=0.548  Sum_probs=0.0  Template_Neff=6.600

Q ss_pred             CCCCCCcccCCCCcCccCHHHHHHHHHHhcCcc
Q Q_5160755       258 KVPPTKFQTAGGKSLSVSAEALKRARNLLGDPE  290 (1187)
Q Consensus       258 ~~~~ikF~TAgGrsisvS~dAL~rArsLlgd~e  290 (1187)
                      .|...+|+||+|+.|.||..||++|++||.+.|
T Consensus         2 ~~~~~gF~TA~gk~v~vs~~al~kak~~f~e~d   34 (35)
T 1N0W_B            2 EPTLLGFHTASGKKVKIAKESLDKVKNLFDEKE   34 (35)
T ss_dssp             -CGGGSCEETTSCBCCCCHHHHHHTTTTTCCCC
T ss_pred             CCCcCCcccCCCCCCccCHHHHHHHHHHhhhhc


No 20
>NP_001157032.1 meiosis-specific with OB domain-containing protein isoform 1 [Homo sapiens]
Probab=97.35  E-value=0.057  Score=70.90  Aligned_cols=204  Identities=11%  Similarity=-0.004  Sum_probs=0.0  Template_Neff=10.200

Q ss_pred             EEEEEEEcCCcccCCCCC-----------------CcEEEEEEeC--C-CHHHHhccCCCCEEEEEeeEEcCC-------
Q Q_5160755       898 MRIRLVGLTSLSYEGEHN-----------------PKEGIVTIWD--P-TERQRTELTEGKIYMMKGLVPINS-------  950 (1187)
Q Consensus       898 lkvRV~d~~~~~~~~~~~-----------------~~~a~LTIW~--P-te~~~~~L~EG~~y~V~nL~p~~~-------  950 (1187)
                      +++||....+...-.+..                 .....+++|+  . -+.....|+||++|.|.+......       
T Consensus        25 I~~rV~~~~~~~~~~~~~~~~~~~~~~~~~l~D~~g~~I~~~~~~~~~~~~~~~~~l~~G~vy~i~~~~v~~~~~~~~~~  104 (471)
T NP_001157032.1   25 VIGIVIGKTDVKGFPDRKNIGSERYTFSFTIRDSPAHFVNAASWGNEDYIKSLSDSFRVGDCVIIENPLIQRKEIEREEK  104 (471)
T ss_pred             EEEEEEEcCCCceeeCCCCCCCceeEEEEEEEcCCCCEEEEEEeCCHHHHHHHHhcCCcCCEEEEECcceecCccchhhc


Q ss_pred             ----CCCcEEEEeCCCcCeEEECChhh-----Hhccccc-CCCCeeEeccccCcCC---CCCccCEEEEEEEEeccc---
Q Q_5160755       951 ----DSEILYLHARGSSSRWQPLSPKD-----SENFQPF-FNPRKPISLSNLGEIP---LSSEFDIAAYVVYVGNAY--- 1014 (1187)
Q Consensus       951 ----~~~~l~L~a~g~~T~w~~l~~~~-----~~~f~~~-~~pR~~~~ls~l~~~p---~~~EfDivg~Vv~Vg~~~--- 1014 (1187)
                          ......|......|....+....     ...+... -.....+.+.+|...+   ....+|++|+|+.|++..   
T Consensus       105 ~~~~~~~~~~i~~~~~~t~i~~~~~~~~~~~~~~~~~~p~~~~~~~~~i~~i~~~~~~~~~~~vdvig~V~~v~~~~~~~  184 (471)
T NP_001157032.1  105 FSPATPSNCKLLLSENHSTVKVCSSYEVDTKLLSLIHLPVKESHDYYSLGDIVANGHSLNGRIINVLAAVKSVGEPKYFT  184 (471)
T ss_pred             cCCCCCCCeEEEEeCCCCeEEECCChhhhhhHHHHhcCCCcccCCcEeHHHHHhcccccCCCEEEEEEEEEEeCCCeEEE


Q ss_pred             --cccccceeEEEEEcCCccccccccccEEEEEecCCCCCcccccccccCCCCCEEEEEEEEEecCcCCCCcEEEEecCC
Q Q_5160755      1015 --TDVLQKKQWVFVTDGSAQHSGEISNSLLAISFSTSFMDDSSVSHISHNLVGSVVGFCNLIKRAKDVTNEIWVAEAAEN 1092 (1187)
Q Consensus      1015 --~~~~~~~Q~VfvtD~s~~~~~~~~~~LLaI~F~~~~~~~~~~~~~~~~~~G~vV~~~NL~~r~~d~~~~i~va~aTe~ 1092 (1187)
                        .........+.|.|.+.        .-+.+.+|+..   ...-.......|.+|.+.|+..+..+ .++-.....+..
T Consensus       185 ~~~g~~~~~~~i~l~D~s~--------~~i~v~lW~~~---a~~~~~~~~~~~~vv~i~~~~v~~~~-~~g~~~ls~~~~  252 (471)
T NP_001157032.1  185 TSDRRKGQRCEVRLYDETE--------SSFAMTCWDNE---SILLAQSWMPRETVIFASDVRINFDK-FRNCMTATVISK  252 (471)
T ss_pred             eCCCCceeEEEEEEEcCCC--------CEEEEEEeCHH---HHHHHhccCCCCcEEEEEEeEEeecc-CCCceEEEEccC


Q ss_pred             EEEEecCCccCCHHHHHHHHH
Q Q_5160755      1093 SVYFINAEAAYSSHLKTSSAH 1113 (1187)
Q Consensus      1093 St~s~~~~~P~~~hLk~A~~~ 1113 (1187)
                      |.+.++.+.|....|++-+..
T Consensus       253 s~i~~~p~~~e~~~l~~~~~~  273 (471)
T NP_001157032.1  253 TIITTNPDIPEANILLNFIRE  273 (471)
T ss_pred             eEEEECCCCHHHHHHHHHHHH


No 21
>7QV8_D DNA_repair_protein_BRCA2_-_putative; BRC repeat, homologous recombination, Rad51, recombinase. BRCA2, RECOMBINATION; HET: ADP; 2.15A {Leishmania infantum}
Probab=97.31  E-value=0.0009  Score=56.47  Aligned_cols=30  Identities=43%  Similarity=0.675  Sum_probs=0.0  Template_Neff=4.700

Q ss_pred             CCCcccCCCCcCccCHHHHHHHHHHhcCcc
Q Q_5160755       261 PTKFQTAGGKSLSVSAEALKRARNLLGDPE  290 (1187)
Q Consensus       261 ~ikF~TAgGrsisvS~dAL~rArsLlgd~e  290 (1187)
                      ...|+||+|+.|.||++||++||.||.+.+
T Consensus         5 ~~gFsTAsGK~V~VS~~al~KAk~lf~e~~   34 (35)
T 7QV8_D            5 PTLFSTASGKPVTVRRESLQKVAERLGDLA   34 (35)
T ss_dssp             EEEEEETTSCEEEEEHHHHC----------
T ss_pred             CCccccCCCCCCeeCHHHHHHHHHHHHhhc


No 22
>XP_001779367.1 predicted protein [Physcomitrella patens]
Probab=97.24  E-value=0.05  Score=70.85  Aligned_cols=195  Identities=14%  Similarity=0.046  Sum_probs=0.0  Template_Neff=10.300

Q ss_pred             eeEEEEEEEcCCcccCCCCCCcEEEEEEeCCCHHHH-hccCCCCEEEEEeeEEcC------CCCCcEEEEeCCCcCeEEE
Q Q_5160755       896 PFMRIRLVGLTSLSYEGEHNPKEGIVTIWDPTERQR-TELTEGKIYMMKGLVPIN------SDSEILYLHARGSSSRWQP  968 (1187)
Q Consensus       896 pflkvRV~d~~~~~~~~~~~~~~a~LTIW~Pte~~~-~~L~EG~~y~V~nL~p~~------~~~~~l~L~a~g~~T~w~~  968 (1187)
                      .++.+.+.|.         ......+++|+...+.. ..|+||++|.|.+.....      .......|... ..|...+
T Consensus        43 ~~~~~~l~D~---------~g~~i~~~~~~~~~~~~~~~l~~G~~y~i~~~~v~~~~~~~~~~~~~~~i~~~-~~t~i~~  112 (451)
T XP_001779367.1   43 NVFNVELTDE---------DGTQIQATMFKEAADKFYDVLQLDKVYFISKGSLRMANKQYATVKNDYEMTLN-SNSEIVE  112 (451)
T ss_pred             eEEEEEEEeC---------CCCEEEEEEeHHHHHHHHHHcccCCEEEEeccEEEeCCCccCCCCCcEEEEEc-CCcEEEE


Q ss_pred             CChhhHhcccccCCCCeeEeccccCcCC--CCCccCEEEEEEEEecccc------ccccceeEEEEEcCCcccccccccc
Q Q_5160755       969 LSPKDSENFQPFFNPRKPISLSNLGEIP--LSSEFDIAAYVVYVGNAYT------DVLQKKQWVFVTDGSAQHSGEISNS 1040 (1187)
Q Consensus       969 l~~~~~~~f~~~~~pR~~~~ls~l~~~p--~~~EfDivg~Vv~Vg~~~~------~~~~~~Q~VfvtD~s~~~~~~~~~~ 1040 (1187)
                      +........-|.+.. ..+.+++|...+  ...-+|++|+|++|++...      ......+.+.+.|.+.        .
T Consensus       113 ~~~~~~~~~~p~~~~-~~~~~~di~~~~~~~~~~vdvig~V~~v~~~~~~~~~~~~~~~~~~~i~l~D~~~--------~  183 (451)
T XP_001779367.1  113 ADIESSTFKLPSATY-NFTKISDLGRHISSKRFVADVLGVVQSVGPLTTVNRKSNNDEIPKRDIVLLDQSR--------Q  183 (451)
T ss_pred             CcCccCCCCCCeeEE-EEEEHHHHHhhhcCCCceeEEEEEEeEecCceeeEecCCCCcceeEEEEEEeCCC--------C


Q ss_pred             EEEEEecCCCCCcccccccccCCCCCEEEEEEEEEecCcCCCCcEEEEecCCEEEEecCCccCCHHHHHHHHH
Q Q_5160755      1041 LLAISFSTSFMDDSSVSHISHNLVGSVVGFCNLIKRAKDVTNEIWVAEAAENSVYFINAEAAYSSHLKTSSAH 1113 (1187)
Q Consensus      1041 LLaI~F~~~~~~~~~~~~~~~~~~G~vV~~~NL~~r~~d~~~~i~va~aTe~St~s~~~~~P~~~hLk~A~~~ 1113 (1187)
                      .+.+.+|+.......-...+....|.+|.+.++.......   . ....+..|.+.++.+.|....|+.-+..
T Consensus       184 ~i~~~lw~~~a~~~~~~~~~~~~~~~vv~~~~~~v~~~~g---~-~l~~~~~t~i~~~~~~~~~~~l~~~~~~  252 (451)
T XP_001779367.1  184 TVVLTLWNNMAVKEGASLADLIAESPILMAKGLRLSDFQG---V-SLSSTMNTMVLINPVIPDANELRTWYEE  252 (451)
T ss_pred             EEEEEEEchHhHhccccHHHHhcCCCEEEEEeeeEEEeCC---c-eeecCCCeEEEECCCCHHHHHHHHHHHH


No 23
>NP_689977.2 meiosis-specific with OB domain-containing protein isoform 2 [Homo sapiens]
Probab=97.20  E-value=0.12  Score=68.01  Aligned_cols=213  Identities=12%  Similarity=0.020  Sum_probs=0.0  Template_Neff=9.700

Q ss_pred             CCCCcceeeEEEEEEEcCCcccCCCCC-----------------CcEEEEEEeCC---CHHHHhccCCCCEEEEEeeEEc
Q Q_5160755       889 LGERNVTPFMRIRLVGLTSLSYEGEHN-----------------PKEGIVTIWDP---TERQRTELTEGKIYMMKGLVPI  948 (1187)
Q Consensus       889 ~~~R~VtpflkvRV~d~~~~~~~~~~~-----------------~~~a~LTIW~P---te~~~~~L~EG~~y~V~nL~p~  948 (1187)
                      +.+..-.-.+++||....+...-.+..                 .....+++|+.   -+.....|+||++|.|.+....
T Consensus        16 l~~~~~~~~i~vrV~~~~~~~~~~~~~~~~~~~~~~~~il~D~~g~~i~~~~~~~~~~~~~~~~~l~~G~vy~i~~~~v~   95 (442)
T NP_689977.2      16 LQTNMANLKVIGIVIGKTDVKGFPDRKNIGSERYTFSFTIRDSPAHFVNAASWGNEDYIKSLSDSFRVGDCVIIENPLIQ   95 (442)
T ss_pred             CCCCCccEEEEEEEEEcCCCceeecCCcCCCceEEEEEEEEcCCCCEEEEEEeCChHHHHhhhhcCcCCCEEEEECCeee


Q ss_pred             CC-----------CCCcEEEEeCCCcCeEEECChhhHhc------ccccCCCCeeEeccccCcCC---CCCccCEEEEEE
Q Q_5160755       949 NS-----------DSEILYLHARGSSSRWQPLSPKDSEN------FQPFFNPRKPISLSNLGEIP---LSSEFDIAAYVV 1008 (1187)
Q Consensus       949 ~~-----------~~~~l~L~a~g~~T~w~~l~~~~~~~------f~~~~~pR~~~~ls~l~~~p---~~~EfDivg~Vv 1008 (1187)
                      ..           ......|......|...++.......      .-|....-..+.+.+|...+   ...-+|++|+|+
T Consensus        96 ~~~~~~~~~~~~~~~~~~~i~~~~~~t~V~~~~~~~~~~~~~~~~~~p~~~~~~~~~i~~i~~~~~~~~~~~vdvig~V~  175 (442)
T NP_689977.2      96 RKEIEREEKFSPATPSNCKLLLSENHSTVKVCSSYEVDTKLLSLIHLPVKESHDYYSLGDIVANGHSLNGRIINVLAAVK  175 (442)
T ss_pred             cCcccchhccCCCCCCcEEEEEeCCCCeEEECCChhhhhhHhHHhcCCCcccCCcEeHHHHHHcccccCCCEEEEEEEEE


Q ss_pred             EEeccc-----cccccceeEEEEEcCCccccccccccEEEEEecCCCCCcccccccccCCCCCEEEEEEEEEecCcCCCC
Q Q_5160755      1009 YVGNAY-----TDVLQKKQWVFVTDGSAQHSGEISNSLLAISFSTSFMDDSSVSHISHNLVGSVVGFCNLIKRAKDVTNE 1083 (1187)
Q Consensus      1009 ~Vg~~~-----~~~~~~~Q~VfvtD~s~~~~~~~~~~LLaI~F~~~~~~~~~~~~~~~~~~G~vV~~~NL~~r~~d~~~~ 1083 (1187)
                      .|++..     .........+.|.|.+.        ..+.+.+|+..   ...-.......|.+|.+.++..+. +..++
T Consensus       176 ~i~~~~~~~~~~g~~~~~~~i~l~D~s~--------~~i~~~lWg~~---a~~~~~~~~~~~~vv~i~~~~v~~-~~~~g  243 (442)
T NP_689977.2     176 SVGEPKYFTTSDRRKGQRCEVRLYDETE--------SSFAMTCWDNE---SILLAQSWMPRETVIFASDVRINF-DKFRN  243 (442)
T ss_pred             eeCCCeEEEeCCCCceeEEEEEEEeCCC--------CeEEEEEeCHH---HHHHHHhcCCCCeEEEEEeeEeee-cccCC


Q ss_pred             cEEEEecCCEEEEecCCccCCHHHHHHHHH
Q Q_5160755      1084 IWVAEAAENSVYFINAEAAYSSHLKTSSAH 1113 (1187)
Q Consensus      1084 i~va~aTe~St~s~~~~~P~~~hLk~A~~~ 1113 (1187)
                      -.....++.|.+.++.+.|....|+.-+..
T Consensus       244 ~~~Ls~~~~s~i~~~p~~~~~~~l~~~~~~  273 (442)
T NP_689977.2     244 CMTATVISKTIITTNPDIPEANILLNFIRE  273 (442)
T ss_pred             ceEEEecCCeEEEECCCCHHHHHHHHHHHh


No 24
>7CUH_A Protection of telomeres protein 1; telomere, protein-ssDNA complex, DNA BINDING PROTEIN; 3.0A {Schizosaccharomyces pombe (strain 972 / ATCC 24843)}
Probab=97.01  E-value=0.38  Score=61.24  Aligned_cols=200  Identities=9%  Similarity=0.025  Sum_probs=0.0  Template_Neff=9.800

Q ss_pred             eEEEEEEEcCCcccCCCCCCcEEEEEEeCCCHHHHhccC-CCCEEEEEeeEEcCCCCCcEEEEeCCCcCeEEECChhhHh
Q Q_5160755       897 FMRIRLVGLTSLSYEGEHNPKEGIVTIWDPTERQRTELT-EGKIYMMKGLVPINSDSEILYLHARGSSSRWQPLSPKDSE  975 (1187)
Q Consensus       897 flkvRV~d~~~~~~~~~~~~~~a~LTIW~Pte~~~~~L~-EG~~y~V~nL~p~~~~~~~l~L~a~g~~T~w~~l~~~~~~  975 (1187)
                      .+.++|+|.....     ......|+||....+.+..+. +|+++.|.++..... .+.+++.+. ..+.|..++.....
T Consensus        66 ~~~l~l~D~s~~~-----~~~~~~v~lf~~~~~~lp~~~~~Gdiv~i~~~~v~~~-~g~~~~~~~-~~~~~~v~~~~~~~  138 (339)
T 7CUH_A           66 VTTVYLWDPTCDT-----SSIGLQIHLFSKQGNDLPVIKQVGQPLLLHQITLRSY-RDRTQGLSK-DQFRYALWPDFSSN  138 (339)
T ss_dssp             EEEEEEECTTSCT-----TCCCEEEEEEESSSSCSCCCCSTTCEEEEEEEEEEEE-TTEEEEEEE-EEEEEEECCCTTCS
T ss_pred             EEEEEEECCCCCC-----CCCceEEEEEcCCHhhCCCCCCCCCeEEEEEEEEEEe-CCeEEEEEc-CCeEEEEEeCCCCC


Q ss_pred             ccccc----------------------------------------------------CCCCeeEeccccCcCCCCCccCE
Q Q_5160755       976 NFQPF----------------------------------------------------FNPRKPISLSNLGEIPLSSEFDI 1003 (1187)
Q Consensus       976 ~f~~~----------------------------------------------------~~pR~~~~ls~l~~~p~~~EfDi 1003 (1187)
                      ...+.                                                    ...+....|+++..   ..-||+
T Consensus       139 ~~~~~~p~~~~~~~~~~~~e~~~~~~L~~w~~~~~~~~~~~~~~~~~~~~~~~~~~~~~~~~~~~i~~l~~---~~~~dl  215 (339)
T 7CUH_A          139 SKDTLCPQPMPRLMKTGDKEEQFALLLNKIWDEQTNKHKNGELLSTSSARQNQTGLSYPSVSFSLLSQITP---HQRCSF  215 (339)
T ss_dssp             SSCCSCCCCGGGCCCCCHHHHHHHHHHHHHHHHHC-------------------------CCBCCGGGCCS---SCEEEE
T ss_pred             CCCCCCCCCCCccCCCCHHHHHHHHHHHHHHHHhcccccCCcccccccccccccCCCCCCCCeeehhhCCC---CCeeeE


Q ss_pred             EEEEEEEeccccccccceeEEEEEcCCcccc----cccc----------ccEEEEEecCCCCCcccccccccCCCCCEEE
Q Q_5160755      1004 AAYVVYVGNAYTDVLQKKQWVFVTDGSAQHS----GEIS----------NSLLAISFSTSFMDDSSVSHISHNLVGSVVG 1069 (1187)
Q Consensus      1004 vg~Vv~Vg~~~~~~~~~~Q~VfvtD~s~~~~----~~~~----------~~LLaI~F~~~~~~~~~~~~~~~~~~G~vV~ 1069 (1187)
                      +|-|+++....     ..-.+||+|++....    ....          ..++-|.+|..    ..-.......+|++|.
T Consensus       216 ~~~Vv~~~~~~-----~~~~l~v~DgT~~~~~~~~~~~~~~~~~~~~~~~~~i~v~~w~~----~~~~~~~~l~~Gd~v~  286 (339)
T 7CUH_A          216 YAQVIKTWYSD-----KNFTLYVTDYTENELFFPMSPYTSSSRWRGPFGRFSIRCILWDE----HDFYCRNYIKEGDYVV  286 (339)
T ss_dssp             EEEEEEEEEET-----TEEEEEEECSCCCTTSCCBCSCCSSCCCCCCCBSCCEEEEECTH----HHHHHTTTCCTTCEEE
T ss_pred             EEEEEeeecCC-----CcEEEEEEcCCCChhhccCCCCCCCcCCCCCcceeEEEEEEecc----hhHHHHhhcCCCCEEE


Q ss_pred             EEEEEEecCcCCCCcEEEEecCC-------EEEEecCCccCCHHHHHHHHHHHHHHhh
Q Q_5160755      1070 FCNLIKRAKDVTNEIWVAEAAEN-------SVYFINAEAAYSSHLKTSSAHIQTWAKL 1120 (1187)
Q Consensus      1070 ~~NL~~r~~d~~~~i~va~aTe~-------St~s~~~~~P~~~hLk~A~~~l~~w~k~ 1120 (1187)
                      |.|+..+....  +.+-+...+.       ....+.   +...++++.+..-+.|-++
T Consensus       287 l~nv~~k~~~~--~~le~~~~~~~~~~~~~~i~~l~---~~~~~~~~l~~R~~~~~~~  339 (339)
T 7CUH_A          287 MKNVRTKIDHL--GYLECILHGDSAKRYNMSIEKVD---SEEPELNEIKSRKRLYVQN  339 (339)
T ss_dssp             EEEEEEEECTT--SCEEEEECCCTTSCSCCEEEECC---TTCGGGHHHHHHHHTTC--
T ss_pred             EEeEEEEeCCC--CceEEEeecCCCcccCCcEEECC---CCCHHHHHHHHHHHHHHhC


No 25
>1XJV_A Protection of telomeres 1; telomere  protein-DNA complex  single-stranded DNA, TRANSCRIPTION-DNA COMPLEX; 1.73A {Homo sapiens} SCOP: b.40.4.3
Probab=96.94  E-value=0.31  Score=60.40  Aligned_cols=194  Identities=11%  Similarity=0.019  Sum_probs=0.0  Template_Neff=10.100

Q ss_pred             eeEEEEEEEcCCcccCCCCCCcEEEEEEeCCCHHHHhcc-CCCCEEEEEeeEEcCCCCCcEEEEeCCCcCeEEECChhhH
Q Q_5160755       896 PFMRIRLVGLTSLSYEGEHNPKEGIVTIWDPTERQRTEL-TEGKIYMMKGLVPINSDSEILYLHARGSSSRWQPLSPKDS  974 (1187)
Q Consensus       896 pflkvRV~d~~~~~~~~~~~~~~a~LTIW~Pte~~~~~L-~EG~~y~V~nL~p~~~~~~~l~L~a~g~~T~w~~l~~~~~  974 (1187)
                      .++.+.|.|.         ......+++|+...+....+ ++|++|.|.++.-... .+.+++... ..+.|..++....
T Consensus        38 ~~~~l~l~D~---------s~~~i~v~lf~~~~~~~~~~~~~Gdiv~l~~~~v~~~-~g~~~~~~~-~~~~~~~~~~~~~  106 (294)
T 1XJV_A           38 YCSVVTIVDQ---------TNVKLTCLLFSGNYEALPIIYKNGDIVRFHRLKIQVY-KKETQGITS-SGFASLTFEGTLG  106 (294)
T ss_dssp             EEEEEEEECT---------TCCEEEEEEEESSGGGSCCCCSTTCEEEEEEEEEEEE-TTEEEEEEE-EEEEEEEECCSTT
T ss_pred             EEEEEEEEeC---------CCCcEEEEEecCCHHHCCCCcCCCCEEEEEEeEEEEe-CCeEEEEEe-cceEEEEEeCCCC


Q ss_pred             hcccccCCC---------------------------CeeEeccccCcCCCCCccCEEEEEEEEeccccccccceeEEEEE
Q Q_5160755       975 ENFQPFFNP---------------------------RKPISLSNLGEIPLSSEFDIAAYVVYVGNAYTDVLQKKQWVFVT 1027 (1187)
Q Consensus       975 ~~f~~~~~p---------------------------R~~~~ls~l~~~p~~~EfDivg~Vv~Vg~~~~~~~~~~Q~Vfvt 1027 (1187)
                      ..+.+...+                           +....|.+|..   ..-||++|.|+++.+..    ...-.+|++
T Consensus       107 ~~~~~~~~~~~~~~~~~e~~~~~~l~~w~~~~~~~~~~~~~i~dl~~---~~~~dl~~~V~~i~~~~----~~~~~l~vt  179 (294)
T 1XJV_A          107 APIIPRTSSKYFNFTTEDHKMVEALRVWASTHMSPSWTLLKLCDVQP---MQYFDLTCQLLGKAEVD----GASFLLKVW  179 (294)
T ss_dssp             CCCCCBCSCSSCCCCHHHHHHHHHHHHHHHHHCC---CCCCGGGCCS---SCEEEEEEEEEEEEECS----SSEEEEEEE
T ss_pred             CCeeeeecCCCccCCHHHHHHHHHHHHHHHhcCCCcccceeHHHCCC---CCeecEEEEEEEEEEec----CCEEEEEEE


Q ss_pred             cCCcccc----ccc---------------cccEEEEEecCCCCCcccccccccCCCCCEEEEEEEEEecCcCCCC-----
Q Q_5160755      1028 DGSAQHS----GEI---------------SNSLLAISFSTSFMDDSSVSHISHNLVGSVVGFCNLIKRAKDVTNE----- 1083 (1187)
Q Consensus      1028 D~s~~~~----~~~---------------~~~LLaI~F~~~~~~~~~~~~~~~~~~G~vV~~~NL~~r~~d~~~~----- 1083 (1187)
                      |++....    ...               ....+-|.+|..     .-.......+|++|.+.|+..+...  .+     
T Consensus       180 D~t~~~~~~~~~~~~~~~~~~d~~~~~~~~~~~i~v~lw~~-----~a~~~~~l~~G~~v~i~nv~vk~~~--~~~~~~~  252 (294)
T 1XJV_A          180 DGTRTPFPSWRVLIQDLVLEGDLSHIHRLQNLTIDILVYDN-----HVHVARSLKVGSFLRIYSLHTKLQS--MNSENQT  252 (294)
T ss_dssp             CSSCCSSCBCCCCCCSSCCEECHHHHHHHGGGSEEEEEETT-----HHHHHHHCCTTCEEEEEEEEEEEEE--ECTTSCE
T ss_pred             cCCCCCCCceEeecccceeeCChhHHHHhcccEEEEEEecC-----hHHHHhhCCCCCEEEEEEEEEEeec--CCccccc


Q ss_pred             --cEEEEecCC-----EEEEecCCccCCHHHHHHHHHH
Q Q_5160755      1084 --IWVAEAAEN-----SVYFINAEAAYSSHLKTSSAHI 1114 (1187)
Q Consensus      1084 --i~va~aTe~-----St~s~~~~~P~~~hLk~A~~~l 1114 (1187)
                        ...+.....     ....+..+.|....|++-+.+.
T Consensus       253 ~~~le~~l~~~~~~~~~i~~l~~~~~~~~~l~~~~~~~  290 (294)
T 1XJV_A          253 MLSLEFHLHGGTSYGRGIRVLPESNSDVDQLKKDLESA  290 (294)
T ss_dssp             EEEEEEEECSSCGGGCEEEEECTTSHHHHHHHHHHHHH
T ss_pred             CcEEEEEEcCCccccceeEECCCCChHHHHHHHHHHhh


No 26
>XP_016871841.1 PREDICTED: protein FAM35A isoform X7 [Homo sapiens]
Probab=96.82  E-value=0.14  Score=72.71  Aligned_cols=195  Identities=14%  Similarity=0.076  Sum_probs=0.0  Template_Neff=4.900

Q ss_pred             eeEEEEEEEcCCcccCCCCCCcEEEEEEeCCCHHHHhccCCCCEEEEEeeEE--cCCCCCcEEEEeCCCcCeEEECChhh
Q Q_5160755       896 PFMRIRLVGLTSLSYEGEHNPKEGIVTIWDPTERQRTELTEGKIYMMKGLVP--INSDSEILYLHARGSSSRWQPLSPKD  973 (1187)
Q Consensus       896 pflkvRV~d~~~~~~~~~~~~~~a~LTIW~Pte~~~~~L~EG~~y~V~nL~p--~~~~~~~l~L~a~g~~T~w~~l~~~~  973 (1187)
                      ++++|-|.|-..         ...-+|+|+-.......|++|++|.+.++..  ...+ +++.++++ .+.++..+....
T Consensus       470 ~l~si~vgDes~---------~~~kvT~WreaA~w~~~l~~GDV~l~s~v~V~e~~wr-Ge~elant-~tSqllnL~n~y  538 (887)
T XP_016871841.1  470 PLATVTVIDQSE---------TKKKVFLWRTAAFWAFTVFLGDIILLTDVVIHEDQWI-GETVLQST-FSSQLLNLGSYS  538 (887)
T ss_pred             ceEEEEEEeCCC---------CeEEEEEechhcccceeeecCcEEEEeCcEEeccccc-CceEeeec-eecceeccCCCc


Q ss_pred             Hhcccc------------------------cCCCCe------eEeccccCcCCCCCccCEEEEEEEEecc------cccc
Q Q_5160755       974 SENFQP------------------------FFNPRK------PISLSNLGEIPLSSEFDIAAYVVYVGNA------YTDV 1017 (1187)
Q Consensus       974 ~~~f~~------------------------~~~pR~------~~~ls~l~~~p~~~EfDivg~Vv~Vg~~------~~~~ 1017 (1187)
                      ...|..                        .-.|++      .+.+-.|..+.....||++|+|+.+.+.      +...
T Consensus       539 elt~~~~~~~V~~s~L~~l~dwv~~~~~~l~~lp~r~~q~~~s~~FV~L~~Lqpn~lVdVlGrV~~i~~lseit~k~~G~  618 (887)
T XP_016871841.1  539 SIQPEEYSSVVSEVVLQDLLAYVSSKHSYLRDLPPRQPQRVNSIDFVELEHLQPDVLVHAVLRVVDFTILTEAVYSYRGQ  618 (887)
T ss_pred             ccCccccccccccccHHHHHHHHHhcCccccCCCCCCCcccCcceeeeHHHcCCCCEEeEEEEEEeccccceEEEeeCCC


Q ss_pred             ccceeEEEEEcCCccccccccccEEEEEecCCCCCcccccccccCCCCCEEEEEEEEEecCcCCCCcEEEEecCCEEE-E
Q Q_5160755      1018 LQKKQWVFVTDGSAQHSGEISNSLLAISFSTSFMDDSSVSHISHNLVGSVVGFCNLIKRAKDVTNEIWVAEAAENSVY-F 1096 (1187)
Q Consensus      1018 ~~~~Q~VfvtD~s~~~~~~~~~~LLaI~F~~~~~~~~~~~~~~~~~~G~vV~~~NL~~r~~d~~~~i~va~aTe~St~-s 1096 (1187)
                      .+.+..+.|.|.+.        .-+.|.+|+..   ..+.+.-....|.||.|.+|..+.......+ .+..|..|.+ .
T Consensus       619 ~~~Kr~LTV~D~sg--------q~v~LtLWG~~---A~~~~~l~~~~g~VvefK~a~Vrd~~g~g~l-eLhTT~~Ssi~~  686 (887)
T XP_016871841.1  619 KQKKVMLTVEQAQD--------QHYALVLWGPG---AAWYPQLQRKKGYIWEFKYLFVQCNYTLENL-ELHTTPWSSCEC  686 (887)
T ss_pred             ceeEEEEEEEeCCC--------eEEEEEEcCcc---chhhHHHhhcCCcEEEEeeEEEEecCCCCce-EEEeCCcceeEE


Q ss_pred             ecCCccCCHHHHHHHHH
Q Q_5160755      1097 INAEAAYSSHLKTSSAH 1113 (1187)
Q Consensus      1097 ~~~~~P~~~hLk~A~~~ 1113 (1187)
                      +..+.|+..-|++-+..
T Consensus       687 L~pDdprA~elk~w~~~  703 (887)
T XP_016871841.1  687 LFDDDIRAITFKAKFQK  703 (887)
T ss_pred             ccCCChhHHHHHHHHhh


No 27
>XP_016871840.1 PREDICTED: protein FAM35A isoform X5 [Homo sapiens]
Probab=96.80  E-value=0.11  Score=74.04  Aligned_cols=191  Identities=14%  Similarity=0.081  Sum_probs=0.0  Template_Neff=5.100

Q ss_pred             eeEEEEEEEcCCcccCCCCCCcEEEEEEeCCCHHHHhccCCCCEEEEEeeEE--cCCCCCcEEEEeCCCcCeEEECChhh
Q Q_5160755       896 PFMRIRLVGLTSLSYEGEHNPKEGIVTIWDPTERQRTELTEGKIYMMKGLVP--INSDSEILYLHARGSSSRWQPLSPKD  973 (1187)
Q Consensus       896 pflkvRV~d~~~~~~~~~~~~~~a~LTIW~Pte~~~~~L~EG~~y~V~nL~p--~~~~~~~l~L~a~g~~T~w~~l~~~~  973 (1187)
                      ++++|-|.|-..         ...-+|+||-.-.....|++|++|.+.++..  ...+ +++.|+.+ .+.++..+....
T Consensus       470 ~l~si~v~D~s~---------~~ikvt~Wr~aA~w~~~l~~GdV~~~snvrV~~~~w~-ge~~lant-~tSqflnLgn~y  538 (904)
T XP_016871840.1  470 PLATVTVIDQSE---------TKKKVFLWRTAAFWAFTVFLGDIILLTDVVIHEDQWI-GETVLQST-FSSQLLNLGSYS  538 (904)
T ss_pred             ceEEEEEEeCCC---------CeEEEEEechhchhheeeecCcEEEEeCcEEEccccc-Cceeeecc-cccceeccCCCc


Q ss_pred             Hhcccc------------------------cCCCCe------eEeccccCcCCCCCccCEEEEEEEEecc------cccc
Q Q_5160755       974 SENFQP------------------------FFNPRK------PISLSNLGEIPLSSEFDIAAYVVYVGNA------YTDV 1017 (1187)
Q Consensus       974 ~~~f~~------------------------~~~pR~------~~~ls~l~~~p~~~EfDivg~Vv~Vg~~------~~~~ 1017 (1187)
                      ...|..                        .--|++      .+.+..|..+.....||++|+|+++++.      +...
T Consensus       539 elt~~~~~~~V~~~~I~~L~d~~s~~~~~l~~Lp~Rk~q~~~s~~fv~LedLq~ntlVDvIgrVv~i~~lte~tyt~~g~  618 (904)
T XP_016871840.1  539 SIQPEEYSSVVSEVVLQDLLAYVSSKHSYLRDLPPRQPQRVNSIDFVELEHLQPDVLVHAVLRVVDFTILTEAVYSYRGQ  618 (904)
T ss_pred             cCChhhccCcccchHHHHHHHHHhhcCcccccCCCCCCccccCcceeeHHHcCCCCEEEEEEEEEEceecceEEEEeCCC


Q ss_pred             ccceeEEEEEcCCccccccccccEEEEEecCCCCCcccccccccCCCCCEEEEEEEEEecCcCCCCcEEEEecCCEEE-E
Q Q_5160755      1018 LQKKQWVFVTDGSAQHSGEISNSLLAISFSTSFMDDSSVSHISHNLVGSVVGFCNLIKRAKDVTNEIWVAEAAENSVY-F 1096 (1187)
Q Consensus      1018 ~~~~Q~VfvtD~s~~~~~~~~~~LLaI~F~~~~~~~~~~~~~~~~~~G~vV~~~NL~~r~~d~~~~i~va~aTe~St~-s 1096 (1187)
                      .+.+..+.|.|.+.        ..+.|.+|+..   ..+.+.-....|.||.|.+|..+..+....+ -...|..|.+ .
T Consensus       619 ~~~Kr~LtV~D~sG--------q~V~VtLWG~q---A~~~~~~~~~~G~Vv~IK~LrVs~~~g~~~l-eLhttp~Ss~e~  686 (904)
T XP_016871840.1  619 KQKKVMLTVEQAQD--------QHYALVLWGPG---AAWYPQLQRKKGYIWEFKYLFVQCNYTLENL-ELHTTPWSSCEC  686 (904)
T ss_pred             eeeEEEEEEEeCCC--------EEEEEEEcCcc---chhhhHHhccCCcEEEEeeeEEEecCCCCce-eEEccCccccee


Q ss_pred             ecCCccCCHHHHH
Q Q_5160755      1097 INAEAAYSSHLKT 1109 (1187)
Q Consensus      1097 ~~~~~P~~~hLk~ 1109 (1187)
                      ++.+.|+..-|++
T Consensus       687 L~pDd~rA~eLk~  699 (904)
T XP_016871840.1  687 LFDDDIRAITFKA  699 (904)
T ss_pred             cCCCChHHHHHHH


No 28
>1JMC_A PROTEIN (REPLICATION PROTEIN A (RPA)); HUMAN SSDNA BINDING REPLICATION PROTEIN A(RPA), SINGLE STRANDED DNA-BINDING PROTEIN, PROTEIN-SSDNA COMPLEX, COMPLEX (DNA-BINDING PROTEIN-DNA), REPLICATION-DNA; 2.4A {Homo sapiens} SCOP: b.40.4.3
Probab=96.80  E-value=0.53  Score=54.50  Aligned_cols=185  Identities=11%  Similarity=0.022  Sum_probs=0.0  Template_Neff=12.200

Q ss_pred             eeEEEEEEEcCCcccCCCCCCcEEEEEEeCCCHHHHh-ccCCCCEEEEEeeEEcCCCC------CcEEEEeCCCcCeEEE
Q Q_5160755       896 PFMRIRLVGLTSLSYEGEHNPKEGIVTIWDPTERQRT-ELTEGKIYMMKGLVPINSDS------EILYLHARGSSSRWQP  968 (1187)
Q Consensus       896 pflkvRV~d~~~~~~~~~~~~~~a~LTIW~Pte~~~~-~L~EG~~y~V~nL~p~~~~~------~~l~L~a~g~~T~w~~  968 (1187)
                      ..+.+.+.|.         .. ...+++|+..-.... .|++|+.|.+.+........      +...|... ..|...+
T Consensus        44 ~~~~~~l~D~---------~g-~i~~~~~~~~~~~~~~~l~~g~~~~i~~~~v~~~~~~~~~~~~~~~i~~~-~~t~i~~  112 (246)
T 1JMC_A           44 KLFSLELVDE---------SG-EIRATAFNEQVDKFFPLIEVNKVYYFSKGTLKIANKQFTAVKNDYEMTFN-NETSVMP  112 (246)
T ss_dssp             EEEEEEEECS---------SC-EEEEEEEHHHHHHHGGGCCTTCEEEEECCEEEECCGGGCCCCCSEEEECC-TTCEEEE
T ss_pred             EEEEEEEECC---------CC-eEEEEEehHHHHHHHHhcccCCEEEEEcCEEEECCcccCCCCCcEEEEEc-CCCEEEE


Q ss_pred             CChhhHhcccccCCCCeeEeccccCcCCCCCccCEEEEEEEEecccc------ccccceeEEEEEcCCccccccccccEE
Q Q_5160755       969 LSPKDSENFQPFFNPRKPISLSNLGEIPLSSEFDIAAYVVYVGNAYT------DVLQKKQWVFVTDGSAQHSGEISNSLL 1042 (1187)
Q Consensus       969 l~~~~~~~f~~~~~pR~~~~ls~l~~~p~~~EfDivg~Vv~Vg~~~~------~~~~~~Q~VfvtD~s~~~~~~~~~~LL 1042 (1187)
                      +.........    .-....+.++...+....+|++|+|+.+++...      ........+++.|.+.        .-+
T Consensus       113 ~~~~~~~~~~----~~~~~~~~~i~~~~~~~~vdv~g~v~~v~~~~~~~~~~~~~~~~~~~~~i~D~~~--------~~i  180 (246)
T 1JMC_A          113 CEDDHHLPTV----QFDFTGIDDLENKSKDSLVDIIGICKSYEDATKITVRSNNREVAKRNIYLMDTSG--------KVV  180 (246)
T ss_dssp             CCSCSCCCCC----CCCBCCGGGGGGSCTTCEEEEEEEEEEECCCEEEEETTTTEEEEEEEEEEECTTC--------CEE
T ss_pred             CCCCCCCCCC----ccceeeHHHHhhCCCCCeeeEEEEEeeccCCeEEEEccCCcEEEEEEEEEECCCC--------CEE


Q ss_pred             EEEecCCCCCcccccccccCCCCCEEEEEEEEEecCcCCCCcEEEEecCCEEEEecCCccCCHHHHHHHHH
Q Q_5160755      1043 AISFSTSFMDDSSVSHISHNLVGSVVGFCNLIKRAKDVTNEIWVAEAAENSVYFINAEAAYSSHLKTSSAH 1113 (1187)
Q Consensus      1043 aI~F~~~~~~~~~~~~~~~~~~G~vV~~~NL~~r~~d~~~~i~va~aTe~St~s~~~~~P~~~hLk~A~~~ 1113 (1187)
                      .+.+|+.....-.      ...|.++.+.++..+.++..    ....+..|.+.++.+.|....|+.-+..
T Consensus       181 ~~~lw~~~~~~~~------~~~~~~~~i~~~~v~~~~~~----~l~~~~~s~i~~~~~~~~~~~~~~~~~~  241 (246)
T 1JMC_A          181 TATLWGEDADKFD------GSRQPVLAIKGARVSDFGGR----SLSVLSSSTIIANPDIPEAYKLRGWFDA  241 (246)
T ss_dssp             EEEEEHHHHHHCC------CTTCCEEEEEEEEEECTTSS----EEECCSSCEEESSCCSHHHHHHHHHCCC
T ss_pred             EEEEecccceecC------CCCCCEEEEECCEEEEeCCe----EEEeeCCeEEEeCCCCHHHHHHHHHHHH


No 29
>4GNX_Z Putative uncharacterized protein; ssDNA binding, DNA BINDING PROTEIN-DNA complex; 2.8A {Ustilago maydis}
Probab=96.73  E-value=0.65  Score=59.67  Aligned_cols=189  Identities=10%  Similarity=0.026  Sum_probs=0.0  Template_Neff=11.800

Q ss_pred             eeEEEEEEEcCCcccCCCCCCcEEEEEEeCCCHHHH-hccCCCCEEEEEeeEEcCC------CCCcEEEEeCCCcCeEEE
Q Q_5160755       896 PFMRIRLVGLTSLSYEGEHNPKEGIVTIWDPTERQR-TELTEGKIYMMKGLVPINS------DSEILYLHARGSSSRWQP  968 (1187)
Q Consensus       896 pflkvRV~d~~~~~~~~~~~~~~a~LTIW~Pte~~~-~~L~EG~~y~V~nL~p~~~------~~~~l~L~a~g~~T~w~~  968 (1187)
                      ..+.+.+.|.          .....+++|+...+.. ..|.||+.|.|.+..-...      ..+...|... ..|...+
T Consensus        39 ~~~~~~l~D~----------~g~i~~~~~~~~~~~~~~~l~~g~~~~i~~~~v~~~~~~~~~~~~~~~i~~~-~~t~i~~  107 (444)
T 4GNX_Z           39 KLFSVNLLDD----------SGEIKATGFNDAVDRFYPLLQENHVYLISKARVNIAKKQFSNLQNEYEITFE-NSTEIEE  107 (444)
T ss_dssp             EEEEEEEECS----------SCEEEEEEETHHHHHHTTTCCTTCEEEEESCEEEECCGGGCSCCCSEEEEEC-TTCEEEE
T ss_pred             eEEEEEEEcC----------CCeEEEEEEhHHHHHHHHhcccCCEEEEeccEEEeCCCCcCCCCCeEEEEEc-CCcEEEE


Q ss_pred             CChhhHhcccccCCCCeeEeccccCcCCCCCccCEEEEEEEEecccc------ccccceeEEEEEcCCccccccccccEE
Q Q_5160755       969 LSPKDSENFQPFFNPRKPISLSNLGEIPLSSEFDIAAYVVYVGNAYT------DVLQKKQWVFVTDGSAQHSGEISNSLL 1042 (1187)
Q Consensus       969 l~~~~~~~f~~~~~pR~~~~ls~l~~~p~~~EfDivg~Vv~Vg~~~~------~~~~~~Q~VfvtD~s~~~~~~~~~~LL 1042 (1187)
                      +...    ..........+.+.++........+|++|+|+.+++...      ........+.+.|.+.        .-+
T Consensus       108 ~~~~----~~~~~~~~~~~~~~~i~~~~~~~~vdv~g~v~~~~~~~~~~~~~~~~~~~~~~i~l~d~~~--------~~~  175 (444)
T 4GNX_Z          108 CTDA----TDVPEVKYEFVRINELESVEANQQCDVIGILDSYGELSEIVSKASQRPVQKRELTLVDQGN--------RSV  175 (444)
T ss_dssp             CSCC----SSSCCCCCCBCCGGGGGGSCSSCEEEEEEEEEEECCCEEEECTTTCCEEEEEEEEEECTTS--------BEE
T ss_pred             CCCC----CCCCcceeeeecHHHHhcccCCCeeeEEEEEeeecccEEEEeCCCCCceEEEEEEEEeCCC--------CEE


Q ss_pred             EEEecCCCCCcccccccccCCCCCEEEEEEEEEecCcCCCCcEEEEecCCEEEEecCCccCCHHHHHHHHH
Q Q_5160755      1043 AISFSTSFMDDSSVSHISHNLVGSVVGFCNLIKRAKDVTNEIWVAEAAENSVYFINAEAAYSSHLKTSSAH 1113 (1187)
Q Consensus      1043 aI~F~~~~~~~~~~~~~~~~~~G~vV~~~NL~~r~~d~~~~i~va~aTe~St~s~~~~~P~~~hLk~A~~~ 1113 (1187)
                      .+.+|+...  ..+........|.+|.+.++..+.+..    .....+..+.+.++.+.|....|+.-+..
T Consensus       176 ~~~lw~~~~--~~~~~~~~~~~~~~v~i~~~~v~~~~g----~~l~~~~~s~i~~~~~~~~~~~~~~~~~~  240 (444)
T 4GNX_Z          176 KLTLWGKTA--ETFPTNAGVDEKPVLAFKGVKVGDFGG----RSLSMFSSSTMLINPDITESHVLRGWYDN  240 (444)
T ss_dssp             EEEEEHHHH--HTGGGSTTCSSCCEEEEEEEEEECTTS----SEEEEEEEEEEEESCSCHHHHHHHHHHHH
T ss_pred             EEEEecccc--eecCCCCCCCCCCEEEEeccEEeEcCC----eEEEecCCcEEEeCCCChhHHHHHHHHHh


No 30
>7QV8_D DNA_repair_protein_BRCA2_-_putative; BRC repeat, homologous recombination, Rad51, recombinase. BRCA2, RECOMBINATION; HET: ADP; 2.15A {Leishmania infantum}
Probab=96.66  E-value=0.0074  Score=51.42  Aligned_cols=30  Identities=37%  Similarity=0.412  Sum_probs=0.0  Template_Neff=4.700

Q ss_pred             CcccccCCCCCCCCCHHHHHHHHHHhcccc
Q Q_5160755       167 NSLFQTASNKKVNVSSAGLARAKALLGLEE  196 (1187)
Q Consensus       167 ~s~FqTgsgK~V~iSs~~l~rAk~Ll~~~e  196 (1187)
                      ..+|+|++||.|.||+++|.||+.||.+..
T Consensus         5 ~~gFsTAsGK~V~VS~~al~KAk~lf~e~~   34 (35)
T 7QV8_D            5 PTLFSTASGKPVTVRRESLQKVAERLGDLA   34 (35)
T ss_dssp             EEEEEETTSCEEEEEHHHHC----------
T ss_pred             CCccccCCCCCCeeCHHHHHHHHHHHHhhc


No 31
>7QXS_P Protection of telomeres protein 1; Reverse transcriptase, ribonucleoprotein, telomerase, telomere, DNA BINDING PROTEIN, RNA BINDING PROTEIN; 3.91A {Homo sapiens}
Probab=96.63  E-value=0.28  Score=68.40  Aligned_cols=203  Identities=12%  Similarity=0.026  Sum_probs=0.0  Template_Neff=8.900

Q ss_pred             eEEEEEEEcCCcccCCCCCCcEEEEEEeCCCHHHHhcc-CCCCEEEEEeeEEcCCCCCcEEEEeCCCcCeEEECChhhHh
Q Q_5160755       897 FMRIRLVGLTSLSYEGEHNPKEGIVTIWDPTERQRTEL-TEGKIYMMKGLVPINSDSEILYLHARGSSSRWQPLSPKDSE  975 (1187)
Q Consensus       897 flkvRV~d~~~~~~~~~~~~~~a~LTIW~Pte~~~~~L-~EG~~y~V~nL~p~~~~~~~l~L~a~g~~T~w~~l~~~~~~  975 (1187)
                      .+.+.|+|.         ......++||....+.+..+ ++|++|.|.++...... +.+++... ..+.|.........
T Consensus        44 ~~~l~L~D~---------s~~~i~v~iF~~~~~~lp~~~~~GdIv~l~~~kv~~~~-~~~~~~~~-~~~s~~v~~~~~~~  112 (634)
T 7QXS_P           44 CSVVTIVDQ---------TNVKLTCLLFSGNYEALPIIYKNGDIVRFHRLKIQVYK-KETQGITS-SGFASLTFEGTLGA  112 (634)
T ss_dssp             EEEEEEECT---------TCCEEEEEEEESSGGGSCCCCSTTCEEEEEEEEEEEET-TEEEEEEE-EEEEEEEC------
T ss_pred             EEEEEEEeC---------CCCCeEEEEeCCCHHHCCCCCCCCcEEEEEEeEEEEeC-CeEEEEee-CCeEEEEEcCCCCC


Q ss_pred             cccccCCCCeeE------------------------eccccCcCCCCCccCEEEEEEEEeccccccccceeEEEEEcCCc
Q Q_5160755       976 NFQPFFNPRKPI------------------------SLSNLGEIPLSSEFDIAAYVVYVGNAYTDVLQKKQWVFVTDGSA 1031 (1187)
Q Consensus       976 ~f~~~~~pR~~~------------------------~ls~l~~~p~~~EfDivg~Vv~Vg~~~~~~~~~~Q~VfvtD~s~ 1031 (1187)
                      .+.+.-.+....                        .+..|.++....-||++|.|++|.+    .....-.+|++|++.
T Consensus       113 ~~~p~~~~~~~~~~~~d~~~v~~L~~W~~~~~~~~~~~~~l~dl~~~~~~Dli~~Vv~v~~----~~~~~~~L~VtDgT~  188 (634)
T 7QXS_P          113 PIIPRTSSKYFNFTTEDHKMVEALRVWASTHMSPSWTLLKLCDVQPMQYFDLTCQLLGKAE----VDGASFLLKVWDGTR  188 (634)
T ss_dssp             --CCBCSCSSCCC-------------------------CCGGGCCSSCEEEEEEEEEEEEE----CSSSEEEEEEECSSC
T ss_pred             CcccccCCCCCCCCHHHHHHHHHHHHHHHccCCCccceeeHHHcCCcceEEEEEEEEEEee----cCCCeEEEEEECCCC


Q ss_pred             cccccc-------------------cccEEEEEecCCCCCcccccccccCCCCCEEEEEEEEEecCcCC------CCcEE
Q Q_5160755      1032 QHSGEI-------------------SNSLLAISFSTSFMDDSSVSHISHNLVGSVVGFCNLIKRAKDVT------NEIWV 1086 (1187)
Q Consensus      1032 ~~~~~~-------------------~~~LLaI~F~~~~~~~~~~~~~~~~~~G~vV~~~NL~~r~~d~~------~~i~v 1086 (1187)
                      ......                   .+.++-|.+|.     +..........|++|.|.|+..+.....      ..+-.
T Consensus       189 ~~~~~~~~~~~~~~~~~d~~~~~~~~~~~v~vtlwd-----~~a~~~~~l~~G~~V~i~nv~vk~~~~~~~~~~~~~lel  263 (634)
T 7QXS_P          189 TPFPSWRVLIQDLVLEGDLSHIHRLQNLTIDILVYD-----NHVHVARSLKVGSFLRIYSLHTKLQSMNSENQTMLSLEF  263 (634)
T ss_dssp             CSSCBCCCCCCTTTCEECHHHHHHHGGGSEEEEEET-----THHHHHHTCCTTCEEEEEEEEEEC----------CCBEE
T ss_pred             CCCCceeeecccccccCChhhchhhcCeEEEEEEec-----chHHHHHcCCCCCEEEEEEeEEEeecCCCCcccceEEEE


Q ss_pred             EEecC----CEEEEecCCccCCHHHHHHHHHHHHHHh
Q Q_5160755      1087 AEAAE----NSVYFINAEAAYSSHLKTSSAHIQTWAK 1119 (1187)
Q Consensus      1087 a~aTe----~St~s~~~~~P~~~hLk~A~~~l~~w~k 1119 (1187)
                      .-...    ...+.++.+.|....|++.+.....+.+
T Consensus       264 ~l~~~~~~~~~i~~L~~~~~~~~~l~~~~~~~~~~~~  300 (634)
T 7QXS_P          264 HLHGGTSYGRGIRVLPESNSDVDQLKKDLESANLTAN  300 (634)
T ss_dssp             EECSSCGGGCEEEEECTTSHHHHHHHHHHHHHHHHC-
T ss_pred             EEcCCccccCeEEECCCCCccHHHHHHHHHHcccccc


No 32
>XP_011538178.1 PREDICTED: protein FAM35A isoform X2 [Homo sapiens]
Probab=96.51  E-value=0.27  Score=69.90  Aligned_cols=192  Identities=14%  Similarity=0.090  Sum_probs=0.0  Template_Neff=4.400

Q ss_pred             eeEEEEEEEcCCcccCCCCCCcEEEEEEeCCCHHHHhccCCCCEEEEE--------------------------------
Q Q_5160755       896 PFMRIRLVGLTSLSYEGEHNPKEGIVTIWDPTERQRTELTEGKIYMMK--------------------------------  943 (1187)
Q Consensus       896 pflkvRV~d~~~~~~~~~~~~~~a~LTIW~Pte~~~~~L~EG~~y~V~--------------------------------  943 (1187)
                      ++++|-|.|-         .....-+|+||........|++|++|.|+                                
T Consensus       470 ~lfsI~v~De---------sg~~iKvT~WReaA~w~~~l~~GDVy~fs~~~~~~~~~~~~~~~~~~~~~~~~~~~~~~~~  540 (935)
T XP_011538178.1  470 PLATVTVIDQ---------SETKKKVFLWRTAAFWAFTVFLGDIILLTVLAFRMLSLKFLVCSFFLKNMHPECWIMKSLE  540 (935)
T ss_pred             ceEEEEEEcC---------CCCeEEEEEehhHceeceEeccCCEEEEeChhhhhccchhhhhhhhhhcCChhHhhchhhh


Q ss_pred             ----------------eeEEcCCCC-CcEEEEeCCCcCeEEECChhhHhcccc------------------------cCC
Q Q_5160755       944 ----------------GLVPINSDS-EILYLHARGSSSRWQPLSPKDSENFQP------------------------FFN  982 (1187)
Q Consensus       944 ----------------nL~p~~~~~-~~l~L~a~g~~T~w~~l~~~~~~~f~~------------------------~~~  982 (1187)
                                      .+......- ++.-|+++ -+++-..+.....-.|..                        .-.
T Consensus       541 ~~t~~s~~~~~~~~~~~V~van~q~~ge~~lqst-f~s~l~nlgn~yei~~~e~s~Iv~~~~l~~l~~~~s~~~~~l~~l  619 (935)
T XP_011538178.1  541 CCTSSSWLGSGEPLFFNVVIHEDQWIGETVLQST-FSSQLLNLGSYSSIQPEEYSSVVSEVVLQDLLAYVSSKHSYLRDL  619 (935)
T ss_pred             ccccccccCCCCCceEEEEEeccceeeeeeceec-cccchhcCCCCccCChhhhcccccHHHHHHHHHHHhccccccCCC


Q ss_pred             CCe------eEeccccCcCCCCCccCEEEEEEEEecc------ccccccceeEEEEEcCCccccccccccEEEEEecCCC
Q Q_5160755       983 PRK------PISLSNLGEIPLSSEFDIAAYVVYVGNA------YTDVLQKKQWVFVTDGSAQHSGEISNSLLAISFSTSF 1050 (1187)
Q Consensus       983 pR~------~~~ls~l~~~p~~~EfDivg~Vv~Vg~~------~~~~~~~~Q~VfvtD~s~~~~~~~~~~LLaI~F~~~~ 1050 (1187)
                      |++      .+.+..|..+.....||++|+|+.++..      +....+.+..|.|.|.+.        .-+.|.+|+..
T Consensus       620 p~r~~q~~~~i~FV~IddLqpn~lVDVIGrVvsi~~lteityksrGkeq~Kr~LTVvDdSG--------qsv~VtLWG~~  691 (935)
T XP_011538178.1  620 PPRQPQRVNSIDFVELEHLQPDVLVHAVLRVVDFTILTEAVYSYRGQKQKKVMLTVEQAQD--------QHYALVLWGPG  691 (935)
T ss_pred             CCCCCcccCceeEEeHHHcCCCCeEEEEEEEEEceecceEEEEeCCceeEEEEEEEEeCCC--------eEEEEEEcCcc


Q ss_pred             CCccc-ccccccCCCCCEEEEEEEEEecCcCCCCcEEEEecCCEEEEecCCccCCHHHHH
Q Q_5160755      1051 MDDSS-VSHISHNLVGSVVGFCNLIKRAKDVTNEIWVAEAAENSVYFINAEAAYSSHLKT 1109 (1187)
Q Consensus      1051 ~~~~~-~~~~~~~~~G~vV~~~NL~~r~~d~~~~i~va~aTe~St~s~~~~~P~~~hLk~ 1109 (1187)
                      ..... |.    ...|.||.|.+|..+.......+-.-.....|.+.++.+.|+..-|++
T Consensus       692 A~~~~ql~----~k~G~VVafK~l~Vr~D~ngg~leLhTTpwSS~~~LnPDDprA~eLk~  747 (935)
T XP_011538178.1  692 AAWYPQLQ----RKKGYIWEFKYLFVQCNYTLENLELHTTPWSSCECLFDDDIRAITFKA  747 (935)
T ss_pred             chhhHHHh----hcCCcEEEEeEEEEEeccCCCceEEEeCCCceeEEccCCCccHHHHHH


No 33
>7QV8_D DNA_repair_protein_BRCA2_-_putative; BRC repeat, homologous recombination, Rad51, recombinase. BRCA2, RECOMBINATION; HET: ADP; 2.15A {Leishmania infantum}
Probab=96.33  E-value=0.015  Score=49.67  Aligned_cols=31  Identities=35%  Similarity=0.487  Sum_probs=0.0  Template_Neff=4.700

Q ss_pred             cCCceecCCCCcccCCHHHHHHHHHHhCCCc
Q Q_5160755       119 TLPMFRTASGKSVPLKESSIAKAMSILGSDK  149 (1187)
Q Consensus       119 ~~~gF~Ta~gk~v~v~~~al~KA~~l~~~~~  149 (1187)
                      ...||+||+||.|.|++++|+||+.+|.+..
T Consensus         4 ~~~gFsTAsGK~V~VS~~al~KAk~lf~e~~   34 (35)
T 7QV8_D            4 VPTLFSTASGKPVTVRRESLQKVAERLGDLA   34 (35)
T ss_dssp             EEEEEEETTSCEEEEEHHHHC----------
T ss_pred             CCCccccCCCCCCeeCHHHHHHHHHHHHhhc


No 34
>1K8G_A Telomere-Binding Protein alpha Subunit; Protein-DNA Complex, telomeres, sequence specific ssDNA binding protein, OB folds, protein single strand DNA interactions, 3'-DNA; HET: SO4; 2.6A {Sterkiella nova} SCOP: b.40.4.3
Probab=96.28  E-value=0.98  Score=58.00  Aligned_cols=190  Identities=15%  Similarity=0.130  Sum_probs=0.0  Template_Neff=8.900

Q ss_pred             eEEEEEEEcCCcccCCCCCCcE---------EEEEEeCCCHHHHhcc-CCCCEEEEEeeEEcCCCCCcEEEEeCCCcCeE
Q Q_5160755       897 FMRIRLVGLTSLSYEGEHNPKE---------GIVTIWDPTERQRTEL-TEGKIYMMKGLVPINSDSEILYLHARGSSSRW  966 (1187)
Q Consensus       897 flkvRV~d~~~~~~~~~~~~~~---------a~LTIW~Pte~~~~~L-~EG~~y~V~nL~p~~~~~~~l~L~a~g~~T~w  966 (1187)
                      ++.++|.|.....      ...         ..|+||....+.+..+ +.|+++.|.++......+...-+...+..+.|
T Consensus        73 ~~~i~l~D~S~~~------~~~~~~~~~~~~i~v~iF~~~~~~lP~~~~~GdIv~l~~~~v~~~~g~~~~~~~~~~~ss~  146 (320)
T 1K8G_A           73 ICSLKIVDPTLYL------KQQKGAGDASDYATLVLYAKRFEDLPIIHRAGDIIRVHRATLRLYNGQRQFNANVFYSSSW  146 (320)
T ss_dssp             EEEEEEEBTTBSS------CC-------CCCEEEEEECSSGGGSCCCCEETCEEEEEEEEEEEETTEEEEEEETTTTCEE
T ss_pred             EEEEEEEcCCccc------cccCCCCCccCeEEEEEEeCCHHHCCCCCCCCcEEEEEeeEEEEECCEEEEEEEecCCCEE


Q ss_pred             EECChhh------------HhcccccCCCCeeEeccc------------------------------cCcCC-CCCccCE
Q Q_5160755       967 QPLSPKD------------SENFQPFFNPRKPISLSN------------------------------LGEIP-LSSEFDI 1003 (1187)
Q Consensus       967 ~~l~~~~------------~~~f~~~~~pR~~~~ls~------------------------------l~~~p-~~~EfDi 1003 (1187)
                      .......            ...+.|+..+-....+.+                              |.++. ....||+
T Consensus       147 ~v~~~~~~~~~~~~~~~~~~~~~~p~~~s~~~~~~~~~d~~~i~~L~~w~~~~~~~~~~~~~~~~~~i~di~~~~~~~dl  226 (320)
T 1K8G_A          147 ALFSTDKRSVTQEINNQDAVSDTTPFSFSSKHATIEKNEISILQNLRKWANQYFSSYSVISSDMYTALNKAQAQKGDFDV  226 (320)
T ss_dssp             EEECSSSSCHHHHHHTCCCSSTTSCSEESSSSCCCCHHHHHHHHHHHHHHHHHHHHSCSSCTTSSCCGGGTTTCCSEEEE
T ss_pred             EEEECCcccccccccccccccCCCceeecCCCccCCHHHHHHHHHHHHHHHHHhhcccCCChhHHhhHHHHhhccCCceE


Q ss_pred             EEEEEEEeccccccccceeEEEEEcCCccccccccccEEEEEecCCCCCcccccccccCCCCCEEEEEEEEEecCcCCCC
Q Q_5160755      1004 AAYVVYVGNAYTDVLQKKQWVFVTDGSAQHSGEISNSLLAISFSTSFMDDSSVSHISHNLVGSVVGFCNLIKRAKDVTNE 1083 (1187)
Q Consensus      1004 vg~Vv~Vg~~~~~~~~~~Q~VfvtD~s~~~~~~~~~~LLaI~F~~~~~~~~~~~~~~~~~~G~vV~~~NL~~r~~d~~~~ 1083 (1187)
                      +|.|+++.+    .....-.+||+|++.        +...+..+..        ......+|..|.+.|+..+..+  .+
T Consensus       227 ~~~Vv~i~~----~~~~~~~L~VtDgT~--------~~~~~~v~~~--------~~~~l~~Gd~v~l~nv~~~~~~--~~  284 (320)
T 1K8G_A          227 VAKILQVHE----LDEYTNELKLKDASG--------QVFYTLSLKL--------KFPHVRTGEVVRIRSATYDETS--TQ  284 (320)
T ss_dssp             EEEEEEEEE----CSSSEEEEEEECTTC--------CEEEEEEETT--------TCTTCCTTCEEEEEEEEBCTTC--SS
T ss_pred             EEEEEEEEe----cCCCeEEEEEEeCCC--------CcceEEEehh--------hCCCCCCCCEEEEEeCEeeCCC--Cc


Q ss_pred             cEEEEecCCEEEEecCCccCCHHHHHHHHHHHH
Q Q_5160755      1084 IWVAEAAENSVYFINAEAAYSSHLKTSSAHIQT 1116 (1187)
Q Consensus      1084 i~va~aTe~St~s~~~~~P~~~hLk~A~~~l~~ 1116 (1187)
                      -........+.+..-  .+.+..++.-...+..
T Consensus       285 ~~~l~~~~~s~i~~l--~~~~~~~~~l~~r~~~  315 (320)
T 1K8G_A          285 KKVLILSHYSNIITF--IQSSKLAKELRAKIQD  315 (320)
T ss_dssp             SCBBCCCTTCEEEEE--CTTCHHHHHHHHHCCC
T ss_pred             ceEEEecCCcceeEe--ecCCHHHHHHHHHhhh


No 35
>7QV8_D DNA_repair_protein_BRCA2_-_putative; BRC repeat, homologous recombination, Rad51, recombinase. BRCA2, RECOMBINATION; HET: ADP; 2.15A {Leishmania infantum}
Probab=96.22  E-value=0.021  Score=48.92  Aligned_cols=30  Identities=27%  Similarity=0.417  Sum_probs=0.0  Template_Neff=4.700

Q ss_pred             CCceecCCCCeeecCHHHHHHHHHHHhccc
Q Q_5160755        67 IPMFRTGLGKSVVLKESSIAKAKSILAEKV   96 (1187)
Q Consensus        67 ~~~F~Tg~gk~V~v~~ssi~ka~~vl~~~~   96 (1187)
                      ..+|.|++||.|.|++.+|.||+.+|.+.+
T Consensus         5 ~~gFsTAsGK~V~VS~~al~KAk~lf~e~~   34 (35)
T 7QV8_D            5 PTLFSTASGKPVTVRRESLQKVAERLGDLA   34 (35)
T ss_dssp             EEEEEETTSCEEEEEHHHHC----------
T ss_pred             CCccccCCCCCCeeCHHHHHHHHHHHHhhc


No 36
>1N0W_B Breast cancer type 2 susceptibility protein; DNA repair, homologous recombination, breast cancer susceptibility, RecA-like ATPase, protein complex, GENE REGULATION-ANTITUMOR PROTEIN COMPLEX; HET: MSE, EDO; 1.7A {Homo sapiens} SCOP: j.97.1.1
Probab=96.17  E-value=0.027  Score=48.14  Aligned_cols=33  Identities=33%  Similarity=0.384  Sum_probs=0.0  Template_Neff=6.600

Q ss_pred             CCCCcccccCCCCCCCCCHHHHHHHHHHhcccc
Q Q_5160755       164 GVSNSLFQTASNKKVNVSSAGLARAKALLGLEE  196 (1187)
Q Consensus       164 ~~~~s~FqTgsgK~V~iSs~~l~rAk~Ll~~~e  196 (1187)
                      ...+.+|+|++|+.|.||..+|.+|+.||...+
T Consensus         2 ~~~~~gF~TA~gk~v~vs~~al~kak~~f~e~d   34 (35)
T 1N0W_B            2 EPTLLGFHTASGKKVKIAKESLDKVKNLFDEKE   34 (35)
T ss_dssp             -CGGGSCEETTSCBCCCCHHHHHHTTTTTCCCC
T ss_pred             CCCcCCcccCCCCCCccCHHHHHHHHHHhhhhc


No 37
>XP_006717966.1 PREDICTED: protein FAM35A isoform X3 [Homo sapiens]
Probab=96.16  E-value=0.6  Score=67.15  Aligned_cols=193  Identities=14%  Similarity=0.097  Sum_probs=0.0  Template_Neff=4.500

Q ss_pred             eeEEEEEEEcCCcccCCCCCCcEEEEEEeCCCHHHHhccCCCCEEEEE--------------------------------
Q Q_5160755       896 PFMRIRLVGLTSLSYEGEHNPKEGIVTIWDPTERQRTELTEGKIYMMK--------------------------------  943 (1187)
Q Consensus       896 pflkvRV~d~~~~~~~~~~~~~~a~LTIW~Pte~~~~~L~EG~~y~V~--------------------------------  943 (1187)
                      |++.|-|+|-..         ...-+|+||........|.+|++|.++                                
T Consensus       470 plfsI~ViDqS~---------~eiKvtlWr~AA~w~~~l~~GDIylfS~g~~~~~~~~~~~~~~~~~~~~~~~~~~~~~~  540 (952)
T XP_006717966.1  470 PLATVTVIDQSE---------TKKKVFLWRTAAFWAFTVFLGDIILLTVLAFRMLSLKFLVCSFFLKNMHPECWIMKSLE  540 (952)
T ss_pred             ceEEEEEEcCCC---------CeEEEEEeccccccceeecCCCEEEEechhHhhcccchhhhhhhhhcCChhHhhchhhh


Q ss_pred             ----------------eeEEcCCC-CCcEEEEeCCCcCeEEECChhhHhcccc------------------------cCC
Q Q_5160755       944 ----------------GLVPINSD-SEILYLHARGSSSRWQPLSPKDSENFQP------------------------FFN  982 (1187)
Q Consensus       944 ----------------nL~p~~~~-~~~l~L~a~g~~T~w~~l~~~~~~~f~~------------------------~~~  982 (1187)
                                      .|...... .++.-|+++ -+++-..+.....-.|..                        .--
T Consensus       541 ~~t~~s~~~~~~~~~~~V~van~q~~ge~~lqst-~~s~l~nlgn~yei~~~~~s~Iv~~~~l~~l~~~~~~~~~~~~~l  619 (952)
T XP_006717966.1  541 CCTSSSWLGSGEPLFFNVVIHEDQWIGETVLQST-FSSQLLNLGSYSSIQPEEYSSVVSEVVLQDLLAYVSSKHSYLRDL  619 (952)
T ss_pred             ccccccccCCCCCceEEEEEecCceeeeeeeeec-cchhhhcCCCCccCChhhhcccccHHHHHHHHHHHhhccccccCC


Q ss_pred             CCe------eEeccccCcCCCCCccCEEEEEEEEec------cccccccceeEEEEEcCCccccccccccEEEEEecCCC
Q Q_5160755       983 PRK------PISLSNLGEIPLSSEFDIAAYVVYVGN------AYTDVLQKKQWVFVTDGSAQHSGEISNSLLAISFSTSF 1050 (1187)
Q Consensus       983 pR~------~~~ls~l~~~p~~~EfDivg~Vv~Vg~------~~~~~~~~~Q~VfvtD~s~~~~~~~~~~LLaI~F~~~~ 1050 (1187)
                      |++      .+.+..|..+.....||++|+|+.+++      .+....+.+..|.|.|.+.        .-+.|.+|+..
T Consensus       620 p~r~~q~~~~i~FV~Id~Lqpn~lVDVLGrVvsi~~lteit~k~rGkeq~Kr~LTVvD~SG--------qsv~LtLWG~~  691 (952)
T XP_006717966.1  620 PPRQPQRVNSIDFVELEHLQPDVLVHAVLRVVDFTILTEAVYSYRGQKQKKVMLTVEQAQD--------QHYALVLWGPG  691 (952)
T ss_pred             CCCCCcccCceeeEeHHHcCCCCEEEEEEEEEEceecceEEEEeCCceeeEEEEEEEeCCC--------eEEEEEEcCcc


Q ss_pred             CCcccccccccCCCCCEEEEEEEEEecCcCCCCcEEEEecCCEEEEecCCccCCHHHHH
Q Q_5160755      1051 MDDSSVSHISHNLVGSVVGFCNLIKRAKDVTNEIWVAEAAENSVYFINAEAAYSSHLKT 1109 (1187)
Q Consensus      1051 ~~~~~~~~~~~~~~G~vV~~~NL~~r~~d~~~~i~va~aTe~St~s~~~~~P~~~hLk~ 1109 (1187)
                         ..+.+.-....|.||.|.+|..+.......+-.-.....|...++.+.|+..-|++
T Consensus       692 ---A~~~~ql~~k~G~V~afKgl~Vr~~~~gg~leLhTTp~SS~~~LnPDDprA~eLk~  747 (952)
T XP_006717966.1  692 ---AAWYPQLQRKKGYIWEFKYLFVQCNYTLENLELHTTPWSSCECLFDDDIRAITFKA  747 (952)
T ss_pred             ---chhhHHHhhcCCcEEEEEEEEEEeccCCCceEEEecCCceeEEccCCChhHHHHHH


No 38
>XP_006717968.1 PREDICTED: protein FAM35A isoform X3 [Homo sapiens]
Probab=96.16  E-value=0.6  Score=67.15  Aligned_cols=193  Identities=14%  Similarity=0.097  Sum_probs=0.0  Template_Neff=4.500

Q ss_pred             eeEEEEEEEcCCcccCCCCCCcEEEEEEeCCCHHHHhccCCCCEEEEE--------------------------------
Q Q_5160755       896 PFMRIRLVGLTSLSYEGEHNPKEGIVTIWDPTERQRTELTEGKIYMMK--------------------------------  943 (1187)
Q Consensus       896 pflkvRV~d~~~~~~~~~~~~~~a~LTIW~Pte~~~~~L~EG~~y~V~--------------------------------  943 (1187)
                      |++.|-|+|-..         ...-+|+||........|.+|++|.++                                
T Consensus       470 plfsI~ViDqS~---------~eiKvtlWr~AA~w~~~l~~GDIylfS~g~~~~~~~~~~~~~~~~~~~~~~~~~~~~~~  540 (952)
T XP_006717968.1  470 PLATVTVIDQSE---------TKKKVFLWRTAAFWAFTVFLGDIILLTVLAFRMLSLKFLVCSFFLKNMHPECWIMKSLE  540 (952)
T ss_pred             ceEEEEEEcCCC---------CeEEEEEeccccccceeecCCCEEEEechhHhhcccchhhhhhhhhcCChhHhhchhhh


Q ss_pred             ----------------eeEEcCCC-CCcEEEEeCCCcCeEEECChhhHhcccc------------------------cCC
Q Q_5160755       944 ----------------GLVPINSD-SEILYLHARGSSSRWQPLSPKDSENFQP------------------------FFN  982 (1187)
Q Consensus       944 ----------------nL~p~~~~-~~~l~L~a~g~~T~w~~l~~~~~~~f~~------------------------~~~  982 (1187)
                                      .|...... .++.-|+++ -+++-..+.....-.|..                        .--
T Consensus       541 ~~t~~s~~~~~~~~~~~V~van~q~~ge~~lqst-~~s~l~nlgn~yei~~~~~s~Iv~~~~l~~l~~~~~~~~~~~~~l  619 (952)
T XP_006717968.1  541 CCTSSSWLGSGEPLFFNVVIHEDQWIGETVLQST-FSSQLLNLGSYSSIQPEEYSSVVSEVVLQDLLAYVSSKHSYLRDL  619 (952)
T ss_pred             ccccccccCCCCCceEEEEEecCceeeeeeeeec-cchhhhcCCCCccCChhhhcccccHHHHHHHHHHHhhccccccCC


Q ss_pred             CCe------eEeccccCcCCCCCccCEEEEEEEEec------cccccccceeEEEEEcCCccccccccccEEEEEecCCC
Q Q_5160755       983 PRK------PISLSNLGEIPLSSEFDIAAYVVYVGN------AYTDVLQKKQWVFVTDGSAQHSGEISNSLLAISFSTSF 1050 (1187)
Q Consensus       983 pR~------~~~ls~l~~~p~~~EfDivg~Vv~Vg~------~~~~~~~~~Q~VfvtD~s~~~~~~~~~~LLaI~F~~~~ 1050 (1187)
                      |++      .+.+..|..+.....||++|+|+.+++      .+....+.+..|.|.|.+.        .-+.|.+|+..
T Consensus       620 p~r~~q~~~~i~FV~Id~Lqpn~lVDVLGrVvsi~~lteit~k~rGkeq~Kr~LTVvD~SG--------qsv~LtLWG~~  691 (952)
T XP_006717968.1  620 PPRQPQRVNSIDFVELEHLQPDVLVHAVLRVVDFTILTEAVYSYRGQKQKKVMLTVEQAQD--------QHYALVLWGPG  691 (952)
T ss_pred             CCCCCcccCceeeEeHHHcCCCCEEEEEEEEEEceecceEEEEeCCceeeEEEEEEEeCCC--------eEEEEEEcCcc


Q ss_pred             CCcccccccccCCCCCEEEEEEEEEecCcCCCCcEEEEecCCEEEEecCCccCCHHHHH
Q Q_5160755      1051 MDDSSVSHISHNLVGSVVGFCNLIKRAKDVTNEIWVAEAAENSVYFINAEAAYSSHLKT 1109 (1187)
Q Consensus      1051 ~~~~~~~~~~~~~~G~vV~~~NL~~r~~d~~~~i~va~aTe~St~s~~~~~P~~~hLk~ 1109 (1187)
                         ..+.+.-....|.||.|.+|..+.......+-.-.....|...++.+.|+..-|++
T Consensus       692 ---A~~~~ql~~k~G~V~afKgl~Vr~~~~gg~leLhTTp~SS~~~LnPDDprA~eLk~  747 (952)
T XP_006717968.1  692 ---AAWYPQLQRKKGYIWEFKYLFVQCNYTLENLELHTTPWSSCECLFDDDIRAITFKA  747 (952)
T ss_pred             ---chhhHHHhhcCCcEEEEEEEEEEeccCCCceEEEecCCceeEEccCCChhHHHHHH


No 39
>XP_011538179.1 PREDICTED: protein FAM35A isoform X3 [Homo sapiens]
Probab=96.16  E-value=0.6  Score=67.15  Aligned_cols=193  Identities=14%  Similarity=0.097  Sum_probs=0.0  Template_Neff=4.500

Q ss_pred             eeEEEEEEEcCCcccCCCCCCcEEEEEEeCCCHHHHhccCCCCEEEEE--------------------------------
Q Q_5160755       896 PFMRIRLVGLTSLSYEGEHNPKEGIVTIWDPTERQRTELTEGKIYMMK--------------------------------  943 (1187)
Q Consensus       896 pflkvRV~d~~~~~~~~~~~~~~a~LTIW~Pte~~~~~L~EG~~y~V~--------------------------------  943 (1187)
                      |++.|-|+|-..         ...-+|+||........|.+|++|.++                                
T Consensus       470 plfsI~ViDqS~---------~eiKvtlWr~AA~w~~~l~~GDIylfS~g~~~~~~~~~~~~~~~~~~~~~~~~~~~~~~  540 (952)
T XP_011538179.1  470 PLATVTVIDQSE---------TKKKVFLWRTAAFWAFTVFLGDIILLTVLAFRMLSLKFLVCSFFLKNMHPECWIMKSLE  540 (952)
T ss_pred             ceEEEEEEcCCC---------CeEEEEEeccccccceeecCCCEEEEechhHhhcccchhhhhhhhhcCChhHhhchhhh


Q ss_pred             ----------------eeEEcCCC-CCcEEEEeCCCcCeEEECChhhHhcccc------------------------cCC
Q Q_5160755       944 ----------------GLVPINSD-SEILYLHARGSSSRWQPLSPKDSENFQP------------------------FFN  982 (1187)
Q Consensus       944 ----------------nL~p~~~~-~~~l~L~a~g~~T~w~~l~~~~~~~f~~------------------------~~~  982 (1187)
                                      .|...... .++.-|+++ -+++-..+.....-.|..                        .--
T Consensus       541 ~~t~~s~~~~~~~~~~~V~van~q~~ge~~lqst-~~s~l~nlgn~yei~~~~~s~Iv~~~~l~~l~~~~~~~~~~~~~l  619 (952)
T XP_011538179.1  541 CCTSSSWLGSGEPLFFNVVIHEDQWIGETVLQST-FSSQLLNLGSYSSIQPEEYSSVVSEVVLQDLLAYVSSKHSYLRDL  619 (952)
T ss_pred             ccccccccCCCCCceEEEEEecCceeeeeeeeec-cchhhhcCCCCccCChhhhcccccHHHHHHHHHHHhhccccccCC


Q ss_pred             CCe------eEeccccCcCCCCCccCEEEEEEEEec------cccccccceeEEEEEcCCccccccccccEEEEEecCCC
Q Q_5160755       983 PRK------PISLSNLGEIPLSSEFDIAAYVVYVGN------AYTDVLQKKQWVFVTDGSAQHSGEISNSLLAISFSTSF 1050 (1187)
Q Consensus       983 pR~------~~~ls~l~~~p~~~EfDivg~Vv~Vg~------~~~~~~~~~Q~VfvtD~s~~~~~~~~~~LLaI~F~~~~ 1050 (1187)
                      |++      .+.+..|..+.....||++|+|+.+++      .+....+.+..|.|.|.+.        .-+.|.+|+..
T Consensus       620 p~r~~q~~~~i~FV~Id~Lqpn~lVDVLGrVvsi~~lteit~k~rGkeq~Kr~LTVvD~SG--------qsv~LtLWG~~  691 (952)
T XP_011538179.1  620 PPRQPQRVNSIDFVELEHLQPDVLVHAVLRVVDFTILTEAVYSYRGQKQKKVMLTVEQAQD--------QHYALVLWGPG  691 (952)
T ss_pred             CCCCCcccCceeeEeHHHcCCCCEEEEEEEEEEceecceEEEEeCCceeeEEEEEEEeCCC--------eEEEEEEcCcc


Q ss_pred             CCcccccccccCCCCCEEEEEEEEEecCcCCCCcEEEEecCCEEEEecCCccCCHHHHH
Q Q_5160755      1051 MDDSSVSHISHNLVGSVVGFCNLIKRAKDVTNEIWVAEAAENSVYFINAEAAYSSHLKT 1109 (1187)
Q Consensus      1051 ~~~~~~~~~~~~~~G~vV~~~NL~~r~~d~~~~i~va~aTe~St~s~~~~~P~~~hLk~ 1109 (1187)
                         ..+.+.-....|.||.|.+|..+.......+-.-.....|...++.+.|+..-|++
T Consensus       692 ---A~~~~ql~~k~G~V~afKgl~Vr~~~~gg~leLhTTp~SS~~~LnPDDprA~eLk~  747 (952)
T XP_011538179.1  692 ---AAWYPQLQRKKGYIWEFKYLFVQCNYTLENLELHTTPWSSCECLFDDDIRAITFKA  747 (952)
T ss_pred             ---chhhHHHhhcCCcEEEEEEEEEEeccCCCceEEEecCCceeEEccCCChhHHHHHH


No 40
>XP_011538180.1 PREDICTED: protein FAM35A isoform X3 [Homo sapiens]
Probab=96.16  E-value=0.6  Score=67.15  Aligned_cols=193  Identities=14%  Similarity=0.097  Sum_probs=0.0  Template_Neff=4.500

Q ss_pred             eeEEEEEEEcCCcccCCCCCCcEEEEEEeCCCHHHHhccCCCCEEEEE--------------------------------
Q Q_5160755       896 PFMRIRLVGLTSLSYEGEHNPKEGIVTIWDPTERQRTELTEGKIYMMK--------------------------------  943 (1187)
Q Consensus       896 pflkvRV~d~~~~~~~~~~~~~~a~LTIW~Pte~~~~~L~EG~~y~V~--------------------------------  943 (1187)
                      |++.|-|+|-..         ...-+|+||........|.+|++|.++                                
T Consensus       470 plfsI~ViDqS~---------~eiKvtlWr~AA~w~~~l~~GDIylfS~g~~~~~~~~~~~~~~~~~~~~~~~~~~~~~~  540 (952)
T XP_011538180.1  470 PLATVTVIDQSE---------TKKKVFLWRTAAFWAFTVFLGDIILLTVLAFRMLSLKFLVCSFFLKNMHPECWIMKSLE  540 (952)
T ss_pred             ceEEEEEEcCCC---------CeEEEEEeccccccceeecCCCEEEEechhHhhcccchhhhhhhhhcCChhHhhchhhh


Q ss_pred             ----------------eeEEcCCC-CCcEEEEeCCCcCeEEECChhhHhcccc------------------------cCC
Q Q_5160755       944 ----------------GLVPINSD-SEILYLHARGSSSRWQPLSPKDSENFQP------------------------FFN  982 (1187)
Q Consensus       944 ----------------nL~p~~~~-~~~l~L~a~g~~T~w~~l~~~~~~~f~~------------------------~~~  982 (1187)
                                      .|...... .++.-|+++ -+++-..+.....-.|..                        .--
T Consensus       541 ~~t~~s~~~~~~~~~~~V~van~q~~ge~~lqst-~~s~l~nlgn~yei~~~~~s~Iv~~~~l~~l~~~~~~~~~~~~~l  619 (952)
T XP_011538180.1  541 CCTSSSWLGSGEPLFFNVVIHEDQWIGETVLQST-FSSQLLNLGSYSSIQPEEYSSVVSEVVLQDLLAYVSSKHSYLRDL  619 (952)
T ss_pred             ccccccccCCCCCceEEEEEecCceeeeeeeeec-cchhhhcCCCCccCChhhhcccccHHHHHHHHHHHhhccccccCC


Q ss_pred             CCe------eEeccccCcCCCCCccCEEEEEEEEec------cccccccceeEEEEEcCCccccccccccEEEEEecCCC
Q Q_5160755       983 PRK------PISLSNLGEIPLSSEFDIAAYVVYVGN------AYTDVLQKKQWVFVTDGSAQHSGEISNSLLAISFSTSF 1050 (1187)
Q Consensus       983 pR~------~~~ls~l~~~p~~~EfDivg~Vv~Vg~------~~~~~~~~~Q~VfvtD~s~~~~~~~~~~LLaI~F~~~~ 1050 (1187)
                      |++      .+.+..|..+.....||++|+|+.+++      .+....+.+..|.|.|.+.        .-+.|.+|+..
T Consensus       620 p~r~~q~~~~i~FV~Id~Lqpn~lVDVLGrVvsi~~lteit~k~rGkeq~Kr~LTVvD~SG--------qsv~LtLWG~~  691 (952)
T XP_011538180.1  620 PPRQPQRVNSIDFVELEHLQPDVLVHAVLRVVDFTILTEAVYSYRGQKQKKVMLTVEQAQD--------QHYALVLWGPG  691 (952)
T ss_pred             CCCCCcccCceeeEeHHHcCCCCEEEEEEEEEEceecceEEEEeCCceeeEEEEEEEeCCC--------eEEEEEEcCcc


Q ss_pred             CCcccccccccCCCCCEEEEEEEEEecCcCCCCcEEEEecCCEEEEecCCccCCHHHHH
Q Q_5160755      1051 MDDSSVSHISHNLVGSVVGFCNLIKRAKDVTNEIWVAEAAENSVYFINAEAAYSSHLKT 1109 (1187)
Q Consensus      1051 ~~~~~~~~~~~~~~G~vV~~~NL~~r~~d~~~~i~va~aTe~St~s~~~~~P~~~hLk~ 1109 (1187)
                         ..+.+.-....|.||.|.+|..+.......+-.-.....|...++.+.|+..-|++
T Consensus       692 ---A~~~~ql~~k~G~V~afKgl~Vr~~~~gg~leLhTTp~SS~~~LnPDDprA~eLk~  747 (952)
T XP_011538180.1  692 ---AAWYPQLQRKKGYIWEFKYLFVQCNYTLENLELHTTPWSSCECLFDDDIRAITFKA  747 (952)
T ss_pred             ---chhhHHHhhcCCcEEEEEEEEEEeccCCCceEEEecCCceeEEccCCChhHHHHHH


No 41
>XP_011538181.1 PREDICTED: protein FAM35A isoform X3 [Homo sapiens]
Probab=96.16  E-value=0.6  Score=67.15  Aligned_cols=193  Identities=14%  Similarity=0.097  Sum_probs=0.0  Template_Neff=4.500

Q ss_pred             eeEEEEEEEcCCcccCCCCCCcEEEEEEeCCCHHHHhccCCCCEEEEE--------------------------------
Q Q_5160755       896 PFMRIRLVGLTSLSYEGEHNPKEGIVTIWDPTERQRTELTEGKIYMMK--------------------------------  943 (1187)
Q Consensus       896 pflkvRV~d~~~~~~~~~~~~~~a~LTIW~Pte~~~~~L~EG~~y~V~--------------------------------  943 (1187)
                      |++.|-|+|-..         ...-+|+||........|.+|++|.++                                
T Consensus       470 plfsI~ViDqS~---------~eiKvtlWr~AA~w~~~l~~GDIylfS~g~~~~~~~~~~~~~~~~~~~~~~~~~~~~~~  540 (952)
T XP_011538181.1  470 PLATVTVIDQSE---------TKKKVFLWRTAAFWAFTVFLGDIILLTVLAFRMLSLKFLVCSFFLKNMHPECWIMKSLE  540 (952)
T ss_pred             ceEEEEEEcCCC---------CeEEEEEeccccccceeecCCCEEEEechhHhhcccchhhhhhhhhcCChhHhhchhhh


Q ss_pred             ----------------eeEEcCCC-CCcEEEEeCCCcCeEEECChhhHhcccc------------------------cCC
Q Q_5160755       944 ----------------GLVPINSD-SEILYLHARGSSSRWQPLSPKDSENFQP------------------------FFN  982 (1187)
Q Consensus       944 ----------------nL~p~~~~-~~~l~L~a~g~~T~w~~l~~~~~~~f~~------------------------~~~  982 (1187)
                                      .|...... .++.-|+++ -+++-..+.....-.|..                        .--
T Consensus       541 ~~t~~s~~~~~~~~~~~V~van~q~~ge~~lqst-~~s~l~nlgn~yei~~~~~s~Iv~~~~l~~l~~~~~~~~~~~~~l  619 (952)
T XP_011538181.1  541 CCTSSSWLGSGEPLFFNVVIHEDQWIGETVLQST-FSSQLLNLGSYSSIQPEEYSSVVSEVVLQDLLAYVSSKHSYLRDL  619 (952)
T ss_pred             ccccccccCCCCCceEEEEEecCceeeeeeeeec-cchhhhcCCCCccCChhhhcccccHHHHHHHHHHHhhccccccCC


Q ss_pred             CCe------eEeccccCcCCCCCccCEEEEEEEEec------cccccccceeEEEEEcCCccccccccccEEEEEecCCC
Q Q_5160755       983 PRK------PISLSNLGEIPLSSEFDIAAYVVYVGN------AYTDVLQKKQWVFVTDGSAQHSGEISNSLLAISFSTSF 1050 (1187)
Q Consensus       983 pR~------~~~ls~l~~~p~~~EfDivg~Vv~Vg~------~~~~~~~~~Q~VfvtD~s~~~~~~~~~~LLaI~F~~~~ 1050 (1187)
                      |++      .+.+..|..+.....||++|+|+.+++      .+....+.+..|.|.|.+.        .-+.|.+|+..
T Consensus       620 p~r~~q~~~~i~FV~Id~Lqpn~lVDVLGrVvsi~~lteit~k~rGkeq~Kr~LTVvD~SG--------qsv~LtLWG~~  691 (952)
T XP_011538181.1  620 PPRQPQRVNSIDFVELEHLQPDVLVHAVLRVVDFTILTEAVYSYRGQKQKKVMLTVEQAQD--------QHYALVLWGPG  691 (952)
T ss_pred             CCCCCcccCceeeEeHHHcCCCCEEEEEEEEEEceecceEEEEeCCceeeEEEEEEEeCCC--------eEEEEEEcCcc


Q ss_pred             CCcccccccccCCCCCEEEEEEEEEecCcCCCCcEEEEecCCEEEEecCCccCCHHHHH
Q Q_5160755      1051 MDDSSVSHISHNLVGSVVGFCNLIKRAKDVTNEIWVAEAAENSVYFINAEAAYSSHLKT 1109 (1187)
Q Consensus      1051 ~~~~~~~~~~~~~~G~vV~~~NL~~r~~d~~~~i~va~aTe~St~s~~~~~P~~~hLk~ 1109 (1187)
                         ..+.+.-....|.||.|.+|..+.......+-.-.....|...++.+.|+..-|++
T Consensus       692 ---A~~~~ql~~k~G~V~afKgl~Vr~~~~gg~leLhTTp~SS~~~LnPDDprA~eLk~  747 (952)
T XP_011538181.1  692 ---AAWYPQLQRKKGYIWEFKYLFVQCNYTLENLELHTTPWSSCECLFDDDIRAITFKA  747 (952)
T ss_pred             ---chhhHHHhhcCCcEEEEEEEEEEeccCCCceEEEecCCceeEEccCCChhHHHHHH


No 42
>XP_016871839.1 PREDICTED: protein FAM35A isoform X3 [Homo sapiens]
Probab=96.16  E-value=0.6  Score=67.15  Aligned_cols=193  Identities=14%  Similarity=0.097  Sum_probs=0.0  Template_Neff=4.500

Q ss_pred             eeEEEEEEEcCCcccCCCCCCcEEEEEEeCCCHHHHhccCCCCEEEEE--------------------------------
Q Q_5160755       896 PFMRIRLVGLTSLSYEGEHNPKEGIVTIWDPTERQRTELTEGKIYMMK--------------------------------  943 (1187)
Q Consensus       896 pflkvRV~d~~~~~~~~~~~~~~a~LTIW~Pte~~~~~L~EG~~y~V~--------------------------------  943 (1187)
                      |++.|-|+|-..         ...-+|+||........|.+|++|.++                                
T Consensus       470 plfsI~ViDqS~---------~eiKvtlWr~AA~w~~~l~~GDIylfS~g~~~~~~~~~~~~~~~~~~~~~~~~~~~~~~  540 (952)
T XP_016871839.1  470 PLATVTVIDQSE---------TKKKVFLWRTAAFWAFTVFLGDIILLTVLAFRMLSLKFLVCSFFLKNMHPECWIMKSLE  540 (952)
T ss_pred             ceEEEEEEcCCC---------CeEEEEEeccccccceeecCCCEEEEechhHhhcccchhhhhhhhhcCChhHhhchhhh


Q ss_pred             ----------------eeEEcCCC-CCcEEEEeCCCcCeEEECChhhHhcccc------------------------cCC
Q Q_5160755       944 ----------------GLVPINSD-SEILYLHARGSSSRWQPLSPKDSENFQP------------------------FFN  982 (1187)
Q Consensus       944 ----------------nL~p~~~~-~~~l~L~a~g~~T~w~~l~~~~~~~f~~------------------------~~~  982 (1187)
                                      .|...... .++.-|+++ -+++-..+.....-.|..                        .--
T Consensus       541 ~~t~~s~~~~~~~~~~~V~van~q~~ge~~lqst-~~s~l~nlgn~yei~~~~~s~Iv~~~~l~~l~~~~~~~~~~~~~l  619 (952)
T XP_016871839.1  541 CCTSSSWLGSGEPLFFNVVIHEDQWIGETVLQST-FSSQLLNLGSYSSIQPEEYSSVVSEVVLQDLLAYVSSKHSYLRDL  619 (952)
T ss_pred             ccccccccCCCCCceEEEEEecCceeeeeeeeec-cchhhhcCCCCccCChhhhcccccHHHHHHHHHHHhhccccccCC


Q ss_pred             CCe------eEeccccCcCCCCCccCEEEEEEEEec------cccccccceeEEEEEcCCccccccccccEEEEEecCCC
Q Q_5160755       983 PRK------PISLSNLGEIPLSSEFDIAAYVVYVGN------AYTDVLQKKQWVFVTDGSAQHSGEISNSLLAISFSTSF 1050 (1187)
Q Consensus       983 pR~------~~~ls~l~~~p~~~EfDivg~Vv~Vg~------~~~~~~~~~Q~VfvtD~s~~~~~~~~~~LLaI~F~~~~ 1050 (1187)
                      |++      .+.+..|..+.....||++|+|+.+++      .+....+.+..|.|.|.+.        .-+.|.+|+..
T Consensus       620 p~r~~q~~~~i~FV~Id~Lqpn~lVDVLGrVvsi~~lteit~k~rGkeq~Kr~LTVvD~SG--------qsv~LtLWG~~  691 (952)
T XP_016871839.1  620 PPRQPQRVNSIDFVELEHLQPDVLVHAVLRVVDFTILTEAVYSYRGQKQKKVMLTVEQAQD--------QHYALVLWGPG  691 (952)
T ss_pred             CCCCCcccCceeeEeHHHcCCCCEEEEEEEEEEceecceEEEEeCCceeeEEEEEEEeCCC--------eEEEEEEcCcc


Q ss_pred             CCcccccccccCCCCCEEEEEEEEEecCcCCCCcEEEEecCCEEEEecCCccCCHHHHH
Q Q_5160755      1051 MDDSSVSHISHNLVGSVVGFCNLIKRAKDVTNEIWVAEAAENSVYFINAEAAYSSHLKT 1109 (1187)
Q Consensus      1051 ~~~~~~~~~~~~~~G~vV~~~NL~~r~~d~~~~i~va~aTe~St~s~~~~~P~~~hLk~ 1109 (1187)
                         ..+.+.-....|.||.|.+|..+.......+-.-.....|...++.+.|+..-|++
T Consensus       692 ---A~~~~ql~~k~G~V~afKgl~Vr~~~~gg~leLhTTp~SS~~~LnPDDprA~eLk~  747 (952)
T XP_016871839.1  692 ---AAWYPQLQRKKGYIWEFKYLFVQCNYTLENLELHTTPWSSCECLFDDDIRAITFKA  747 (952)
T ss_pred             ---chhhHHHhhcCCcEEEEEEEEEEeccCCCceEEEecCCceeEEccCCChhHHHHHH


No 43
>XP_016871838.1 PREDICTED: protein FAM35A isoform X1 [Homo sapiens]
Probab=96.08  E-value=0.68  Score=66.75  Aligned_cols=193  Identities=14%  Similarity=0.097  Sum_probs=0.0  Template_Neff=4.400

Q ss_pred             eeEEEEEEEcCCcccCCCCCCcEEEEEEeCCCHHHHhccCCCCEEEEE--------------------------------
Q Q_5160755       896 PFMRIRLVGLTSLSYEGEHNPKEGIVTIWDPTERQRTELTEGKIYMMK--------------------------------  943 (1187)
Q Consensus       896 pflkvRV~d~~~~~~~~~~~~~~a~LTIW~Pte~~~~~L~EG~~y~V~--------------------------------  943 (1187)
                      |++.|-|+|-..         ...-+|+||........|.+|++|.++                                
T Consensus       499 plfsI~ViDqS~---------~eiKvtlWr~AA~w~~~L~~GDIylfS~g~~~~~~~~~~~~~~~~~~~~~~~~~~~~~~  569 (981)
T XP_016871838.1  499 PLATVTVIDQSE---------TKKKVFLWRTAAFWAFTVFLGDIILLTVLAFRMLSLKFLVCSFFLKNMHPECWIMKSLE  569 (981)
T ss_pred             ceEEEEEEcCCC---------CeEEEEEeccccccceeecCCCEEEEechhHhhcccchhhhhhhhhcCChhHhhchhhh


Q ss_pred             ----------------eeEEcCCC-CCcEEEEeCCCcCeEEECChhhHhcccc------------------------cCC
Q Q_5160755       944 ----------------GLVPINSD-SEILYLHARGSSSRWQPLSPKDSENFQP------------------------FFN  982 (1187)
Q Consensus       944 ----------------nL~p~~~~-~~~l~L~a~g~~T~w~~l~~~~~~~f~~------------------------~~~  982 (1187)
                                      .|...... .++.-|+++ -+++-..+.....-.|..                        .--
T Consensus       570 ~~t~~s~~~~~~~~~~~V~van~q~~ge~~lqst-~~s~llnlgn~yei~~~e~s~Iv~~~~L~~L~~~~~~~~~~~~~l  648 (981)
T XP_016871838.1  570 CCTSSSWLGSGEPLFFNVVIHEDQWIGETVLQST-FSSQLLNLGSYSSIQPEEYSSVVSEVVLQDLLAYVSSKHSYLRDL  648 (981)
T ss_pred             ccccccccCCCCCceEEEEEecCceeeeeeeeec-cchhhhcCCCCccCChhhhcccccHHHHHHHHHHHhhccccccCC


Q ss_pred             CCe------eEeccccCcCCCCCccCEEEEEEEEec------cccccccceeEEEEEcCCccccccccccEEEEEecCCC
Q Q_5160755       983 PRK------PISLSNLGEIPLSSEFDIAAYVVYVGN------AYTDVLQKKQWVFVTDGSAQHSGEISNSLLAISFSTSF 1050 (1187)
Q Consensus       983 pR~------~~~ls~l~~~p~~~EfDivg~Vv~Vg~------~~~~~~~~~Q~VfvtD~s~~~~~~~~~~LLaI~F~~~~ 1050 (1187)
                      |++      .+.+..|..+.....||++|+|+.+++      .+....+.+..|.|.|.+.        .-+.|.+|+..
T Consensus       649 p~r~~q~~~~i~FV~Id~Lqpn~lVDVLGrVvsI~~lteityk~rGkeq~KR~LTVvDdSG--------qsv~LTLWG~~  720 (981)
T XP_016871838.1  649 PPRQPQRVNSIDFVELEHLQPDVLVHAVLRVVDFTILTEAVYSYRGQKQKKVMLTVEQAQD--------QHYALVLWGPG  720 (981)
T ss_pred             CCCCCcccCceeeEeHHHcCCCCEEEEEEEEEEceecceEEEEeCCceeeEEEEEEEeCCC--------eEEEEEEcCcc


Q ss_pred             CCcccccccccCCCCCEEEEEEEEEecCcCCCCcEEEEecCCEEEEecCCccCCHHHHH
Q Q_5160755      1051 MDDSSVSHISHNLVGSVVGFCNLIKRAKDVTNEIWVAEAAENSVYFINAEAAYSSHLKT 1109 (1187)
Q Consensus      1051 ~~~~~~~~~~~~~~G~vV~~~NL~~r~~d~~~~i~va~aTe~St~s~~~~~P~~~hLk~ 1109 (1187)
                         ..+.+.-....|.||.|.+|..+.......+-.-.....|...++.+.|+..-|++
T Consensus       721 ---Aa~~~ql~~k~G~V~afKgl~Vr~D~ngg~leLhTTp~SS~~~LnPDDprA~eLk~  776 (981)
T XP_016871838.1  721 ---AAWYPQLQRKKGYIWEFKYLFVQCNYTLENLELHTTPWSSCECLFDDDIRAITFKA  776 (981)
T ss_pred             ---chhhHHHhhcCCcEEEEEEEEEEeccCCCceEEEecCCceeEEccCCChhHHHHHH


No 44
>NP_572422.1 hold'em [Drosophila melanogaster]
Probab=95.97  E-value=0.73  Score=62.22  Aligned_cols=197  Identities=12%  Similarity=0.019  Sum_probs=0.0  Template_Neff=9.500

Q ss_pred             eeeEEEEEEEcCCcccCCCCCCcEEEEEEeCCCHH---HHhccCCCCEEEEEeeEEcCCC-------------CCcEEEE
Q Q_5160755       895 TPFMRIRLVGLTSLSYEGEHNPKEGIVTIWDPTER---QRTELTEGKIYMMKGLVPINSD-------------SEILYLH  958 (1187)
Q Consensus       895 tpflkvRV~d~~~~~~~~~~~~~~a~LTIW~Pte~---~~~~L~EG~~y~V~nL~p~~~~-------------~~~l~L~  958 (1187)
                      ..++.+.+.|.         ......+++|+....   ....|+||++|.|.+.......             ...+.|.
T Consensus        44 ~~~~~~~l~D~---------~g~~i~~~~~~~~~~~~~~~~~l~~G~~~~i~~~~v~~~~~~~~~~~~~~~~t~~~~~i~  114 (486)
T NP_572422.1      44 RGVLSLTIRDS---------PNHLTNCKCWGQRDCVDEYAAMLQIGHVVDIVGAKVMSIPFAAPGEQRYQPQATVSCALV  114 (486)
T ss_pred             eEEEEEEEEeC---------CCcEEEeEEcCCccchHHHHhcCCCCCEEEEEcCEEEEecCCCCCcccccCCCCccEEEE


Q ss_pred             eCCCcC-eEEECC----hhhHhcccccCCC-CeeEeccccCcCCCCC---------ccCEEEEEEEEeccc------cc-
Q Q_5160755       959 ARGSSS-RWQPLS----PKDSENFQPFFNP-RKPISLSNLGEIPLSS---------EFDIAAYVVYVGNAY------TD- 1016 (1187)
Q Consensus       959 a~g~~T-~w~~l~----~~~~~~f~~~~~p-R~~~~ls~l~~~p~~~---------EfDivg~Vv~Vg~~~------~~- 1016 (1187)
                      -. ..| ..+++.    ............| +....+..+.++....         .+|++|+|+.|++..      .. 
T Consensus       115 l~-~~t~~v~~~~~~~~~~~~~~~~~~~~p~~~~~~~~~l~~i~~~~~~~~~~~~~~vdvig~V~~v~~~~~~~~~~~g~  193 (486)
T NP_572422.1     115 VN-EGSGYVVRHDNDDFGQITILQQLLHQPIRPLGAVLKLADVRSGLGFPDKIITTNVNLLVVVAAVRPVRQIKRKLQGP  193 (486)
T ss_pred             Ee-CCcccEEEEcCCCchHHHHHHHHhcCCCCChhcceeHHHHHhcCCCcccccCCceeEEEEEEeccceeEEEeecCCC


Q ss_pred             -----cccceeEEEEEcCCccccccccc-cEEEEEecCCCCCcccccccccCCCCCEEEEEEEEEecCcCCCCcEEEEec
Q Q_5160755      1017 -----VLQKKQWVFVTDGSAQHSGEISN-SLLAISFSTSFMDDSSVSHISHNLVGSVVGFCNLIKRAKDVTNEIWVAEAA 1090 (1187)
Q Consensus      1017 -----~~~~~Q~VfvtD~s~~~~~~~~~-~LLaI~F~~~~~~~~~~~~~~~~~~G~vV~~~NL~~r~~d~~~~i~va~aT 1090 (1187)
                           .......+.|.|.+        + .-+.+.+|+..   ...-.......|.||.+.++.. .++...+.....++
T Consensus       194 ~~~~~~~~~~~~i~l~D~s--------~~~~i~i~lW~~~---a~~~~~~~~~~~~Vi~i~~~~v-~~~~~~~~~~l~~~  261 (486)
T NP_572422.1     194 LSEVQELLQCLEVIVIDAS--------YPEGMLLSVWQPD---WIQRAQQWQPRRTVLHLIDVRV-SYSNFHRSLVLSHS  261 (486)
T ss_pred             CchhhHheeEEEEEEEcCC--------CCCeeEEEEeCHH---HHHHHhccccCCeEEEEEeeEE-eeeCCCCeEEEEec


Q ss_pred             CCEEEEecCCc--cCCHHHHHHHHH
Q Q_5160755      1091 ENSVYFINAEA--AYSSHLKTSSAH 1113 (1187)
Q Consensus      1091 e~St~s~~~~~--P~~~hLk~A~~~ 1113 (1187)
                      ..|.+.++++.  |....|+.-+..
T Consensus       262 ~~t~i~~~p~~~~~~~~~l~~~~~~  286 (486)
T NP_572422.1     262 NCTLICENPQAAGDDCRLLLAFAAT  286 (486)
T ss_pred             CCeEEEeCCCCCCHHHHHHHHHHHh


No 45
>1N0W_B Breast cancer type 2 susceptibility protein; DNA repair, homologous recombination, breast cancer susceptibility, RecA-like ATPase, protein complex, GENE REGULATION-ANTITUMOR PROTEIN COMPLEX; HET: MSE, EDO; 1.7A {Homo sapiens} SCOP: j.97.1.1
Probab=95.89  E-value=0.037  Score=47.34  Aligned_cols=31  Identities=35%  Similarity=0.498  Sum_probs=0.0  Template_Neff=6.600

Q ss_pred             cCCceecCCCCcccCCHHHHHHHHHHhCCCc
Q Q_5160755       119 TLPMFRTASGKSVPLKESSIAKAMSILGSDK  149 (1187)
Q Consensus       119 ~~~gF~Ta~gk~v~v~~~al~KA~~l~~~~~  149 (1187)
                      .+.||+|++|+.|.|++.+|.||+.+|.+.+
T Consensus         4 ~~~gF~TA~gk~v~vs~~al~kak~~f~e~d   34 (35)
T 1N0W_B            4 TLLGFHTASGKKVKIAKESLDKVKNLFDEKE   34 (35)
T ss_dssp             GGGSCEETTSCBCCCCHHHHHHTTTTTCCCC
T ss_pred             CcCCcccCCCCCCccCHHHHHHHHHHhhhhc


No 46
>1N0W_B Breast cancer type 2 susceptibility protein; DNA repair, homologous recombination, breast cancer susceptibility, RecA-like ATPase, protein complex, GENE REGULATION-ANTITUMOR PROTEIN COMPLEX; HET: MSE, EDO; 1.7A {Homo sapiens} SCOP: j.97.1.1
Probab=95.63  E-value=0.052  Score=46.52  Aligned_cols=30  Identities=33%  Similarity=0.472  Sum_probs=0.0  Template_Neff=6.600

Q ss_pred             CCceecCCCCeeecCHHHHHHHHHHHhccc
Q Q_5160755        67 IPMFRTGLGKSVVLKESSIAKAKSILAEKV   96 (1187)
Q Consensus        67 ~~~F~Tg~gk~V~v~~ssi~ka~~vl~~~~   96 (1187)
                      ..+|+|++|+.|.|++++|.||..+|.+.|
T Consensus         5 ~~gF~TA~gk~v~vs~~al~kak~~f~e~d   34 (35)
T 1N0W_B            5 LLGFHTASGKKVKIAKESLDKVKNLFDEKE   34 (35)
T ss_dssp             GGSCEETTSCBCCCCHHHHHHTTTTTCCCC
T ss_pred             cCCcccCCCCCCccCHHHHHHHHHHhhhhc


No 47
>1JB7_A telomere-binding protein alpha subunit; telomere-binding protein, DNA-protein interactions, DNA hydration, sodium ion, quadruplex DNA, DNA-BINDING PROTEIN-DNA COMPLEX; 1.86A {Sterkiella nova} SCOP: b.40.4.3
Probab=95.29  E-value=1.9  Score=58.92  Aligned_cols=157  Identities=14%  Similarity=0.116  Sum_probs=0.0  Template_Neff=9.200

Q ss_pred             eEEEEEEEcCCccc---CCCCCCcEEEEEEeCCCHHHHhcc-CCCCEEEEEeeEEcCCCCCcEEEEeCCCc-CeEEECCh
Q Q_5160755       897 FMRIRLVGLTSLSY---EGEHNPKEGIVTIWDPTERQRTEL-TEGKIYMMKGLVPINSDSEILYLHARGSS-SRWQPLSP  971 (1187)
Q Consensus       897 flkvRV~d~~~~~~---~~~~~~~~a~LTIW~Pte~~~~~L-~EG~~y~V~nL~p~~~~~~~l~L~a~g~~-T~w~~l~~  971 (1187)
                      ++.++|+|......   ..........|++|.+..+.+..+ ++|++|.+.++.-... .+.+++.+.... +.|.-...
T Consensus        73 ~~~l~l~D~S~~~~~~~~~~~~~~~i~v~lF~~~~~~lP~~~~~GdIi~l~~~~v~~~-~g~~~~~~~~~~~s~~~vf~~  151 (495)
T 1JB7_A           73 ICSLKIVDPTLYLKQQKGAGDASDYATLVLYAKRFEDLPIIHRAGDIIRVHRATLRLY-NGQRQFNANVFYSSSWALFST  151 (495)
T ss_dssp             EEEEEEEBTTBSBCCTTSSCSCBCCEEEEEEESSGGGSCCCCEETCEEEEEEEEEEEE-TTEEEEEEETTTTCEEEEECS
T ss_pred             EEEEEEEcCCccccccCCCCCcCCeEEEEEEeCCHHHCCCCCCCCcEEEEEeeEEEEe-CCeeEEEEEecCCcEEEEEEC


Q ss_pred             hhHhccc--------ccCCC-------------------------------------CeeEeccccCcCCCCCccCEEEE
Q Q_5160755       972 KDSENFQ--------PFFNP-------------------------------------RKPISLSNLGEIPLSSEFDIAAY 1006 (1187)
Q Consensus       972 ~~~~~f~--------~~~~p-------------------------------------R~~~~ls~l~~~p~~~EfDivg~ 1006 (1187)
                      .....+.        ..+.|                                     +....|.++.  +....||++|-
T Consensus       152 ~~~~~~~~~~~~~~~~~~~P~~~s~~~~~~~~~d~~~i~~L~~w~~~~~~~~~~~~~~~~~~l~di~--~~~~~~div~~  229 (495)
T 1JB7_A          152 DKRSVTQEINNQDAVSDTTPFSFSSKHATIEKNEISILQNLRKWANQYFSSYSVISSDMYTALNKAQ--AQKGDFDVVAK  229 (495)
T ss_dssp             SSSCHHHHHHTCCCSCTTSCSEESSSCCCCCTTHHHHHHHHHHHHHHHHHHSCSSCGGGSCCGGGGG--GCSSCEEEEEE
T ss_pred             CCCccccccccccccccCCceeeccCcccCCHHHHHHHHHHHHHHHHHhcccccCCccceeehHHHh--hccCCccEEEE


Q ss_pred             EEEEeccccccccceeEEEEEcCCccccccccccEEEEEecCCCCCcccccccccCCCCCEEEEEEEEEe
Q Q_5160755      1007 VVYVGNAYTDVLQKKQWVFVTDGSAQHSGEISNSLLAISFSTSFMDDSSVSHISHNLVGSVVGFCNLIKR 1076 (1187)
Q Consensus      1007 Vv~Vg~~~~~~~~~~Q~VfvtD~s~~~~~~~~~~LLaI~F~~~~~~~~~~~~~~~~~~G~vV~~~NL~~r 1076 (1187)
                      |+++.+    .......+||+|++.       +....+.         .........+|++|.+.|+..+
T Consensus       230 Vl~~~~----~~~~~~~l~VtD~T~-------n~~~~l~---------~~~~~~~l~~G~~v~i~n~~~k  279 (495)
T 1JB7_A          230 ILQVHE----LDEYTNELKLKDASG-------QVFYTLS---------LKLKFPHVRTGEVVRIRSATYD  279 (495)
T ss_dssp             EEEEEE----CSSSEEEEEEEETTC-------CEEEEEE---------ETTTCTTCCTTCEEEEEEEEEC
T ss_pred             EEEEEe----cCCCceEEEEeCCCC-------CceeEEE---------EeecCCCCCCCCEEEEEeceec


No 48
>NP_056265.2 protection of telomeres protein 1 isoform 1 [Homo sapiens]
Probab=94.80  E-value=4  Score=58.43  Aligned_cols=203  Identities=12%  Similarity=0.034  Sum_probs=0.0  Template_Neff=7.500

Q ss_pred             eEEEEEEEcCCcccCCCCCCcEEEEEEeCCCHHHHhc-cCCCCEEEEEeeEEcCCCCCcEEEEeCCCcCeEEECChhhHh
Q Q_5160755       897 FMRIRLVGLTSLSYEGEHNPKEGIVTIWDPTERQRTE-LTEGKIYMMKGLVPINSDSEILYLHARGSSSRWQPLSPKDSE  975 (1187)
Q Consensus       897 flkvRV~d~~~~~~~~~~~~~~a~LTIW~Pte~~~~~-L~EG~~y~V~nL~p~~~~~~~l~L~a~g~~T~w~~l~~~~~~  975 (1187)
                      ++.+.++|.         ......+++|++..+.... |++|++|.|.++......+ .+.+... ..-.|..+......
T Consensus        44 ~~~l~L~De---------sg~~I~~tlf~~~~~~f~~~l~~G~Vy~I~~~~Vk~~~g-~~~~~~~-~~ys~I~f~~~t~~  112 (634)
T NP_056265.2      44 CSVVTIVDQ---------TNVKLTCLLFSGNYEALPIIYKNGDIVRFHRLKIQVYKK-ETQGITS-SGFASLTFEGTLGA  112 (634)
T ss_pred             EEEEEEEeC---------CCCEEEEEEEcCCHHhcchhhcCCCEEEEEecEEEEeCC-eEEEEec-CCeeEEEEeCCCCC


Q ss_pred             cccc--------------cCCCCe----------eEeccccCcCCCCCccCEEEEEEEEeccccccccceeEEEEEcCCc
Q Q_5160755       976 NFQP--------------FFNPRK----------PISLSNLGEIPLSSEFDIAAYVVYVGNAYTDVLQKKQWVFVTDGSA 1031 (1187)
Q Consensus       976 ~f~~--------------~~~pR~----------~~~ls~l~~~p~~~EfDivg~Vv~Vg~~~~~~~~~~Q~VfvtD~s~ 1031 (1187)
                      ...+              .+.+.-          ...+..+.++....-||++|.|++|++    .......+++.|++.
T Consensus       113 ~i~p~~ss~~~~~~~~d~~~i~~L~~W~~~~~~~~~~~~~I~dI~~~~~vDVig~Vv~v~~----~~~~~~~l~v~DgT~  188 (634)
T NP_056265.2     113 PIIPRTSSKYFNFTTEDHKMVEALRVWASTHMSPSWTLLKLCDVQPMQYFDLTCQLLGKAE----VDGASFLLKVWDGTR  188 (634)
T ss_pred             CCCCccCCCCCCCCHHHHHHHHHHHHHHHccCCCcccceeHHHCCCcceeeEEEEEEEEee----cCCCeEEEEEEcCCC


Q ss_pred             cc----------c---ccc------cccEEEEEecCCCCCcccccccccCCCCCEEEEEEEEEecCcCC------CCcEE
Q Q_5160755      1032 QH----------S---GEI------SNSLLAISFSTSFMDDSSVSHISHNLVGSVVGFCNLIKRAKDVT------NEIWV 1086 (1187)
Q Consensus      1032 ~~----------~---~~~------~~~LLaI~F~~~~~~~~~~~~~~~~~~G~vV~~~NL~~r~~d~~------~~i~v 1086 (1187)
                      ..          .   .+.      .+..+-|.+|+.....-.     ....|.+|.|.|+..+.+...      ..+-.
T Consensus       189 ~~~~~~r~~i~~~i~l~D~~~~~~~s~~~I~vtLWg~~A~~~~-----~l~~G~vv~Lknvrvk~~~g~~~~~~~~sLe~  263 (634)
T NP_056265.2     189 TPFPSWRVLIQDLVLEGDLSHIHRLQNLTIDILVYDNHVHVAR-----SLKVGSFLRIYSLHTKLQSMNSENQTMLSLEF  263 (634)
T ss_pred             CCCchhheehhhhcccCChhHccccCCeEEEEEEECcchHHHh-----cCCCCCEEEEEEEEEEeecCCcccccceEEEE


Q ss_pred             E---EecCCEEEEecC-CccCCHHHHHHHHHHHHHHh
Q Q_5160755      1087 A---EAAENSVYFINA-EAAYSSHLKTSSAHIQTWAK 1119 (1187)
Q Consensus      1087 a---~aTe~St~s~~~-~~P~~~hLk~A~~~l~~w~k 1119 (1187)
                      .   ...-.+.+.+.. +.|....|+.-+..-..+..
T Consensus       264 ~l~g~~~~~s~I~i~p~~~pe~~~Lk~~l~~~~~~~~  300 (634)
T NP_056265.2     264 HLHGGTSYGRGIRVLPESNSDVDQLKKDLESANLTAN  300 (634)
T ss_pred             EEcCCCCCCCceEEcCCCCCCHHHHHHHHHHHhhhhh


No 49
>XP_006715980.1 PREDICTED: protection of telomeres protein 1 isoform X1 [Homo sapiens]
Probab=94.80  E-value=4  Score=58.43  Aligned_cols=203  Identities=12%  Similarity=0.034  Sum_probs=0.0  Template_Neff=7.500

Q ss_pred             eEEEEEEEcCCcccCCCCCCcEEEEEEeCCCHHHHhc-cCCCCEEEEEeeEEcCCCCCcEEEEeCCCcCeEEECChhhHh
Q Q_5160755       897 FMRIRLVGLTSLSYEGEHNPKEGIVTIWDPTERQRTE-LTEGKIYMMKGLVPINSDSEILYLHARGSSSRWQPLSPKDSE  975 (1187)
Q Consensus       897 flkvRV~d~~~~~~~~~~~~~~a~LTIW~Pte~~~~~-L~EG~~y~V~nL~p~~~~~~~l~L~a~g~~T~w~~l~~~~~~  975 (1187)
                      ++.+.++|.         ......+++|++..+.... |++|++|.|.++......+ .+.+... ..-.|..+......
T Consensus        44 ~~~l~L~De---------sg~~I~~tlf~~~~~~f~~~l~~G~Vy~I~~~~Vk~~~g-~~~~~~~-~~ys~I~f~~~t~~  112 (634)
T XP_006715980.1   44 CSVVTIVDQ---------TNVKLTCLLFSGNYEALPIIYKNGDIVRFHRLKIQVYKK-ETQGITS-SGFASLTFEGTLGA  112 (634)
T ss_pred             EEEEEEEeC---------CCCEEEEEEEcCCHHhcchhhcCCCEEEEEecEEEEeCC-eEEEEec-CCeeEEEEeCCCCC


Q ss_pred             cccc--------------cCCCCe----------eEeccccCcCCCCCccCEEEEEEEEeccccccccceeEEEEEcCCc
Q Q_5160755       976 NFQP--------------FFNPRK----------PISLSNLGEIPLSSEFDIAAYVVYVGNAYTDVLQKKQWVFVTDGSA 1031 (1187)
Q Consensus       976 ~f~~--------------~~~pR~----------~~~ls~l~~~p~~~EfDivg~Vv~Vg~~~~~~~~~~Q~VfvtD~s~ 1031 (1187)
                      ...+              .+.+.-          ...+..+.++....-||++|.|++|++    .......+++.|++.
T Consensus       113 ~i~p~~ss~~~~~~~~d~~~i~~L~~W~~~~~~~~~~~~~I~dI~~~~~vDVig~Vv~v~~----~~~~~~~l~v~DgT~  188 (634)
T XP_006715980.1  113 PIIPRTSSKYFNFTTEDHKMVEALRVWASTHMSPSWTLLKLCDVQPMQYFDLTCQLLGKAE----VDGASFLLKVWDGTR  188 (634)
T ss_pred             CCCCccCCCCCCCCHHHHHHHHHHHHHHHccCCCcccceeHHHCCCcceeeEEEEEEEEee----cCCCeEEEEEEcCCC


Q ss_pred             cc----------c---ccc------cccEEEEEecCCCCCcccccccccCCCCCEEEEEEEEEecCcCC------CCcEE
Q Q_5160755      1032 QH----------S---GEI------SNSLLAISFSTSFMDDSSVSHISHNLVGSVVGFCNLIKRAKDVT------NEIWV 1086 (1187)
Q Consensus      1032 ~~----------~---~~~------~~~LLaI~F~~~~~~~~~~~~~~~~~~G~vV~~~NL~~r~~d~~------~~i~v 1086 (1187)
                      ..          .   .+.      .+..+-|.+|+.....-.     ....|.+|.|.|+..+.+...      ..+-.
T Consensus       189 ~~~~~~r~~i~~~i~l~D~~~~~~~s~~~I~vtLWg~~A~~~~-----~l~~G~vv~Lknvrvk~~~g~~~~~~~~sLe~  263 (634)
T XP_006715980.1  189 TPFPSWRVLIQDLVLEGDLSHIHRLQNLTIDILVYDNHVHVAR-----SLKVGSFLRIYSLHTKLQSMNSENQTMLSLEF  263 (634)
T ss_pred             CCCchhheehhhhcccCChhHccccCCeEEEEEEECcchHHHh-----cCCCCCEEEEEEEEEEeecCCcccccceEEEE


Q ss_pred             E---EecCCEEEEecC-CccCCHHHHHHHHHHHHHHh
Q Q_5160755      1087 A---EAAENSVYFINA-EAAYSSHLKTSSAHIQTWAK 1119 (1187)
Q Consensus      1087 a---~aTe~St~s~~~-~~P~~~hLk~A~~~l~~w~k 1119 (1187)
                      .   ...-.+.+.+.. +.|....|+.-+..-..+..
T Consensus       264 ~l~g~~~~~s~I~i~p~~~pe~~~Lk~~l~~~~~~~~  300 (634)
T XP_006715980.1  264 HLHGGTSYGRGIRVLPESNSDVDQLKKDLESANLTAN  300 (634)
T ss_pred             EEcCCCCCCCceEEcCCCCCCHHHHHHHHHHHhhhhh


No 50
>XP_001764308.1 predicted protein [Physcomitrella patens]
Probab=94.76  E-value=0.49  Score=57.42  Aligned_cols=126  Identities=31%  Similarity=0.408  Sum_probs=0.0  Template_Neff=1.300

Q ss_pred             CCCceecCCCCeeecCHHHHHHHHHHHhcccccccccccccCCcccccCCCcccCCceecCCCCcccCCHHHHHHHHHHh
Q Q_5160755        66 EIPMFRTGLGKSVVLKESSIAKAKSILAEKVTYSDLRNTNCSIPQMRQVDTAETLPMFRTASGKSVPLKESSIAKAMSIL  145 (1187)
Q Consensus        66 ~~~~F~Tg~gk~V~v~~ssi~ka~~vl~~~~~~~~~~~~~~s~~ka~~~~~~~~~~gF~Ta~gk~v~v~~~al~KA~~l~  145 (1187)
                      +.+.|+-++||...-+..+-++|..+|+-+..  ...++                 -|+.++||....+..+-++|.+||
T Consensus       249 ~d~lfqlaSgkqFqasaa~karaaa~fEs~ve--pagdn-----------------LF~lASgK~FQASaAaKARAAAlF  309 (391)
T XP_001764308.1  249 NDNLFQLASGKRFQASAASKARAAALFESEVE--PAGDS-----------------LFKLASGKQFQASAAAKARAAAMF  309 (391)
T ss_pred             ccchhhhccCCccccCHHHHHHHHHHHhCCCc--cccch-----------------HhHHhhcccccccHHHHHHHHHHH


Q ss_pred             CCCcccCCCCcccccCCCCCCCcccccCCCCCCCCCHHHHHHHHHHhccccc----ccccccccccCCccccccccCCcc
Q Q_5160755       146 GSDKIIDSDNVLPRESGFGVSNSLFQTASNKKVNVSSAGLARAKALLGLEED----DLNGFNHVNQSSSSSQQHGWSGLK  221 (1187)
Q Consensus       146 ~~~~~~~~~~~~~~~~~~~~~~s~FqTgsgK~V~iSs~~l~rAk~Ll~~~e~----~~~~~~~~~~~~~~~~~~~~~~~~  221 (1187)
                      +.+.             -...-++|+.+|||...-|.++-+||..||..+-+    ++                      
T Consensus       310 ESdV-------------EPAGesLFklASgK~FQASaAAKARAAAlFESDvepage~l----------------------  354 (391)
T XP_001764308.1  310 ESDV-------------EPAGENLFNSASAKLFQASPAAKARAAALFESDVEPAGESL----------------------  354 (391)
T ss_pred             hccC-------------CcchHhHhhhhcccccccCHHHHHHHHHHHhcCCchHhHhH----------------------


Q ss_pred             cccccccceeeccCCCCccccccccCCccccCCCcCCCCCCCcccCCCCcCccCHHHHHHHHHHhc
Q Q_5160755       222 THEEFDATVVKHHSGTPGQYEDYVSGKRSEVLNPSLKVPPTKFQTAGGKSLSVSAEALKRARNLLG  287 (1187)
Q Consensus       222 ~~~~~~~~~~~~~~~~~~~~~~~~~~~~~~~~~~~~~~~~ikF~TAgGrsisvS~dAL~rArsLlg  287 (1187)
                                                                |..|.|+....|..|-.||..||.
T Consensus       355 ------------------------------------------f~~as~k~fqas~aakaraaalfe  378 (391)
T XP_001764308.1  355 ------------------------------------------FKLASGKPFQASAAAKARAAALFE  378 (391)
T ss_pred             ------------------------------------------HHHhcCCcccCCHHHHHHHHHHHh


No 51
>XP_016867430.1 PREDICTED: protection of telomeres protein 1 isoform X2 [Homo sapiens]
Probab=94.61  E-value=6.5  Score=54.97  Aligned_cols=204  Identities=13%  Similarity=0.054  Sum_probs=0.0  Template_Neff=8.600

Q ss_pred             eEEEEEEEcCCcccCCCCCCcEEEEEEeCCCHHHHhc-cCCCCEEEEEeeEEcCCCCCcEEEEeCCCcCeEEECChhhHh
Q Q_5160755       897 FMRIRLVGLTSLSYEGEHNPKEGIVTIWDPTERQRTE-LTEGKIYMMKGLVPINSDSEILYLHARGSSSRWQPLSPKDSE  975 (1187)
Q Consensus       897 flkvRV~d~~~~~~~~~~~~~~a~LTIW~Pte~~~~~-L~EG~~y~V~nL~p~~~~~~~l~L~a~g~~T~w~~l~~~~~~  975 (1187)
                      .+.+.++|.         ......+|+|+...+.... +++|++|.|.++......+ .+++... ..-.|..+......
T Consensus        44 ~~~l~L~D~---------sg~~i~~tlf~~~~e~lp~~~~~GdIv~i~~~~v~~~~~-~~~~~~~-~~~s~i~f~~~~~~  112 (518)
T XP_016867430.1   44 CSVVTIVDQ---------TNVKLTCLLFSGNYEALPIIYKNGDIVRFHRLKIQVYKK-ETQGITS-SGFASLTFEGTLGA  112 (518)
T ss_pred             EEEEEEEcC---------CCCEEEEEEEcCCHHHCCcccCCCCEEEEEeEEEEEeCC-eEEEEec-CCeeEEEEecCCCC


Q ss_pred             cccccCCCCe------------------------eEeccccCcCCCCCccCEEEEEEEEeccccccccceeEEEEEcCCc
Q Q_5160755       976 NFQPFFNPRK------------------------PISLSNLGEIPLSSEFDIAAYVVYVGNAYTDVLQKKQWVFVTDGSA 1031 (1187)
Q Consensus       976 ~f~~~~~pR~------------------------~~~ls~l~~~p~~~EfDivg~Vv~Vg~~~~~~~~~~Q~VfvtD~s~ 1031 (1187)
                      ...|....+.                        ...+..|.++....-||++|.|+++.+    .....-.+++.|++.
T Consensus       113 ~~~p~~~s~~~~~~~~d~~~~~~L~~w~~~~~~~~~~~~~i~di~~~~~~Dlig~Vv~v~~----~~~~~~~l~v~DgT~  188 (518)
T XP_016867430.1  113 PIIPRTSSKYFNFTTEDHKMVEALRVWASTHMSPSWTLLKLCDVQPMQYFDLTCQLLGKAE----VDGASFLLKVWDGTR  188 (518)
T ss_pred             CCCCcccCCCCCCCHHHHHHHHHHHHHHHccCCCccceEeHHHCCCcceeeEEEEEeeeee----cCCCeEEEEEEcCCC


Q ss_pred             cc------------c-cccc------ccEEEEEecCCCCCcccccccccCCCCCEEEEEEEEEecCcCC--------CCc
Q Q_5160755      1032 QH------------S-GEIS------NSLLAISFSTSFMDDSSVSHISHNLVGSVVGFCNLIKRAKDVT--------NEI 1084 (1187)
Q Consensus      1032 ~~------------~-~~~~------~~LLaI~F~~~~~~~~~~~~~~~~~~G~vV~~~NL~~r~~d~~--------~~i 1084 (1187)
                      ..            . .+..      +..+-|..|+.......     ...+|++|.|.|+..+.....        ..+
T Consensus       189 ~~~~~~~~~i~~~~l~~D~~~~~~~~~~~i~v~lwd~~a~~a~-----~l~~G~~v~i~nv~vk~~~~~~~~~~~~~le~  263 (518)
T XP_016867430.1  189 TPFPSWRVLIQDLVLEGDLSHIHRLQNLTIDILVYDNHVHVAR-----SLKVGSFLRIYSLHTKLQSMNSENQTMLSLEF  263 (518)
T ss_pred             CCCchhhccchhhhccCChhHcccccceEEEEEEECccHHHHH-----hCCCCCEEEEEEEEEEeecCCcccccceEEEE


Q ss_pred             EE-EEecCCEEEEecC-CccCCHHHHHHHHHHHHHHhh
Q Q_5160755      1085 WV-AEAAENSVYFINA-EAAYSSHLKTSSAHIQTWAKL 1120 (1187)
Q Consensus      1085 ~v-a~aTe~St~s~~~-~~P~~~hLk~A~~~l~~w~k~ 1120 (1187)
                      .+ ....-.+.+.+.. +.|....|++.+.....|...
T Consensus       264 ~lhg~~~~~~~I~vlp~~~~~v~~L~~~l~~~~~~~~~  301 (518)
T XP_016867430.1  264 HLHGGTSYGRGIRVLPESNSDVDQLKKDLESANLTANQ  301 (518)
T ss_pred             EEeCCCccCceeEEcCCCCCcHHHHHHHHHHHhchhhh


No 52
>XP_001758620.1 predicted protein [Physcomitrella patens]
Probab=93.71  E-value=26  Score=50.95  Aligned_cols=200  Identities=16%  Similarity=0.192  Sum_probs=0.0  Template_Neff=7.900

Q ss_pred             eEEEEEEEcCCcccCCCCCCcEEEEEEeCCCHHHHhcc-CCCCEEEEEeeEEcCCC------------------------
Q Q_5160755       897 FMRIRLVGLTSLSYEGEHNPKEGIVTIWDPTERQRTEL-TEGKIYMMKGLVPINSD------------------------  951 (1187)
Q Consensus       897 flkvRV~d~~~~~~~~~~~~~~a~LTIW~Pte~~~~~L-~EG~~y~V~nL~p~~~~------------------------  951 (1187)
                      ++.++|+|.....       ....+++|.+ .+.+-.+ +.|++|.+.++......                        
T Consensus       114 ~~~l~ivD~S~~~-------~~l~v~~F~~-~~~lP~~~~~GDIi~l~~~ki~~~~~~~~~g~~~~~~~~~~~~~~~v~~  185 (607)
T XP_001758620.1  114 LCTMTVVDMSYNT-------PGLRVLYFAP-ADQMPRVNTVGDIIRFHRIQLYVASCESEIGPPSRCVYSNGFKSTHMRS  185 (607)
T ss_pred             EEEEEEEeCCCCC-------CCEEEEEEcC-HHHCCCCCCCCCEEEEEEEEEEEecCCCCCCCCceEEEeCCCceEEEEc


Q ss_pred             -CCcEEEEeCCC-cCeEEECChhhHhcccccCCC------------------------------CeeEeccccCcCCCCC
Q Q_5160755       952 -SEILYLHARGS-SSRWQPLSPKDSENFQPFFNP------------------------------RKPISLSNLGEIPLSS  999 (1187)
Q Consensus       952 -~~~l~L~a~g~-~T~w~~l~~~~~~~f~~~~~p------------------------------R~~~~ls~l~~~p~~~  999 (1187)
                       .+.++...... .+.|..........+.|+-.+                              .....+..|.++....
T Consensus       186 ~~~~~~~~~~~~~~~s~~~~~g~~~~~~~p~~~s~~~~~~~~~e~~~i~~L~~w~~~~~~~~~~~~~~~~~~I~dI~~~~  265 (607)
T XP_001758620.1  186 HADAPQAIGNPKYGASFVLLSGLEGDGYEPYQKSHSRYSVEAHDRDIVDLLRTWASSHPIDTFAGTNKYMKQIKDINVES  265 (607)
T ss_pred             CCCCcceecCCCcCcceeeecCCCCCCceeccccCCCCCCCHHHHHHHHHHHHHHhcCCccCCCCCccceeeHHHCCCCC


Q ss_pred             ccCEEEEEEEEeccccccccceeEEEEEcCCcccc-cccc------------------------cc--------EEEEEe
Q Q_5160755      1000 EFDIAAYVVYVGNAYTDVLQKKQWVFVTDGSAQHS-GEIS------------------------NS--------LLAISF 1046 (1187)
Q Consensus      1000 EfDivg~Vv~Vg~~~~~~~~~~Q~VfvtD~s~~~~-~~~~------------------------~~--------LLaI~F 1046 (1187)
                      -||++|.|++|...   .....-.+||+|++.... ....                        ..        .|-|.+
T Consensus       266 ~fDlv~~Vl~v~~~---~~~~~~~L~VwDgT~~~~~~~~~~~~~~~~d~~~~l~~~~~~~~p~~~l~~~p~~G~vl~V~l  342 (607)
T XP_001758620.1  266 YFDLCCKILYVNEQ---SAENSVIIYVWDGTDTSPACLNPVEQGESDDPGQDLWSAKELALPVDVMRSFPVLGTVLPLVP  342 (607)
T ss_pred             cccEEEEEEEEEec---cCCCeEEEEEEcCCCCCccccCCccCCCCCCCCcccccccccCCCccccccCCCcceEEEEEE


Q ss_pred             cCCCCCc--ccccccccCCCCCEEEEEEEEEecCcCCCCcEEEEecCCEEEEecCCccCCHHHHHHHHHHHHHH
Q Q_5160755      1047 STSFMDD--SSVSHISHNLVGSVVGFCNLIKRAKDVTNEIWVAEAAENSVYFINAEAAYSSHLKTSSAHIQTWA 1118 (1187)
Q Consensus      1047 ~~~~~~~--~~~~~~~~~~~G~vV~~~NL~~r~~d~~~~i~va~aTe~St~s~~~~~P~~~hLk~A~~~l~~w~ 1118 (1187)
                      |......  ..     ...+|++|.|.|+..+...   +.|-+...+.+.+...   |........+..++.|.
T Consensus       343 wd~~a~~~~~~-----~l~~G~~V~LrNv~~k~~~---G~leg~l~~~s~I~~l---~~~~~~~~~~~rl~~~~  405 (607)
T XP_001758620.1  343 FDVAEDDSGPQ-----IPLAGDWVKLRNIGCRIRK---GLYEGIFLHKSKIGIL---SPSTQAVQNCERVQALI  405 (607)
T ss_pred             cCCccCCCCCC-----CCCCCcEEEEEeeEEEEcC---ceEEEEeecCceEEEC---CCchhHHHHHHHHHHHH


No 53
>1QZG_B Protection of telomeres protein 1; protrein-DNA complex, single-stranded telomeric DNA, DNA BINDING Protein-DNA COMPLEX; HET: TMP; 1.9A {Schizosaccharomyces pombe} SCOP: b.40.4.3
Probab=89.64  E-value=17  Score=44.31  Aligned_cols=127  Identities=7%  Similarity=-0.077  Sum_probs=0.0  Template_Neff=8.300

Q ss_pred             CCCeeEecccc-CcCCCCCccCEEEEEEEEeccccc--cc-cceeEEEEEcCCcccccccccc----EEEEEecCCCCCc
Q Q_5160755       982 NPRKPISLSNL-GEIPLSSEFDIAAYVVYVGNAYTD--VL-QKKQWVFVTDGSAQHSGEISNS----LLAISFSTSFMDD 1053 (1187)
Q Consensus       982 ~pR~~~~ls~l-~~~p~~~EfDivg~Vv~Vg~~~~~--~~-~~~Q~VfvtD~s~~~~~~~~~~----LLaI~F~~~~~~~ 1053 (1187)
                      .....+.|.++ ........+|++|||+.+.++..+  +. .-...+.|+|+|.        .    -+.|++..+    
T Consensus        25 ~~~~y~~L~~l~~~~~~~~~vnv~GVV~~~~~p~~t~~G~~d~~~~i~l~D~S~--------~~~~~~~~v~lF~~----   92 (187)
T 1QZG_B           25 GELTFQSIRSSQELQKKNTIVNLFGIVKDFTPSRQSLHGTKDWVTTVYLWDPTC--------DTSSIGLQIHLFSK----   92 (187)
T ss_dssp             TTEEEECHHHHTSCCSSCEEEEEEEEEEEEEEEEECSSTTCCEEEEEEEECTTS--------CTTCCCEEEEEEES----
T ss_pred             CCceeccHHHHHHhhcCCCEEEEEEEEEEcCCCcccCCCCCcEEEEEEEECCCC--------CCCCCcEEEEEEcC----


Q ss_pred             ccccccccCCCCCEEEEEEEEEecCcCCCCcEEEEecCCEEEEecCCc--------------cCCHHHHHHHHHHHHHHh
Q Q_5160755      1054 SSVSHISHNLVGSVVGFCNLIKRAKDVTNEIWVAEAAENSVYFINAEA--------------AYSSHLKTSSAHIQTWAK 1119 (1187)
Q Consensus      1054 ~~~~~~~~~~~G~vV~~~NL~~r~~d~~~~i~va~aTe~St~s~~~~~--------------P~~~hLk~A~~~l~~w~k 1119 (1187)
                      ..-..-.....|.||.+.|+....+.....+.....+....|.-....              .-..+=.+.+..|++|..
T Consensus        93 ~~~~lP~~~~~GdIi~l~~~kv~~~~g~~~~~~~~~ss~~vf~~~~~~~~~~~~p~~~~~~~~~t~~e~~~v~~Lr~ww~  172 (187)
T 1QZG_B           93 QGNDLPVIKQVGQPLLLHQITLRSYRDRTQGLSKDQFRYALWPDFSSNSKDTLCPQPMPRLMKTGDKEEQFALLLNKIWD  172 (187)
T ss_dssp             SSSCSCCCCSTTCEEEEEEEEEEEETTEEEEEEEEEEEEEECCCTTCSSSCCSCCCCSTTBCCCCHHHHHHHHHHHHHHH
T ss_pred             ChhhCCCcCCCCCEEEEEeeEEEEECCeEEEEEcCCeEEEEEecccCCCccCCCCCCCCCCCCCCHHHHHHHHHHHHHHH


Q ss_pred             h
Q Q_5160755      1120 L 1120 (1187)
Q Consensus      1120 ~ 1120 (1187)
                      .
T Consensus       173 ~  173 (187)
T 1QZG_B          173 E  173 (187)
T ss_dssp             H
T ss_pred             H


No 54
>4O0A_A Replication protein A 70 kDa DNA-binding subunit; OB-Fold, Protein-Protein Interaction, DNA BINDING protein-inhibitor complex; HET: 2P9; 1.2A {Homo sapiens} SCOP: b.40.4.3, l.1.1.1
Probab=88.69  E-value=9.7  Score=41.76  Aligned_cols=70  Identities=19%  Similarity=0.233  Sum_probs=0.0  Template_Neff=10.000

Q ss_pred             HHHHHHhCCCcccCeEEEEEEeeecCCCCccccccccCCCCcEEEEEeCCceeec-eEeCHHHHHHHHCCCCCCccEEEE
Q Q_5160755       620 AIKRILSGDAPASSMMVLCISAINPKTDNDSQEAHCSDSCSNVKVELTDGWYSMN-AALDVVLTKQLNAGKLFVGQKLRI  698 (1187)
Q Consensus       620 aLKkIlE~D~~ps~~MVLcVS~I~~~~~~~~~~~~~~~~~~~~~lELTDGWYsI~-A~lD~~Ls~~l~~GKI~VG~KL~I  698 (1187)
                      +|++|++..+....+ ||=|.++...        ........+.+.|+||=|.+. +.+...|..++..|.+..|.-|+|
T Consensus        12 ~i~~l~~~~~~~~~p-vlQv~~~~~~--------~~~~~~~~~~l~lsDG~~~~~~~~l~~~l~~~~~~~~~~~~sii~l   82 (123)
T 4O0A_A           12 AIAAIMQKGDTNIKP-ILQVINIRPI--------TTGNSPPRYRLLMSDGLNTLSSFMLATQLNPLVEEEQLSSNCVCQI   82 (123)
T ss_dssp             HHHCCCCCCCCSCCC-EEEEEEEEEC--------CCSSSCCCEEEEEECSSEEEEEEEECGGGHHHHHTTSSCTTCEEEE
T ss_pred             HHHHHHhcCCCCCCc-EEEEEEEEEc--------cCCCCCCeEEEEEeCCcchheEEEEecchhHHHHcCCCCCCeEEEe


No 55
>3RLO_A Gamma-interferon-inducible protein 16; HIN200/OB fold/DNA binding, DNA binding/cytosolic DNA sensor, DNA, cytosol, DNA BINDING PROTEIN; HET: EDO; 1.8A {Homo sapiens} SCOP: b.40.16.1, l.1.1.1
Probab=88.56  E-value=82  Score=39.11  Aligned_cols=155  Identities=10%  Similarity=0.006  Sum_probs=0.0  Template_Neff=9.300

Q ss_pred             eEEEEEEEcCCcccCCCCCCcEEEEEEeCCCHHHHhccCCCCEEEEEeeEEcCCCCCcEEEEeCCCcCeEEECChhhHhc
Q Q_5160755       897 FMRIRLVGLTSLSYEGEHNPKEGIVTIWDPTERQRTELTEGKIYMMKGLVPINSDSEILYLHARGSSSRWQPLSPKDSEN  976 (1187)
Q Consensus       897 flkvRV~d~~~~~~~~~~~~~~a~LTIW~Pte~~~~~L~EG~~y~V~nL~p~~~~~~~l~L~a~g~~T~w~~l~~~~~~~  976 (1187)
                      ++.+-|.|.          ...+.+++|++.-  ...+++|..|.+.|.......     +..+ ..+............
T Consensus        33 ~~~~~v~D~----------t~~~~~~~~~~~~--~~~~~~g~~i~i~~~~~~~~~-----~~i~-~~s~i~~~~~~~~~~   94 (204)
T 3RLO_A           33 MFHATVATE----------NEVFRVKVFNIDL--KEKFTPKKIIAIANYVCRNGF-----LEVY-PFTLVADVNADRNME   94 (204)
T ss_dssp             EEEEEEECS----------SCEEEEEECCGGG--TTTTCTTCEEEEESCEEETTE-----EEEC-TTSEEEECCSSSCCC
T ss_pred             EEEEEEecC----------CCeEEEEEechhh--hhcCCCCCEEEEEEEEEECCE-----EEEc-CCCEEEECCCCCCcc


Q ss_pred             ccccC--CCCeeEeccccCcCCCCCccCEEEEEEEEeccccccccceeEEEEEcCCccccccccccEEEEEecCCCCCcc
Q Q_5160755       977 FQPFF--NPRKPISLSNLGEIPLSSEFDIAAYVVYVGNAYTDVLQKKQWVFVTDGSAQHSGEISNSLLAISFSTSFMDDS 1054 (1187)
Q Consensus       977 f~~~~--~pR~~~~ls~l~~~p~~~EfDivg~Vv~Vg~~~~~~~~~~Q~VfvtD~s~~~~~~~~~~LLaI~F~~~~~~~~ 1054 (1187)
                      +.+.+  .......+.++...+....+.+.|.|...+     ...+...+.|.|++         .-+.|.+|+......
T Consensus        95 v~~~~~~~~~~~~~i~~i~~~~~~~~vs~~g~v~k~~-----~~~~v~~~~l~D~t---------g~i~v~lW~~~a~~~  160 (204)
T 3RLO_A           95 IPKGLIRSASVTPKINQLCSQTKGSFVNGVFEVHKKN-----VRGEFTYYEIQDNT---------GKMEVVVHGRLTTIN  160 (204)
T ss_dssp             CCHHHHHHHHCCCCHHHHHTCSSCEEEEEEEEEEEEE-----EETTEEEEEEEETT---------EEEEEEECGGGGGCC
T ss_pred             CChhHHhhcCCCCCHHHHhcCCCCCEEEEEEEEEEcc-----cCCcEEEEEEeCCC---------CeEEEEEecccccCC


Q ss_pred             cccccccCCCCCEEEEEEEEEe-cCcCCCCcEEEEec
Q Q_5160755      1055 SVSHISHNLVGSVVGFCNLIKR-AKDVTNEIWVAEAA 1090 (1187)
Q Consensus      1055 ~~~~~~~~~~G~vV~~~NL~~r-~~d~~~~i~va~aT 1090 (1187)
                             ...|..|.+.|+.-+ .+.....|.....|
T Consensus       161 -------~~~G~~i~i~~~~~~~~~~~~~~l~s~~~t  190 (204)
T 3RLO_A          161 -------CEEGDKLKLTCFELAPKSGNTGELRSVIHS  190 (204)
T ss_dssp             -------CCTTCEEEEEEEEEECCTTTTCEEEEEEEE
T ss_pred             -------CCCCCEEEEEEEEECCccCCeeEEEEEcCe


No 56
>7CUH_A Protection of telomeres protein 1; telomere, protein-ssDNA complex, DNA BINDING PROTEIN; 3.0A {Schizosaccharomyces pombe (strain 972 / ATCC 24843)}
Probab=88.33  E-value=15  Score=48.13  Aligned_cols=122  Identities=8%  Similarity=-0.048  Sum_probs=0.0  Template_Neff=9.800

Q ss_pred             EeccccCc-CCCCCccCEEEEEEEEeccccc--cc-cceeEEEEEcCCccccccccccE----EEEEecCCCCCcccccc
Q Q_5160755       987 ISLSNLGE-IPLSSEFDIAAYVVYVGNAYTD--VL-QKKQWVFVTDGSAQHSGEISNSL----LAISFSTSFMDDSSVSH 1058 (1187)
Q Consensus       987 ~~ls~l~~-~p~~~EfDivg~Vv~Vg~~~~~--~~-~~~Q~VfvtD~s~~~~~~~~~~L----LaI~F~~~~~~~~~~~~ 1058 (1187)
                      +.|++|.. .+....+++.|||+.++++..+  +. .....+.|+|+|.        .-    +.|.+|..    +.-..
T Consensus        28 ~~L~~l~~~~~~~~~vnv~gvV~~~~~~~~t~~g~~~~~~~l~l~D~s~--------~~~~~~~~v~lf~~----~~~~l   95 (339)
T 7CUH_A           28 QSIRSSQELQKKNTIVNLFGIVKDFTPSRQSLHGTKDWVTTVYLWDPTC--------DTSSIGLQIHLFSK----QGNDL   95 (339)
T ss_dssp             ECHHHHTSCCSSCEEEEEEEEEEEECCCEECSSTTCCEEEEEEEECTTS--------CTTCCCEEEEEEES----SSSCS
T ss_pred             eeHHHHHHHccCCCEEEEEEEEEEcCCCeeCCCCCCcEEEEEEEECCCC--------CCCCCceEEEEEcC----CHhhC


Q ss_pred             cccCCCCCEEEEEEEEEecCcCCCCcEEEEecCCEEEEecC--------------CccCCHHHHHHHHHHHHHHhh
Q Q_5160755      1059 ISHNLVGSVVGFCNLIKRAKDVTNEIWVAEAAENSVYFINA--------------EAAYSSHLKTSSAHIQTWAKL 1120 (1187)
Q Consensus      1059 ~~~~~~G~vV~~~NL~~r~~d~~~~i~va~aTe~St~s~~~--------------~~P~~~hLk~A~~~l~~w~k~ 1120 (1187)
                      .....+|+||.|.|+..+.++....+.....+....|....              ...-...=++.+..|++|...
T Consensus        96 p~~~~~Gdiv~i~~~~v~~~~g~~~~~~~~~~~~~v~~~~~~~~~~~~~p~~~~~~~~~~~~e~~~~~~L~~w~~~  171 (339)
T 7CUH_A           96 PVIKQVGQPLLLHQITLRSYRDRTQGLSKDQFRYALWPDFSSNSKDTLCPQPMPRLMKTGDKEEQFALLLNKIWDE  171 (339)
T ss_dssp             CCCCSTTCEEEEEEEEEEEETTEEEEEEEEEEEEEECCCTTCSSSCCSCCCCGGGCCCCCHHHHHHHHHHHHHHHH
T ss_pred             CCCCCCCCeEEEEEEEEEEeCCeEEEEEcCCeEEEEEeCCCCCCCCCCCCCCCCccCCCCHHHHHHHHHHHHHHHH


No 57
>7XUT_B fusion protein of Replication protein A 70 kDa DNA-binding subunit and Werner syndrome ATP-dependent helicase; RPA, RPA70N, WRN, DNA BINDING PROTEIN; 1.6A {Homo sapiens}
Probab=87.62  E-value=12  Score=42.65  Aligned_cols=70  Identities=19%  Similarity=0.233  Sum_probs=0.0  Template_Neff=9.300

Q ss_pred             HHHHHHhCCCcccCeEEEEEEeeecCCCCccccccccCCCCcEEEEEeCCceeec-eEeCHHHHHHHHCCCCCCccEEEE
Q Q_5160755       620 AIKRILSGDAPASSMMVLCISAINPKTDNDSQEAHCSDSCSNVKVELTDGWYSMN-AALDVVLTKQLNAGKLFVGQKLRI  698 (1187)
Q Consensus       620 aLKkIlE~D~~ps~~MVLcVS~I~~~~~~~~~~~~~~~~~~~~~lELTDGWYsI~-A~lD~~Ls~~l~~GKI~VG~KL~I  698 (1187)
                      +|.+|++.......+ ||=|.++...        ........+.+.|+||=|.+. +.+...|..++..|.+..|.-|+|
T Consensus         9 ~i~~l~~~~~~~~~p-vlQV~~~k~~--------~~~~~~~r~rl~lSDG~~~~~~~~l~~~l~~~~~~~~~~~~sii~l   79 (140)
T 7XUT_B            9 AIAAIMQKGDTNIKP-ILQVINIRPI--------TTGNSPPRYRLLMSDGLNTLSSFMLATQLNPLVEEEQLSSNCVCQI   79 (140)
T ss_dssp             HHHHHHHHCCCSSCC-EEEEEEEEEE--------CCTTSCCEEEEEEECSSEEEEEEEECGGGHHHHHTTSSCTTCEEEE
T ss_pred             HHHHHHhcCCCCCCC-EEEEEEEEEc--------cCCCCCCeEEEEEeCCcchheeeeeecccHHHHHCCCCCCceEEEE


No 58
>5USB_A Protection of telomeres protein 1; Telomeres, OB-fold, DNA binding, DNA BINDING PROTEIN-DNA-RNA complex; 1.615A {Schizosaccharomyces pombe}
Probab=87.01  E-value=42  Score=38.71  Aligned_cols=118  Identities=13%  Similarity=0.025  Sum_probs=0.0  Template_Neff=9.200

Q ss_pred             ccccCcCCCCCccCEEEEEEEEeccccccccceeEEEEEcCCcccc--cc------------ccccEEEEEecCCCCCcc
Q Q_5160755       989 LSNLGEIPLSSEFDIAAYVVYVGNAYTDVLQKKQWVFVTDGSAQHS--GE------------ISNSLLAISFSTSFMDDS 1054 (1187)
Q Consensus       989 ls~l~~~p~~~EfDivg~Vv~Vg~~~~~~~~~~Q~VfvtD~s~~~~--~~------------~~~~LLaI~F~~~~~~~~ 1054 (1187)
                      +..|.++....-||+++-|+++-...     ..-.+||+|.+....  ..            ..+.+|-|.+|..    .
T Consensus         3 ~~~i~di~~~~~~d~v~qVv~~~~~~-----~~~~l~VtD~T~~~~~~~~~~~~~~~~~~~~~~~~~l~i~l~d~----~   73 (139)
T 5USB_A            3 FSLLSQITPHQRCSFYAQVIKTWYSD-----KNFTLYVTDYTENELFFPMSPYTSSSRWRGPFGRFSIRCILWDE----H   73 (139)
T ss_dssp             CCCGGGCCSSCEEEEEEEEEEEEECS-----SCEEEEEECSCCCTTSCCBCTTCSSCCCCCCCBSCCEEEEECTH----H
T ss_pred             eeeHHHCCCCCeeeEEEEEEEeecCC-----CcEEEEEEcCCCCcccCCCCCCCCCCCCCCCCcceEEEEEEecc----h


Q ss_pred             cccccccCCCCCEEEEEEEEEecCcCCCCcEEEEecCCEEE----EecCCccCCHHHHHHHHHHHHH
Q Q_5160755      1055 SVSHISHNLVGSVVGFCNLIKRAKDVTNEIWVAEAAENSVY----FINAEAAYSSHLKTSSAHIQTW 1117 (1187)
Q Consensus      1055 ~~~~~~~~~~G~vV~~~NL~~r~~d~~~~i~va~aTe~St~----s~~~~~P~~~hLk~A~~~l~~w 1117 (1187)
                      .-.......+|++|.+.|+..+....  +.+.+...+.+.+    .+..-.+...++++.+..-+.|
T Consensus        74 ~~~~~~~l~~G~~v~l~Nv~~k~~~~--g~le~~l~~~~~~~~~~~i~~l~~~d~~~~~l~~Rk~~~  138 (139)
T 5USB_A           74 DFYCRNYIKEGDYVVMKNVRTKIDHL--GYLECILHGDSAKRYNMSIEKVDSEEPELNEIKSRKRLY  138 (139)
T ss_dssp             HHHHTTTCCTTCEEEEEEEEEEECTT--SCEEEEECCCTTCCSCCEEEEECTTCGGGHHHHHHHHHH
T ss_pred             hHHHHHhCCCCCEEEEEEEEEEECCC--CeEEEEEeCCCcccCcceEEECCCCCHHHHHHHHHHHHh


No 59
>8BR9_B Breast cancer type 2 susceptibility protein; Stapled peptide, Rad51, BRCA2, BRC repeat, RECOMBINATION; HET: RF6, ADP; 1.63A {Pyrococcus furiosus}
Probab=85.85  E-value=2.2  Score=38.43  Aligned_cols=19  Identities=47%  Similarity=0.639  Sum_probs=0.0  Template_Neff=3.900

Q ss_pred             CccCHHHHHHHHHHhcCcc
Q Q_5160755       272 LSVSAEALKRARNLLGDPE  290 (1187)
Q Consensus       272 isvS~dAL~rArsLlgd~e  290 (1187)
                      |.||++|||||.+||.|.|
T Consensus         2 invS~EaLqka~kLFsDie   20 (38)
T 8BR9_B            2 LNVSCQALQKACKLFSDIE   20 (38)
T ss_dssp             BCCCHHHHHHHHHHTCC--
T ss_pred             CchHHHHHHHHHHHHHhhh


No 60
>8B4K_C Replication factor A protein 1; Complex, OB-fold, Replication Protein A, DNA damage response, Replication, PROTEIN BINDING; 1.55A {Saccharomyces cerevisiae}
Probab=85.83  E-value=20  Score=40.54  Aligned_cols=70  Identities=19%  Similarity=0.244  Sum_probs=0.0  Template_Neff=9.500

Q ss_pred             CCHHHHHHhCCCcc---cCeEEEE-EEeeecCCCCccccccccCCCCcEEEEEeCCceeeceEeC-HHHHHHHHCCCCCC
Q Q_5160755       618 CSAIKRILSGDAPA---SSMMVLC-ISAINPKTDNDSQEAHCSDSCSNVKVELTDGWYSMNAALD-VVLTKQLNAGKLFV  692 (1187)
Q Consensus       618 RSaLKkIlE~D~~p---s~~MVLc-VS~I~~~~~~~~~~~~~~~~~~~~~lELTDGWYsI~A~lD-~~Ls~~l~~GKI~V  692 (1187)
                      +-+|.+|++.+...   ..+ ||= |.++........         ..+.+.|+||=|.+.+.+. ..|... ..|.+..
T Consensus         9 ~g~i~~l~~~~~~~~~~~~p-vlQ~v~~~k~~~~~~~---------~r~r~~lSDG~~~~~~~l~~~~l~~~-~~~~~~~   77 (133)
T 8B4K_C            9 RGDFHSIFTNKQRYDNPTGG-VYQVYNTRKSDGANSN---------RKNLIMISDGIYHMKALLRNQAASKF-QSMELQR   77 (133)
T ss_dssp             TTHHHHHTTCHHHHHSCCSC-EEEEEECC-----------------CTTEEEEECSSEEEEEEECTHHHHHH-HHTTCCT
T ss_pred             ccHHHHHHcCCCCCCCCCCc-eEEEEEeeEeCCCCCC---------ceEEEEEEcccceeeeeechhhhhHH-HcCCCCC


Q ss_pred             ccEEEE
Q Q_5160755       693 GQKLRI  698 (1187)
Q Consensus       693 G~KL~I  698 (1187)
                      |.-++|
T Consensus        78 ~sii~i   83 (133)
T 8B4K_C           78 GDIIRV   83 (133)
T ss_dssp             TCEEEE
T ss_pred             CcEEEE


No 61
>1XJV_A Protection of telomeres 1; telomere  protein-DNA complex  single-stranded DNA, TRANSCRIPTION-DNA COMPLEX; 1.73A {Homo sapiens} SCOP: b.40.4.3
Probab=85.27  E-value=45  Score=43.07  Aligned_cols=123  Identities=11%  Similarity=0.076  Sum_probs=0.0  Template_Neff=10.100

Q ss_pred             EeccccCcCCCCCccCEEEEEEEEeccccc-cccceeEEEEEcCCccccccccccEEEEEecCCCCCcccccccccCCCC
Q Q_5160755       987 ISLSNLGEIPLSSEFDIAAYVVYVGNAYTD-VLQKKQWVFVTDGSAQHSGEISNSLLAISFSTSFMDDSSVSHISHNLVG 1065 (1187)
Q Consensus       987 ~~ls~l~~~p~~~EfDivg~Vv~Vg~~~~~-~~~~~Q~VfvtD~s~~~~~~~~~~LLaI~F~~~~~~~~~~~~~~~~~~G 1065 (1187)
                      +.+..|.++..+..+++.|+|+.+.++... +......++|.|++.        .-+.|.+|..    ...........|
T Consensus         4 ~~~~~i~~l~~~~~~nv~gvV~~~~~~~~~~g~~~~~~l~l~D~s~--------~~i~v~lf~~----~~~~~~~~~~~G   71 (294)
T 1XJV_A            4 YIYTPLNQLKGGTIVNVYGVVKFFKPPYLSKGTDYCSVVTIVDQTN--------VKLTCLLFSG----NYEALPIIYKNG   71 (294)
T ss_dssp             CCCCCGGGCCSSEEEEEEEEEEEEEEEEECSSSSEEEEEEEECTTC--------CEEEEEEEES----SGGGSCCCCSTT
T ss_pred             eEEEEHHHCCCCCeEEEEEEEEEecCCeecCCCeEEEEEEEEeCCC--------CcEEEEEecC----CHHHCCCCcCCC


Q ss_pred             CEEEEEEEEEecCcCCCCcEEEEecCCEEEEecCCc-----------cCCHHHHHHHHHHHHHHhhC
Q Q_5160755      1066 SVVGFCNLIKRAKDVTNEIWVAEAAENSVYFINAEA-----------AYSSHLKTSSAHIQTWAKLS 1121 (1187)
Q Consensus      1066 ~vV~~~NL~~r~~d~~~~i~va~aTe~St~s~~~~~-----------P~~~hLk~A~~~l~~w~k~s 1121 (1187)
                      .+|.|.|+..+.++....+.....+....|.-....           +-...-...+..|..|....
T Consensus        72 div~l~~~~v~~~~g~~~~~~~~~~~~~~~~~~~~~~~~~~~~~~~~~~~~~e~~~~~~l~~w~~~~  138 (294)
T 1XJV_A           72 DIVRFHRLKIQVYKKETQGITSSGFASLTFEGTLGAPIIPRTSSKYFNFTTEDHKMVEALRVWASTH  138 (294)
T ss_dssp             CEEEEEEEEEEEETTEEEEEEEEEEEEEEECCSTTCCCCCBCSCSSCCCCHHHHHHHHHHHHHHHHH
T ss_pred             CEEEEEEeEEEEeCCeEEEEEecceEEEEEeCCCCCCeeeeecCCCccCCHHHHHHHHHHHHHHHhc


No 62
>7UY6_D Telomerase holoenzyme Teb1 subunit; telomerase, RNP, reverse transcriptase, REPLICATION; 2.9A {Tetrahymena thermophila}
Probab=84.88  E-value=80  Score=47.32  Aligned_cols=172  Identities=12%  Similarity=0.024  Sum_probs=0.0  Template_Neff=8.300

Q ss_pred             eEEEEEEEcCCcccCCCCCCcEEEEEEeCCCHHHHhccCCCCEEEEEeeEEcCC--------CCCcEEEE----eCCCcC
Q Q_5160755       897 FMRIRLVGLTSLSYEGEHNPKEGIVTIWDPTERQRTELTEGKIYMMKGLVPINS--------DSEILYLH----ARGSSS  964 (1187)
Q Consensus       897 flkvRV~d~~~~~~~~~~~~~~a~LTIW~Pte~~~~~L~EG~~y~V~nL~p~~~--------~~~~l~L~----a~g~~T  964 (1187)
                      .+.+.+.|.         ......+++|+..+.....|+||+.|.|.+..-...        ......|.    .. ..|
T Consensus       249 ~~~~il~D~---------~g~~I~~t~~~~~~~~~~~l~eG~~y~i~n~~V~~~~~~~~~~~~~~~y~I~~~~~~~-~~T  318 (701)
T 7UY6_D          249 YFFITAQDA---------NNQEINLSFWQKVDQSYQTLKVGQYYYFIGGEVKQFKNNLELKFKFGDYQIIPKETLS-ANY  318 (701)
T ss_dssp             --------------------------------------------------------------------------------
T ss_pred             EEEEEEEeC---------CCCEEEEEEchHHHHHHHhcccCCEEEEECcEEEeccccccccccCCcEEEEeCCccc-cce


Q ss_pred             e----------------------EEECChhhHhcccccCCCCeeEeccccCcCCCCCccC-EEEEEEEEeccccccccce
Q Q_5160755       965 R----------------------WQPLSPKDSENFQPFFNPRKPISLSNLGEIPLSSEFD-IAAYVVYVGNAYTDVLQKK 1021 (1187)
Q Consensus       965 ~----------------------w~~l~~~~~~~f~~~~~pR~~~~ls~l~~~p~~~EfD-ivg~Vv~Vg~~~~~~~~~~ 1021 (1187)
                      .                      ...+...........|   ....+.++.......-+| ++|+|         ....+
T Consensus       319 ~~~~~~~~~~~~~~~~~~~~~~~I~~~~~~~~~ip~~~~---~f~~i~~I~~~~~~~~iD~ViG~V---------~~~~k  386 (701)
T 7UY6_D          319 VQPLALQPSKQFGNDSIGDSDYSIHNLIEKEESIAQKGY---NGQKNNKYRQNNNNSKHTLLISEV---------LKTSK  386 (701)
T ss_dssp             --------------------------------------------------------------------------------
T ss_pred             eeccccCCcccCCCCCCCCCcceEEEccccCccccccce---ecEeHHHHHhcCCCCcceEEEEEe---------ecccc


Q ss_pred             eEEE----EE--cCCccccccccccEEEEEecCCCCC--cccccccccCCCCCEEEEEE---------EEEecCcCCCCc
Q Q_5160755      1022 QWVF----VT--DGSAQHSGEISNSLLAISFSTSFMD--DSSVSHISHNLVGSVVGFCN---------LIKRAKDVTNEI 1084 (1187)
Q Consensus      1022 Q~Vf----vt--D~s~~~~~~~~~~LLaI~F~~~~~~--~~~~~~~~~~~~G~vV~~~N---------L~~r~~d~~~~i 1084 (1187)
                      ..+.    +.  |.+.        ..+.+.+|+....  ...+       .+.+|.+.+         +..+.+.....+
T Consensus       387 r~i~~~~~l~~iD~s~--------~~i~vtLWg~~a~~~~~~~-------~~~~v~~~~~~~~~~~~~~~v~~f~g~~~~  451 (701)
T 7UY6_D          387 QYLSVLAQVVDIQSSD--------KNIRLKICDNSCNQELKVV-------IFPDLCYEWRDKFSINKWYYFNEFVRQIYN  451 (701)
T ss_dssp             --------------------------------------------------------------------------------
T ss_pred             ccceeeeeEEEEcCCC--------CEEEEEEEcCccchhhcee-------eCCceeeeccccccCCCeEEEEecCCceee


Q ss_pred             EEEEecCCEEE--EecCCccCCHHHHHHH
Q Q_5160755      1085 WVAEAAENSVY--FINAEAAYSSHLKTSS 1111 (1187)
Q Consensus      1085 ~va~aTe~St~--s~~~~~P~~~hLk~A~ 1111 (1187)
                      -      .+.+  .++.+.|...+|+.-+
T Consensus       452 s------~t~i~~~inpdi~e~~~l~~~~  474 (701)
T 7UY6_D          452 D------EVQLKNNIHSSIKESDDQRKVI  474 (701)
T ss_dssp             -----------------------------
T ss_pred             c------ceeeEEeecCCCHHHHHHHHHH


No 63
>8C3J_J Breast cancer type 2 susceptibility protein; Stapled peptide, Rad51, BRCA2, BRC repeat, RECOMBINATION; HET: TKI; 3.02A {Pyrococcus furiosus}
Probab=84.29  E-value=5.5  Score=34.12  Aligned_cols=35  Identities=26%  Similarity=0.180  Sum_probs=0.0  Template_Neff=1.000

Q ss_pred             ccCCHHHHHHHHHHhCCCcccCCCCcccccCCCCCCCcccccCCCC
Q Q_5160755       131 VPLKESSIAKAMSILGSDKIIDSDNVLPRESGFGVSNSLFQTASNK  176 (1187)
Q Consensus       131 v~v~~~al~KA~~l~~~~~~~~~~~~~~~~~~~~~~~s~FqTgsgK  176 (1187)
                      +.++-++|+||-+||.           ...+..+..+++|.|++||
T Consensus         2 lnvscealqkacklfs-----------digsvnssafsgfstasgk   36 (36)
T 8C3J_J            2 LNVSCEALQKACKLFS-----------DIGSVNSSAFSGFSTASGK   36 (36)
T ss_dssp             CCCCHHHHHHHHHHTT-----------TC------CCCCCEETTCC
T ss_pred             CcchHHHHHHHHHHHH-----------hcCCcchhhhccccccCCC


No 64
>8C3J_J Breast cancer type 2 susceptibility protein; Stapled peptide, Rad51, BRCA2, BRC repeat, RECOMBINATION; HET: TKI; 3.02A {Pyrococcus furiosus}
Probab=83.40  E-value=6.2  Score=33.84  Aligned_cols=35  Identities=23%  Similarity=0.324  Sum_probs=0.0  Template_Neff=1.000

Q ss_pred             eecCHHHHHHHHHHHhcccccccccccccCCcccccCCCcccCCceecCCCC
Q Q_5160755        78 VVLKESSIAKAKSILAEKVTYSDLRNTNCSIPQMRQVDTAETLPMFRTASGK  129 (1187)
Q Consensus        78 V~v~~ssi~ka~~vl~~~~~~~~~~~~~~s~~ka~~~~~~~~~~gF~Ta~gk  129 (1187)
                      ..|+-++|.||.++|.|...+                 +.+.|.||+|++||
T Consensus         2 lnvscealqkacklfsdigsv-----------------nssafsgfstasgk   36 (36)
T 8C3J_J            2 LNVSCEALQKACKLFSDIGSV-----------------NSSAFSGFSTASGK   36 (36)
T ss_dssp             CCCCHHHHHHHHHHTTTC-----------------------CCCCCEETTCC
T ss_pred             CcchHHHHHHHHHHHHhcCCc-----------------chhhhccccccCCC


No 65
>XP_005269977.1 PREDICTED: protein FAM35A isoform X9 [Homo sapiens]
Probab=82.25  E-value=36  Score=49.18  Aligned_cols=112  Identities=13%  Similarity=0.015  Sum_probs=0.0  Template_Neff=5.800

Q ss_pred             EeccccCcCCCCCccCEEEEEEEEeccc------cccccceeEEEEEcCCccccccccccEEEEEecCCCCCcccccccc
Q Q_5160755       987 ISLSNLGEIPLSSEFDIAAYVVYVGNAY------TDVLQKKQWVFVTDGSAQHSGEISNSLLAISFSTSFMDDSSVSHIS 1060 (1187)
Q Consensus       987 ~~ls~l~~~p~~~EfDivg~Vv~Vg~~~------~~~~~~~Q~VfvtD~s~~~~~~~~~~LLaI~F~~~~~~~~~~~~~~ 1060 (1187)
                      +.+.+|..+.....||++|+|+.+++..      ....+.+..+.|.|.+.        .-+.|.+|+..   ..+.+.-
T Consensus       233 v~~~~L~~L~p~~lVdvlgrV~~i~~lt~i~~k~~g~~~~Kr~ltVvddsg--------~~v~ltLWG~~---A~~~~~l  301 (555)
T XP_005269977.1  233 IDFVELEHLQPDVLVHAVLRVVDFTILTEAVYSYRGQKQKKVMLTVEQAQD--------QHYALVLWGPG---AAWYPQL  301 (555)
T ss_pred             ccHHHHhhcCCCCEEEEEEEEeEceeceEEEEEeCCceeEEEEEEEEeCCC--------cEEEEEEcChh---hhhcHHH


Q ss_pred             cCCCCCEEEEEEEEEecCcCCCCcEEEEecCCEEEEecCCccCCHHHHH
Q Q_5160755      1061 HNLVGSVVGFCNLIKRAKDVTNEIWVAEAAENSVYFINAEAAYSSHLKT 1109 (1187)
Q Consensus      1061 ~~~~G~vV~~~NL~~r~~d~~~~i~va~aTe~St~s~~~~~P~~~hLk~ 1109 (1187)
                      ....|.||.|.+|..+.......+-.-.....|.+.++.+.|+..-|++
T Consensus       302 ~~~~g~Vv~~k~l~Vr~d~~g~~~eLhst~~SS~~~l~pDd~rA~el~~  350 (555)
T XP_005269977.1  302 QRKKGYIWEFKYLFVQCNYTLENLELHTTPWSSCECLFDDDIRAITFKA  350 (555)
T ss_pred             hhcCCcEEEEEEEEEEeccCCCceEEEeCCCceeEEecCCChhHHHHHH


No 66
>8AAS_A Replication factor A; Replication protein A, ssDNA-Binding protein, DNA BINDING PROTEIN; 3.2A {Pyrococcus abyssi GE5}
Probab=81.13  E-value=27  Score=43.78  Aligned_cols=106  Identities=10%  Similarity=0.044  Sum_probs=0.0  Template_Neff=11.400

Q ss_pred             EeccccCcCCCCCccCEEEEEEEEecccc-----ccccceeEEEEEcCCccccccccccEEEEEecCCCCCccccccccc
Q Q_5160755       987 ISLSNLGEIPLSSEFDIAAYVVYVGNAYT-----DVLQKKQWVFVTDGSAQHSGEISNSLLAISFSTSFMDDSSVSHISH 1061 (1187)
Q Consensus       987 ~~ls~l~~~p~~~EfDivg~Vv~Vg~~~~-----~~~~~~Q~VfvtD~s~~~~~~~~~~LLaI~F~~~~~~~~~~~~~~~ 1061 (1187)
                      +.|.+|........+|++|.|+.+++...     ........+.|.|.+.        . +.+.+|+.    ....+...
T Consensus         1 ~~i~~l~~~~~~~~~~v~g~V~~~~~~~~~~~~~~~~~~~~~~~l~D~~g--------~-i~~~lw~~----~~~~~~~~   67 (295)
T 8AAS_A            1 MRISELYPGMDPREVNVVGRVLKKYPPREYTRKDGSVGRVASLIIYDDSG--------R-ARVVLWDA----KVSEYYNK   67 (295)
T ss_pred             CCHHHcCCCCCCccEEEEEEEEEecCCeEEEccCCCeEEEEEEEEEeCCC--------E-EEEEEech----HHHHHHhc


Q ss_pred             CCCCCEEEEEEEEEecCc-CCCCcEEEEecCCEEEEecCCccCCHHHH
Q Q_5160755      1062 NLVGSVVGFCNLIKRAKD-VTNEIWVAEAAENSVYFINAEAAYSSHLK 1108 (1187)
Q Consensus      1062 ~~~G~vV~~~NL~~r~~d-~~~~i~va~aTe~St~s~~~~~P~~~hLk 1108 (1187)
                      ...|.++.+.|+..+... ....|-   .+..|.+....+.+....++
T Consensus        68 l~~g~vi~i~~~~v~~~~~~~~~l~---~~~~s~i~~~~~~~~~~~~~  112 (295)
T 8AAS_A           68 IEVGDVIKVLDAQVKESLSGLPELH---INFRARIILNPDDPRVEMIP  112 (295)
T ss_pred             CCCCCEEEEEEEEEeecCCCCCEEE---EcCCcEEEECCCCCccccCC


No 67
>1K8G_A Telomere-Binding Protein alpha Subunit; Protein-DNA Complex, telomeres, sequence specific ssDNA binding protein, OB folds, protein single strand DNA interactions, 3'-DNA; HET: SO4; 2.6A {Sterkiella nova} SCOP: b.40.4.3
Probab=81.13  E-value=60  Score=43.38  Aligned_cols=128  Identities=9%  Similarity=0.049  Sum_probs=0.0  Template_Neff=8.900

Q ss_pred             CCCCeeEeccccCcCCCC--CccCEEEEEEEEeccccc-cccceeEEEEEcCCccccccccccE------------EEEE
Q Q_5160755       981 FNPRKPISLSNLGEIPLS--SEFDIAAYVVYVGNAYTD-VLQKKQWVFVTDGSAQHSGEISNSL------------LAIS 1045 (1187)
Q Consensus       981 ~~pR~~~~ls~l~~~p~~--~EfDivg~Vv~Vg~~~~~-~~~~~Q~VfvtD~s~~~~~~~~~~L------------LaI~ 1045 (1187)
                      ..+.....+..|.++...  ..++++|||+.+.++... +....-.+.|.|++.        ..            +.|.
T Consensus        30 ~~~~~~~~y~~L~~l~~~~~~~vnv~gVV~~~~~~~~t~g~d~~~~i~l~D~S~--------~~~~~~~~~~~~~~i~v~  101 (320)
T 1K8G_A           30 SDKGHKYEYVELAKASLTSAQPQHFYAVVIDATFPYKTNQERYICSLKIVDPTL--------YLKQQKGAGDASDYATLV  101 (320)
T ss_dssp             ------CCBCCTTTSCSSCCSCEEEEEEEEEECCCBCC----CEEEEEEEBTTB--------SSCC-------CCCEEEE
T ss_pred             ccCCCcEEEEeHHHHhhcCCCCeEEEEEEEECCCCcccCCCcEEEEEEEEcCCc--------cccccCCCCCccCeEEEE


Q ss_pred             ecCCCCCcccccccccCCCCCEEEEEEEEEecCcCCCCcEEEEe--cCCEEEEecCCccCC-------------------
Q Q_5160755      1046 FSTSFMDDSSVSHISHNLVGSVVGFCNLIKRAKDVTNEIWVAEA--AENSVYFINAEAAYS------------------- 1104 (1187)
Q Consensus      1046 F~~~~~~~~~~~~~~~~~~G~vV~~~NL~~r~~d~~~~i~va~a--Te~St~s~~~~~P~~------------------- 1104 (1187)
                      +|..    ..-.+......|.||.|.|+..+.++....+.+...  +....|......|..                   
T Consensus       102 iF~~----~~~~lP~~~~~GdIv~l~~~~v~~~~g~~~~~~~~~~~ss~~v~~~~~~~~~~~~~~~~~~~~~~p~~~s~~  177 (320)
T 1K8G_A          102 LYAK----RFEDLPIIHRAGDIIRVHRATLRLYNGQRQFNANVFYSSSWALFSTDKRSVTQEINNQDAVSDTTPFSFSSK  177 (320)
T ss_dssp             EECS----SGGGSCCCCEETCEEEEEEEEEEEETTEEEEEEETTTTCEEEEECSSSSCHHHHHHTCCCSSTTSCSEESSS
T ss_pred             EEeC----CHHHCCCCCCCCcEEEEEeeEEEEECCEEEEEEEecCCCEEEEEECCcccccccccccccccCCCceeecCC


Q ss_pred             -----HHHHHHHHHHHHHHhh
Q Q_5160755      1105 -----SHLKTSSAHIQTWAKL 1120 (1187)
Q Consensus      1105 -----~hLk~A~~~l~~w~k~ 1120 (1187)
                           .+=.+.+..|+.|...
T Consensus       178 ~~~~~~~d~~~i~~L~~w~~~  198 (320)
T 1K8G_A          178 HATIEKNEISILQNLRKWANQ  198 (320)
T ss_dssp             SCCCCHHHHHHHHHHHHHHHH
T ss_pred             CccCCHHHHHHHHHHHHHHHH


No 68
>8AAJ_A Replication factor A; Replication protein A, ssDNA-Binding protein, DNA BINDING PROTEIN; HET: SO4; 3.7A {Pyrococcus abyssi GE5}
Probab=80.06  E-value=1.9e+02  Score=38.80  Aligned_cols=133  Identities=11%  Similarity=0.079  Sum_probs=0.0  Template_Neff=10.700

Q ss_pred             cceeeEEEEEEEcCCcccCCCCCCcEEEEEEeCCCHHHHhc-cCCCCEEEEEeeEEcCCCCCcEEEEeCCCcCeEEECCh
Q Q_5160755       893 NVTPFMRIRLVGLTSLSYEGEHNPKEGIVTIWDPTERQRTE-LTEGKIYMMKGLVPINSDSEILYLHARGSSSRWQPLSP  971 (1187)
Q Consensus       893 ~VtpflkvRV~d~~~~~~~~~~~~~~a~LTIW~Pte~~~~~-L~EG~~y~V~nL~p~~~~~~~l~L~a~g~~T~w~~l~~  971 (1187)
                      ....++.+.|.|.          .....+++|+..-+.... |.+|..|.|.++.......+.++|+.+ ..|.+...+.
T Consensus        99 ~~~~~~~~~l~D~----------tg~i~~~lw~~~~~~~~~~l~~g~~i~i~~~~v~~~~~~~~~l~~~-~~s~i~~~~~  167 (358)
T 8AAJ_A           99 SVGRVASLIIYDD----------SGRARVVLWDAKVSEYYNKIEVGDVIKVLDAQVKESLSGLPELHIN-FRARIILNPD  167 (358)
T ss_pred             CeEEEEEEEEEcC----------CceEEEEEehHHHHHHHhcCCCCCEEEEEEeEECcCCCCCcEEEec-CCcEEEECCC


Q ss_pred             hhHhcccccC-----CCCeeEeccccCcCCCCCccCEEEEEEEEeccc---------------c--c------------c
Q Q_5160755       972 KDSENFQPFF-----NPRKPISLSNLGEIPLSSEFDIAAYVVYVGNAY---------------T--D------------V 1017 (1187)
Q Consensus       972 ~~~~~f~~~~-----~pR~~~~ls~l~~~p~~~EfDivg~Vv~Vg~~~---------------~--~------------~ 1017 (1187)
                      .....-.+.+     .......+.+|..  ....+.+.|.|+.+....               .  .            .
T Consensus       168 ~~~~~~~~~~~~~~~~~~~~~~i~~l~~--~~~~~~v~g~i~~i~~~~~~~~C~~C~~~~~~~~~~~~~~C~~c~~~~~~  245 (358)
T 8AAJ_A          168 DPRVEMIPPLEEVRVATYTRKKIKDIEA--GDRFVEVRGTIAKVYRVLTYDACPECKKKVDYDEGLGVWICPEHGEVQPI  245 (358)
T ss_pred             CCchhcCCChhccCCCccceEEHHHhcc--CCCEEEEEEEEEEECCCeeEEeCCCcCceeeeccCCCeEEcCCCCccccc


Q ss_pred             ccceeEEEEEcCCccccccccccEEEEEe
Q Q_5160755      1018 LQKKQWVFVTDGSAQHSGEISNSLLAISF 1046 (1187)
Q Consensus      1018 ~~~~Q~VfvtD~s~~~~~~~~~~LLaI~F 1046 (1187)
                      ....-.+.+.|++.        .+-++.|
T Consensus       246 ~~~~~~~~i~D~tg--------~~~~~~~  266 (358)
T 8AAJ_A          246 KMTILDFGLDDGTG--------YIRVTLF  266 (358)
T ss_pred             eEEEEEEEEEcCCC--------eEEEEEE


No 69
>XP_011538185.1 PREDICTED: protein FAM35A isoform X8 [Homo sapiens]
Probab=79.80  E-value=46  Score=48.64  Aligned_cols=112  Identities=13%  Similarity=0.051  Sum_probs=0.0  Template_Neff=5.700

Q ss_pred             EeccccCcCCCCCccCEEEEEEEEec------cccccccceeEEEEEcCCccccccccccEEEEEecCCCCCcccccccc
Q Q_5160755       987 ISLSNLGEIPLSSEFDIAAYVVYVGN------AYTDVLQKKQWVFVTDGSAQHSGEISNSLLAISFSTSFMDDSSVSHIS 1060 (1187)
Q Consensus       987 ~~ls~l~~~p~~~EfDivg~Vv~Vg~------~~~~~~~~~Q~VfvtD~s~~~~~~~~~~LLaI~F~~~~~~~~~~~~~~ 1060 (1187)
                      +.+.+|..+.....||++|+|+.+++      .+....+.+..+.|.|.+.        .-+.|.+|+..   ..+.+.-
T Consensus       281 v~~~~L~~L~p~~lVdvlGrV~~i~~ltei~~k~~g~~~~Kr~LtVvddsg--------~~v~ltLWG~~---A~~~~~l  349 (603)
T XP_011538185.1  281 IDFVELEHLQPDVLVHAVLRVVDFTILTEAVYSYRGQKQKKVMLTVEQAQD--------QHYALVLWGPG---AAWYPQL  349 (603)
T ss_pred             ccHHHHhhcCCCCEEEEEEEEeEceeceeEEEeeCCceeEEEEEEEEeCCC--------cEEEEEEcChh---hhhcHHH


Q ss_pred             cCCCCCEEEEEEEEEecCcCCCCcEEEEecCCEEEEecCCccCCHHHHH
Q Q_5160755      1061 HNLVGSVVGFCNLIKRAKDVTNEIWVAEAAENSVYFINAEAAYSSHLKT 1109 (1187)
Q Consensus      1061 ~~~~G~vV~~~NL~~r~~d~~~~i~va~aTe~St~s~~~~~P~~~hLk~ 1109 (1187)
                      ....|.||.|.+|..+.......+-.-.....|.+.++.+.|+..-|++
T Consensus       350 ~~~~g~Vv~~k~l~Vr~d~~g~~~eLhst~~SS~~~l~pDd~rA~el~~  398 (603)
T XP_011538185.1  350 QRKKGYIWEFKYLFVQCNYTLENLELHTTPWSSCECLFDDDIRAITFKA  398 (603)
T ss_pred             hhcCCcEEEEEEEEEEeccCCCceEEEeCCCceeEEecCCChhHHHHHH


No 70
>8AAJ_A Replication factor A; Replication protein A, ssDNA-Binding protein, DNA BINDING PROTEIN; HET: SO4; 3.7A {Pyrococcus abyssi GE5}
Probab=75.80  E-value=48  Score=43.72  Aligned_cols=110  Identities=10%  Similarity=0.028  Sum_probs=0.0  Template_Neff=10.700

Q ss_pred             CCeeEeccccCcCCCCCccCEEEEEEEEecccc-----ccccceeEEEEEcCCccccccccccEEEEEecCCCCCccccc
Q Q_5160755       983 PRKPISLSNLGEIPLSSEFDIAAYVVYVGNAYT-----DVLQKKQWVFVTDGSAQHSGEISNSLLAISFSTSFMDDSSVS 1057 (1187)
Q Consensus       983 pR~~~~ls~l~~~p~~~EfDivg~Vv~Vg~~~~-----~~~~~~Q~VfvtD~s~~~~~~~~~~LLaI~F~~~~~~~~~~~ 1057 (1187)
                      +...+.|++|........+|+.|.|+.+++...     ........+.|.|.+.        . +-+.+|+.    ....
T Consensus        60 ~~~~~~i~~l~~~~~~~~v~i~g~V~~i~~~~~~~~~~~~~~~~~~~~l~D~tg--------~-i~~~lw~~----~~~~  126 (358)
T 8AAJ_A           60 EVSLMRISELYPGMDPREVNVVGRVLKKYPPREYTRKDGSVGRVASLIIYDDSG--------R-ARVVLWDA----KVSE  126 (358)
T ss_pred             cccceeHHHcCCCCCCccEEEEEEEEEecCCEEEEcCCCCeEEEEEEEEEcCCc--------e-EEEEEehH----HHHH


Q ss_pred             ccccCCCCCEEEEEEEEEecCc-CCCCcEEEEecCCEEEEecCCccCCHHHH
Q Q_5160755      1058 HISHNLVGSVVGFCNLIKRAKD-VTNEIWVAEAAENSVYFINAEAAYSSHLK 1108 (1187)
Q Consensus      1058 ~~~~~~~G~vV~~~NL~~r~~d-~~~~i~va~aTe~St~s~~~~~P~~~hLk 1108 (1187)
                      +......|.+|.+.|+..+... ....|.   .+..|.+....+.|....++
T Consensus       127 ~~~~l~~g~~i~i~~~~v~~~~~~~~~l~---~~~~s~i~~~~~~~~~~~~~  175 (358)
T 8AAJ_A          127 YYNKIEVGDVIKVLDAQVKESLSGLPELH---INFRARIILNPDDPRVEMIP  175 (358)
T ss_pred             HHhcCCCCCEEEEEEeEECcCCCCCcEEE---ecCCcEEEECCCCCchhcCC


No 71
>4L5T_A Interferon-activable protein 202; HIN200  OB-fold, tetramerization, DNA BINDING PROTEIN, IMMUNE SYSTEM; 3.405A {Mus musculus}
Probab=75.41  E-value=6.1e+02  Score=32.22  Aligned_cols=160  Identities=11%  Similarity=0.068  Sum_probs=0.0  Template_Neff=9.600

Q ss_pred             eEEEEEEEcCCcccCCCCCCcEEEEEEeCCCHHHHhccCCCCEEEEEeeEEcCCCCCcEEEEeCCCcCeEEECChhhHhc
Q Q_5160755       897 FMRIRLVGLTSLSYEGEHNPKEGIVTIWDPTERQRTELTEGKIYMMKGLVPINSDSEILYLHARGSSSRWQPLSPKDSEN  976 (1187)
Q Consensus       897 flkvRV~d~~~~~~~~~~~~~~a~LTIW~Pte~~~~~L~EG~~y~V~nL~p~~~~~~~l~L~a~g~~T~w~~l~~~~~~~  976 (1187)
                      ++.+-|.|.          ...+.+++|++.  ....+.+|+.|.|.|....   .+.+.++.. ....... .....-.
T Consensus        39 ~~~~~vaD~----------t~~~~~~~~~~~--~~~~~~~g~~i~i~~~~~~---~~~~~i~~~-s~v~~~~-~~~~~v~  101 (203)
T 4L5T_A           39 MFHATVATD----------TEFFRVMVFEEN--LEKKFIPGNTIALSDYFGM---YGSLAIHEY-SSVSEVK-SQNKEDS  101 (203)
T ss_dssp             EEEEEEECS----------SBEEEEEECCGG--GGGGGCTTCEEEECSEEEE---TTEEEECSG-GGEEEC---------
T ss_pred             EEEEEEecC----------CCeEEEEEechh--hhhcCCCCCEEEEEEEEEe---CCeEEEEcC-cEEEEcC-CCCcccC


Q ss_pred             ccccCCCCeeEeccccCcCCCCCccCEEEEEEEEeccccccccceeEEEEEcCCccccccccccEEEEEecCCCCCcccc
Q Q_5160755       977 FQPFFNPRKPISLSNLGEIPLSSEFDIAAYVVYVGNAYTDVLQKKQWVFVTDGSAQHSGEISNSLLAISFSTSFMDDSSV 1056 (1187)
Q Consensus       977 f~~~~~pR~~~~ls~l~~~p~~~EfDivg~Vv~Vg~~~~~~~~~~Q~VfvtD~s~~~~~~~~~~LLaI~F~~~~~~~~~~ 1056 (1187)
                      ....-.......+.++...+.  ..++.|.|. +..  .........+.|.|++         .-+.|.+|+...+..  
T Consensus       102 ~~~~~~~~~~~~i~~~~~~~~--~~~v~g~i~-v~~--~~~~~~~~~~~l~D~t---------g~i~v~lW~~~~~~~--  165 (203)
T 4L5T_A          102 SSSDERPIEHLKICDLHLQTE--ERLVDGEFK-VYR--KSSGNNCICYGIWDDT---------GAMKVVVSGQLTSVN--  165 (203)
T ss_dssp             ----------CCHHHHHHCCS--CCCEEEEEE-EEE--EEECSSSEEEEEECTT---------CCEEEEECGGGGGSC--
T ss_pred             cccccCcccCCCHHHccccCC--CcEEEEEEE-EEE--ccCCCcEEEEEEecCC---------CeEEEEEecCcccCC--


Q ss_pred             cccccCCCCCEEEEEEEEEecCcCCCCcEEEEecCCEEEEe
Q Q_5160755      1057 SHISHNLVGSVVGFCNLIKRAKDVTNEIWVAEAAENSVYFI 1097 (1187)
Q Consensus      1057 ~~~~~~~~G~vV~~~NL~~r~~d~~~~i~va~aTe~St~s~ 1097 (1187)
                           ...|..|.+.|+..+.+   ++-+-...+-.|.+.+
T Consensus       166 -----~~~G~~i~i~~~~~~~~---~~~~~l~s~~~t~i~~  198 (203)
T 4L5T_A          166 -----CEIGNTIRLVCFELTSN---ADEWFLRATRYSYMEV  198 (203)
T ss_dssp             -----CCTTCEEEEEEEEEECC---SSCCEEEEEEEEEEEE
T ss_pred             -----CCCCCEEEEEEEEEccc---CCEEEEEEeCCcEEEE


No 72
>3RN5_C Interferon-inducible protein AIM2; OB FOLD, DNA BINDING, CYTOSOLIC, Immune system-DNA complex; HET: EDO; 2.5A {Homo sapiens} SCOP: b.40.16.0
Probab=73.40  E-value=7.1e+02  Score=32.10  Aligned_cols=158  Identities=9%  Similarity=0.035  Sum_probs=0.0  Template_Neff=9.100

Q ss_pred             eEEEEEEEcCCcccCCCCCCcEEEEEEeCCCHHHHhccCCCCEEEEEeeEEcCCCCCcEEEEeCCCcCeEE---ECChhh
Q Q_5160755       897 FMRIRLVGLTSLSYEGEHNPKEGIVTIWDPTERQRTELTEGKIYMMKGLVPINSDSEILYLHARGSSSRWQ---PLSPKD  973 (1187)
Q Consensus       897 flkvRV~d~~~~~~~~~~~~~~a~LTIW~Pte~~~~~L~EG~~y~V~nL~p~~~~~~~l~L~a~g~~T~w~---~l~~~~  973 (1187)
                      ++.+-|.|.          ...+.+++|++.-  ...+++|..|.+.|....   .+.+.++..++-..+.   .+....
T Consensus        37 ~~~~~vaD~----------t~~~~~~~~~~~~--~~~~~~g~~i~i~~~~~~---~~~~~v~~~s~v~~~~~~~~v~vp~  101 (208)
T 3RN5_C           37 MFHATVATE----------KEFFFVKVFNTLL--KDKFIPKRIIIIARYYRH---SGFLEVNSASRVLDAESDQKVNVPL  101 (208)
T ss_dssp             EEEEEEECS----------SCEEEEEECCTTG--GGGCCTTCEEEEEEECCC---SSEEEECTTSEEEECCSSCCCCCCH
T ss_pred             EEEEEEEcC----------CCeEEEEEechhh--hccCCCCCEEEEEEEEEE---CCEEEEccCCEEEeCCCCCceecCH


Q ss_pred             HhcccccCCCCeeEeccccCcCCCCCccCEEEEEEEEeccccccccceeEEEEEcCCccccccccccEEEEEecCCCCCc
Q Q_5160755       974 SENFQPFFNPRKPISLSNLGEIPLSSEFDIAAYVVYVGNAYTDVLQKKQWVFVTDGSAQHSGEISNSLLAISFSTSFMDD 1053 (1187)
Q Consensus       974 ~~~f~~~~~pR~~~~ls~l~~~p~~~EfDivg~Vv~Vg~~~~~~~~~~Q~VfvtD~s~~~~~~~~~~LLaI~F~~~~~~~ 1053 (1187)
                      ...-.....|    .+.++...+....|.  |.|. +..  .........+.|.|.+         .-+.|.+|+...+.
T Consensus       102 ~~~~~~~~~~----~i~~~~~~~~~~~v~--G~i~-~~~--~~~~~~~~~~~l~D~t---------g~i~v~lW~~~~~~  163 (208)
T 3RN5_C          102 NIIRKAGETP----KINTLQTQPLGTIVN--GLFV-VQK--VTEKKKNILFDLSDNT---------GKMEVLGVRNEDTM  163 (208)
T ss_dssp             HHHHHHHCCC----CHHHHTTCCTTCEEE--EEEE-EEE--EEECSSEEEEEEEETT---------EEEEEEEECCTTGG
T ss_pred             HHHHhhcCCC----CHHHhccCCCCcEEE--EEEE-Eee--ecCCCcEEEEEEeCCC---------CeEEEEEecCcccC


Q ss_pred             ccccccccCCCCCEEEEEEEEEecCcCCCCcEEEEecCCEEEEe
Q Q_5160755      1054 SSVSHISHNLVGSVVGFCNLIKRAKDVTNEIWVAEAAENSVYFI 1097 (1187)
Q Consensus      1054 ~~~~~~~~~~~G~vV~~~NL~~r~~d~~~~i~va~aTe~St~s~ 1097 (1187)
                      .       ...|..|.+.|+..+.+...   +....+.+|.+.+
T Consensus       164 ~-------~~~G~~v~i~~~~~~~~~~~---~~L~s~~~t~i~~  197 (208)
T 3RN5_C          164 K-------CKEGDKVRLTFFTLSKNGEK---LQLTSGVHSTIKV  197 (208)
T ss_dssp             G-------CCTTCEEEEEEEEECCCSSS---CEEECCSSCEEEE
T ss_pred             C-------CCCCCEEEEEEEEEeeeCCE---EEEEEeCCeEEEE


No 73
>NP_001036059.1 protection of telomeres protein 1 isoform 4 [Homo sapiens]
Probab=72.88  E-value=1.1e+02  Score=44.27  Aligned_cols=122  Identities=15%  Similarity=0.122  Sum_probs=0.0  Template_Neff=7.200

Q ss_pred             ccccCcCCCCCccCEEEEEEEEeccccccccceeEEEEEcCCcccc----c---------------cccccEEEEEecCC
Q Q_5160755       989 LSNLGEIPLSSEFDIAAYVVYVGNAYTDVLQKKQWVFVTDGSAQHS----G---------------EISNSLLAISFSTS 1049 (1187)
Q Consensus       989 ls~l~~~p~~~EfDivg~Vv~Vg~~~~~~~~~~Q~VfvtD~s~~~~----~---------------~~~~~LLaI~F~~~ 1049 (1187)
                      +..|.++....-||++|-||++-.    .....-.+||+|.+....    .               ...+.+|-|..|.+
T Consensus        19 ~~~L~di~~~~ffDlv~qVv~~~~----~~~~~~~L~VtDyT~n~~~~~~~~~~~~~~~gd~~~~~~~~~~~l~V~lwd~   94 (503)
T NP_001036059.1   19 LLKLCDVQPMQYFDLTCQLLGKAE----VDGASFLLKVWDGTRTPFPSWRVLIQDLVLEGDLSHIHRLQNLTIDILVYDN   94 (503)
T ss_pred             eeeHHHCCCCCeEEEEEEEEEEEe----eCCCeEEEEEEeCCCCCCceeeccchhccccCChhhchhccceEEEEEEECc


Q ss_pred             CCCcccccccccCCCCCEEEEEEEEEecCcC----------CCCcEEEEecCCEEEEecCCccCCHHHHHHHHHHHHHHh
Q Q_5160755      1050 FMDDSSVSHISHNLVGSVVGFCNLIKRAKDV----------TNEIWVAEAAENSVYFINAEAAYSSHLKTSSAHIQTWAK 1119 (1187)
Q Consensus      1050 ~~~~~~~~~~~~~~~G~vV~~~NL~~r~~d~----------~~~i~va~aTe~St~s~~~~~P~~~hLk~A~~~l~~w~k 1119 (1187)
                      .   ..+..  ...+|+.|.|.||+.+....          ...++--..-......+..+.|...+|++++..-+.|-+
T Consensus        95 h---a~~a~--~Lk~G~~V~L~Nv~ik~~~~~~~~~~~~~LE~~lhg~~~~~~~I~~L~~~~~~~~~Lk~lL~Rk~~y~k  169 (503)
T NP_001036059.1   95 H---VHVAR--SLKVGSFLRIYSLHTKLQSMNSENQTMLSLEFHLHGGTSYGRGIRVLPESNSDVDQLKKDLESANLTAN  169 (503)
T ss_pred             c---hHHHh--cCCCCcEEEEEEEEEEeecCCccccccceEEEEEecccCCCCceEECCCCCCchHHHHHHHHHHHHHHH


No 74
>XP_011514308.1 PREDICTED: protection of telomeres protein 1 isoform X3 [Homo sapiens]
Probab=72.88  E-value=1.1e+02  Score=44.27  Aligned_cols=122  Identities=15%  Similarity=0.122  Sum_probs=0.0  Template_Neff=7.200

Q ss_pred             ccccCcCCCCCccCEEEEEEEEeccccccccceeEEEEEcCCcccc----c---------------cccccEEEEEecCC
Q Q_5160755       989 LSNLGEIPLSSEFDIAAYVVYVGNAYTDVLQKKQWVFVTDGSAQHS----G---------------EISNSLLAISFSTS 1049 (1187)
Q Consensus       989 ls~l~~~p~~~EfDivg~Vv~Vg~~~~~~~~~~Q~VfvtD~s~~~~----~---------------~~~~~LLaI~F~~~ 1049 (1187)
                      +..|.++....-||++|-||++-.    .....-.+||+|.+....    .               ...+.+|-|..|.+
T Consensus        19 ~~~L~di~~~~ffDlv~qVv~~~~----~~~~~~~L~VtDyT~n~~~~~~~~~~~~~~~gd~~~~~~~~~~~l~V~lwd~   94 (503)
T XP_011514308.1   19 LLKLCDVQPMQYFDLTCQLLGKAE----VDGASFLLKVWDGTRTPFPSWRVLIQDLVLEGDLSHIHRLQNLTIDILVYDN   94 (503)
T ss_pred             eeeHHHCCCCCeEEEEEEEEEEEe----eCCCeEEEEEEeCCCCCCceeeccchhccccCChhhchhccceEEEEEEECc


Q ss_pred             CCCcccccccccCCCCCEEEEEEEEEecCcC----------CCCcEEEEecCCEEEEecCCccCCHHHHHHHHHHHHHHh
Q Q_5160755      1050 FMDDSSVSHISHNLVGSVVGFCNLIKRAKDV----------TNEIWVAEAAENSVYFINAEAAYSSHLKTSSAHIQTWAK 1119 (1187)
Q Consensus      1050 ~~~~~~~~~~~~~~~G~vV~~~NL~~r~~d~----------~~~i~va~aTe~St~s~~~~~P~~~hLk~A~~~l~~w~k 1119 (1187)
                      .   ..+..  ...+|+.|.|.||+.+....          ...++--..-......+..+.|...+|++++..-+.|-+
T Consensus        95 h---a~~a~--~Lk~G~~V~L~Nv~ik~~~~~~~~~~~~~LE~~lhg~~~~~~~I~~L~~~~~~~~~Lk~lL~Rk~~y~k  169 (503)
T XP_011514308.1   95 H---VHVAR--SLKVGSFLRIYSLHTKLQSMNSENQTMLSLEFHLHGGTSYGRGIRVLPESNSDVDQLKKDLESANLTAN  169 (503)
T ss_pred             c---hHHHh--cCCCCcEEEEEEEEEEeecCCccccccceEEEEEecccCCCCceEECCCCCCchHHHHHHHHHHHHHHH


No 75
>XP_011514309.1 PREDICTED: protection of telomeres protein 1 isoform X3 [Homo sapiens]
Probab=72.88  E-value=1.1e+02  Score=44.27  Aligned_cols=122  Identities=15%  Similarity=0.122  Sum_probs=0.0  Template_Neff=7.200

Q ss_pred             ccccCcCCCCCccCEEEEEEEEeccccccccceeEEEEEcCCcccc----c---------------cccccEEEEEecCC
Q Q_5160755       989 LSNLGEIPLSSEFDIAAYVVYVGNAYTDVLQKKQWVFVTDGSAQHS----G---------------EISNSLLAISFSTS 1049 (1187)
Q Consensus       989 ls~l~~~p~~~EfDivg~Vv~Vg~~~~~~~~~~Q~VfvtD~s~~~~----~---------------~~~~~LLaI~F~~~ 1049 (1187)
                      +..|.++....-||++|-||++-.    .....-.+||+|.+....    .               ...+.+|-|..|.+
T Consensus        19 ~~~L~di~~~~ffDlv~qVv~~~~----~~~~~~~L~VtDyT~n~~~~~~~~~~~~~~~gd~~~~~~~~~~~l~V~lwd~   94 (503)
T XP_011514309.1   19 LLKLCDVQPMQYFDLTCQLLGKAE----VDGASFLLKVWDGTRTPFPSWRVLIQDLVLEGDLSHIHRLQNLTIDILVYDN   94 (503)
T ss_pred             eeeHHHCCCCCeEEEEEEEEEEEe----eCCCeEEEEEEeCCCCCCceeeccchhccccCChhhchhccceEEEEEEECc


Q ss_pred             CCCcccccccccCCCCCEEEEEEEEEecCcC----------CCCcEEEEecCCEEEEecCCccCCHHHHHHHHHHHHHHh
Q Q_5160755      1050 FMDDSSVSHISHNLVGSVVGFCNLIKRAKDV----------TNEIWVAEAAENSVYFINAEAAYSSHLKTSSAHIQTWAK 1119 (1187)
Q Consensus      1050 ~~~~~~~~~~~~~~~G~vV~~~NL~~r~~d~----------~~~i~va~aTe~St~s~~~~~P~~~hLk~A~~~l~~w~k 1119 (1187)
                      .   ..+..  ...+|+.|.|.||+.+....          ...++--..-......+..+.|...+|++++..-+.|-+
T Consensus        95 h---a~~a~--~Lk~G~~V~L~Nv~ik~~~~~~~~~~~~~LE~~lhg~~~~~~~I~~L~~~~~~~~~Lk~lL~Rk~~y~k  169 (503)
T XP_011514309.1   95 H---VHVAR--SLKVGSFLRIYSLHTKLQSMNSENQTMLSLEFHLHGGTSYGRGIRVLPESNSDVDQLKKDLESANLTAN  169 (503)
T ss_pred             c---hHHHh--cCCCCcEEEEEEEEEEeecCCccccccceEEEEEecccCCCCceEECCCCCCchHHHHHHHHHHHHHHH


No 76
>XP_016867431.1 PREDICTED: protection of telomeres protein 1 isoform X3 [Homo sapiens]
Probab=72.88  E-value=1.1e+02  Score=44.27  Aligned_cols=122  Identities=15%  Similarity=0.122  Sum_probs=0.0  Template_Neff=7.200

Q ss_pred             ccccCcCCCCCccCEEEEEEEEeccccccccceeEEEEEcCCcccc----c---------------cccccEEEEEecCC
Q Q_5160755       989 LSNLGEIPLSSEFDIAAYVVYVGNAYTDVLQKKQWVFVTDGSAQHS----G---------------EISNSLLAISFSTS 1049 (1187)
Q Consensus       989 ls~l~~~p~~~EfDivg~Vv~Vg~~~~~~~~~~Q~VfvtD~s~~~~----~---------------~~~~~LLaI~F~~~ 1049 (1187)
                      +..|.++....-||++|-||++-.    .....-.+||+|.+....    .               ...+.+|-|..|.+
T Consensus        19 ~~~L~di~~~~ffDlv~qVv~~~~----~~~~~~~L~VtDyT~n~~~~~~~~~~~~~~~gd~~~~~~~~~~~l~V~lwd~   94 (503)
T XP_016867431.1   19 LLKLCDVQPMQYFDLTCQLLGKAE----VDGASFLLKVWDGTRTPFPSWRVLIQDLVLEGDLSHIHRLQNLTIDILVYDN   94 (503)
T ss_pred             eeeHHHCCCCCeEEEEEEEEEEEe----eCCCeEEEEEEeCCCCCCceeeccchhccccCChhhchhccceEEEEEEECc


Q ss_pred             CCCcccccccccCCCCCEEEEEEEEEecCcC----------CCCcEEEEecCCEEEEecCCccCCHHHHHHHHHHHHHHh
Q Q_5160755      1050 FMDDSSVSHISHNLVGSVVGFCNLIKRAKDV----------TNEIWVAEAAENSVYFINAEAAYSSHLKTSSAHIQTWAK 1119 (1187)
Q Consensus      1050 ~~~~~~~~~~~~~~~G~vV~~~NL~~r~~d~----------~~~i~va~aTe~St~s~~~~~P~~~hLk~A~~~l~~w~k 1119 (1187)
                      .   ..+..  ...+|+.|.|.||+.+....          ...++--..-......+..+.|...+|++++..-+.|-+
T Consensus        95 h---a~~a~--~Lk~G~~V~L~Nv~ik~~~~~~~~~~~~~LE~~lhg~~~~~~~I~~L~~~~~~~~~Lk~lL~Rk~~y~k  169 (503)
T XP_016867431.1   95 H---VHVAR--SLKVGSFLRIYSLHTKLQSMNSENQTMLSLEFHLHGGTSYGRGIRVLPESNSDVDQLKKDLESANLTAN  169 (503)
T ss_pred             c---hHHHh--cCCCCcEEEEEEEEEEeecCCccccccceEEEEEecccCCCCceEECCCCCCchHHHHHHHHHHHHHHH


No 77
>8AAS_A Replication factor A; Replication protein A, ssDNA-Binding protein, DNA BINDING PROTEIN; 3.2A {Pyrococcus abyssi GE5}
Probab=71.77  E-value=4.8e+02  Score=33.89  Aligned_cols=131  Identities=11%  Similarity=0.065  Sum_probs=0.0  Template_Neff=11.400

Q ss_pred             eeeEEEEEEEcCCcccCCCCCCcEEEEEEeCCCHHHHhc-cCCCCEEEEEeeEEcCCCCCcEEEEeCCCcCeEEECChhh
Q Q_5160755       895 TPFMRIRLVGLTSLSYEGEHNPKEGIVTIWDPTERQRTE-LTEGKIYMMKGLVPINSDSEILYLHARGSSSRWQPLSPKD  973 (1187)
Q Consensus       895 tpflkvRV~d~~~~~~~~~~~~~~a~LTIW~Pte~~~~~-L~EG~~y~V~nL~p~~~~~~~l~L~a~g~~T~w~~l~~~~  973 (1187)
                      ...+.+.+.|.          .....+++|+..-..... +++|..|.|.++.......+.++|+.+ ..|.+...+...
T Consensus        38 ~~~~~~~l~D~----------~g~i~~~lw~~~~~~~~~~l~~g~vi~i~~~~v~~~~~~~~~l~~~-~~s~i~~~~~~~  106 (295)
T 8AAS_A           38 GRVASLIIYDD----------SGRARVVLWDAKVSEYYNKIEVGDVIKVLDAQVKESLSGLPELHIN-FRARIILNPDDP  106 (295)
T ss_pred             EEEEEEEEEeC----------CCEEEEEEechHHHHHHhcCCCCCEEEEEEEEEeecCCCCCEEEEc-CCcEEEECCCCC


Q ss_pred             HhcccccC-----CCCeeEeccccCcCCCCCccCEEEEEEEEeccc---------------c--c------------ccc
Q Q_5160755       974 SENFQPFF-----NPRKPISLSNLGEIPLSSEFDIAAYVVYVGNAY---------------T--D------------VLQ 1019 (1187)
Q Consensus       974 ~~~f~~~~-----~pR~~~~ls~l~~~p~~~EfDivg~Vv~Vg~~~---------------~--~------------~~~ 1019 (1187)
                      ...--+.+     .......+.+|  ......+.+.|.|..+....               .  .            ...
T Consensus       107 ~~~~~~~~~~~~~~~~~~~~i~~l--~~~~~~~~~~~~i~~i~~~~~~~~c~~C~~~~~~~~~~~~~~C~~c~~~~~~~~  184 (295)
T 8AAS_A          107 RVEMIPPLEEVRVATYTRKKIKDI--EAGDRFVEVRGTIAKVYRVLTYDACPECKKKVDYDEGLGVWICPEHGEVQPIKM  184 (295)
T ss_pred             ccccCCChhhccCCCceeEEHHHH--hcCCcEEEEEEEEEEeccccceeeCCCCCCeeeecCCCCcEEccCCCCcCceEE


Q ss_pred             ceeEEEEEcCCccccccccccEEEEEe
Q Q_5160755      1020 KKQWVFVTDGSAQHSGEISNSLLAISF 1046 (1187)
Q Consensus      1020 ~~Q~VfvtD~s~~~~~~~~~~LLaI~F 1046 (1187)
                      ..-.+-+.|++.        .+.++.|
T Consensus       185 ~~~~~~v~D~t~--------~~~~~~~  203 (295)
T 8AAS_A          185 TILDFGLDDGTG--------YIRVTLF  203 (295)
T ss_pred             EEEEEEEecCCc--------eEEEEEE


No 78
>5USB_A Protection of telomeres protein 1; Telomeres, OB-fold, DNA binding, DNA BINDING PROTEIN-DNA-RNA complex; 1.615A {Schizosaccharomyces pombe}
Probab=71.76  E-value=1.5e+02  Score=34.69  Aligned_cols=75  Identities=13%  Similarity=0.118  Sum_probs=0.0  Template_Neff=9.200

Q ss_pred             eEEEEEEEcCCcccC-------------CCCCCcEEEEEEeCCCHHHHhc-cCCCCEEEEEeeEEcCCCCCcEEEEeCCC
Q Q_5160755       897 FMRIRLVGLTSLSYE-------------GEHNPKEGIVTIWDPTERQRTE-LTEGKIYMMKGLVPINSDSEILYLHARGS  962 (1187)
Q Consensus       897 flkvRV~d~~~~~~~-------------~~~~~~~a~LTIW~Pte~~~~~-L~EG~~y~V~nL~p~~~~~~~l~L~a~g~  962 (1187)
                      ...++|.|.+....-             .........|++|+...+.... |++|+.|.+.||.......+.+.+.-. .
T Consensus        30 ~~~l~VtD~T~~~~~~~~~~~~~~~~~~~~~~~~~l~i~l~d~~~~~~~~~l~~G~~v~l~Nv~~k~~~~g~le~~l~-~  108 (139)
T 5USB_A           30 NFTLYVTDYTENELFFPMSPYTSSSRWRGPFGRFSIRCILWDEHDFYCRNYIKEGDYVVMKNVRTKIDHLGYLECILH-G  108 (139)
T ss_dssp             CEEEEEECSCCCTTSCCBCTTCSSCCCCCCCBSCCEEEEECTHHHHHHTTTCCTTCEEEEEEEEEEECTTSCEEEEEC-C
T ss_pred             cEEEEEEcCCCCcccCCCCCCCCCCCCCCCCcceEEEEEEecchhHHHHHhCCCCCEEEEEEEEEEECCCCeEEEEEe-C


Q ss_pred             cC------eEEECChh
Q Q_5160755       963 SS------RWQPLSPK  972 (1187)
Q Consensus       963 ~T------~w~~l~~~  972 (1187)
                      .+      ++..++..
T Consensus       109 ~~~~~~~~~i~~l~~~  124 (139)
T 5USB_A          109 DSAKRYNMSIEKVDSE  124 (139)
T ss_dssp             CTTCCSCCEEEEECTT
T ss_pred             CCcccCcceEEECCCC


No 79
>1JB7_A telomere-binding protein alpha subunit; telomere-binding protein, DNA-protein interactions, DNA hydration, sodium ion, quadruplex DNA, DNA-BINDING PROTEIN-DNA COMPLEX; 1.86A {Sterkiella nova} SCOP: b.40.4.3
Probab=71.67  E-value=1.6e+02  Score=42.42  Aligned_cols=126  Identities=9%  Similarity=0.057  Sum_probs=0.0  Template_Neff=9.200

Q ss_pred             CCCeeEeccccCcCCCC--CccCEEEEEEEEeccccc-cccceeEEEEEcCCccccccccccE-------------EEEE
Q Q_5160755       982 NPRKPISLSNLGEIPLS--SEFDIAAYVVYVGNAYTD-VLQKKQWVFVTDGSAQHSGEISNSL-------------LAIS 1045 (1187)
Q Consensus       982 ~pR~~~~ls~l~~~p~~--~EfDivg~Vv~Vg~~~~~-~~~~~Q~VfvtD~s~~~~~~~~~~L-------------LaI~ 1045 (1187)
                      .+........|.++...  ..++++|||+.+.++... +......+.|+|+|         .-             +.|.
T Consensus        31 ~~~~~~~y~~L~~l~~~~~~~~nv~GvV~~~~~p~~t~g~d~~~~l~l~D~S---------~~~~~~~~~~~~~~~i~v~  101 (495)
T 1JB7_A           31 DKGHKYEYVELAKASLTSAQPQHFYAVVIDATFPYKTNQERYICSLKIVDPT---------LYLKQQKGAGDASDYATLV  101 (495)
T ss_dssp             -----CCBCCTTTSCSSCCSCEEEEEEEEEECCCEECSSSCEEEEEEEEBTT---------BSBCCTTSSCSCBCCEEEE
T ss_pred             cCCCCeEEEeHHHhcccCCCCeEEEEEEEEccCCcccCCCeEEEEEEEEcCC---------ccccccCCCCCcCCeEEEE


Q ss_pred             ecCCCCCcccccccccCCCCCEEEEEEEEEecCcCCCCcEEEEe--cCCEEEEecCC-----------------------
Q Q_5160755      1046 FSTSFMDDSSVSHISHNLVGSVVGFCNLIKRAKDVTNEIWVAEA--AENSVYFINAE----------------------- 1100 (1187)
Q Consensus      1046 F~~~~~~~~~~~~~~~~~~G~vV~~~NL~~r~~d~~~~i~va~a--Te~St~s~~~~----------------------- 1100 (1187)
                      +|..    +.-........|.||-|.|+..+.++....+.....  +....|.-...                       
T Consensus       102 lF~~----~~~~lP~~~~~GdIi~l~~~~v~~~~g~~~~~~~~~~~s~~~vf~~~~~~~~~~~~~~~~~~~~~P~~~s~~  177 (495)
T 1JB7_A          102 LYAK----RFEDLPIIHRAGDIIRVHRATLRLYNGQRQFNANVFYSSSWALFSTDKRSVTQEINNQDAVSDTTPFSFSSK  177 (495)
T ss_dssp             EEES----SGGGSCCCCEETCEEEEEEEEEEEETTEEEEEEETTTTCEEEEECSSSSCHHHHHHTCCCSCTTSCSEESSS
T ss_pred             EEeC----CHHHCCCCCCCCcEEEEEeeEEEEeCCeeEEEEEecCCcEEEEEECCCCccccccccccccccCCceeeccC


Q ss_pred             -ccCCHHHHHHHHHHHHHHhh
Q Q_5160755      1101 -AAYSSHLKTSSAHIQTWAKL 1120 (1187)
Q Consensus      1101 -~P~~~hLk~A~~~l~~w~k~ 1120 (1187)
                       ..-...-.+.+..|+.|.+.
T Consensus       178 ~~~~~~~d~~~i~~L~~w~~~  198 (495)
T 1JB7_A          178 HATIEKNEISILQNLRKWANQ  198 (495)
T ss_dssp             CCCCCTTHHHHHHHHHHHHHH
T ss_pred             cccCCHHHHHHHHHHHHHHHH


No 80
>NP_061927.2 protein FAM35A isoform 2 [Homo sapiens]
Probab=71.22  E-value=1.1e+02  Score=46.81  Aligned_cols=123  Identities=11%  Similarity=-0.021  Sum_probs=0.0  Template_Neff=5.000

Q ss_pred             CeeEeccccCcCC-CCCccCEEEEEEEEecccc--------ccc-cceeEEEEEcCCccccccccccEEEEEecCCCCCc
Q Q_5160755       984 RKPISLSNLGEIP-LSSEFDIAAYVVYVGNAYT--------DVL-QKKQWVFVTDGSAQHSGEISNSLLAISFSTSFMDD 1053 (1187)
Q Consensus       984 R~~~~ls~l~~~p-~~~EfDivg~Vv~Vg~~~~--------~~~-~~~Q~VfvtD~s~~~~~~~~~~LLaI~F~~~~~~~ 1053 (1187)
                      +....++.|.... ....+|++|+|+++++.-.        .+. .....|.|.|.|.        .-+-|.+|+.....
T Consensus       424 ~~~~k~s~L~nc~~k~~~VDVLGvVv~v~~vkeI~~Ksg~~sG~~v~krtI~V~DqSg--------~~IkVTLWgd~A~~  495 (835)
T NP_061927.2     424 KSIKKTSLIKNCDSKSQKYNCLVMVLSPCHVKEINIKFGPNSGSKVPLATVTVIDQSE--------TKKKVFLWRTAAFW  495 (835)
T ss_pred             cccccHHHhccCCCCCCeeEEEEEEECCcccEEEEecccCCCCCeeeeEEEEEEeCCC--------CEEEEEEEchHhHH


Q ss_pred             ccccccccCCCCCEEEEEEEEEecCcCCCCcEEEEecCCEEEEe-------cCCccCCHHHHHHHHHHHHHHhh
Q Q_5160755      1054 SSVSHISHNLVGSVVGFCNLIKRAKDVTNEIWVAEAAENSVYFI-------NAEAAYSSHLKTSSAHIQTWAKL 1120 (1187)
Q Consensus      1054 ~~~~~~~~~~~G~vV~~~NL~~r~~d~~~~i~va~aTe~St~s~-------~~~~P~~~hLk~A~~~l~~w~k~ 1120 (1187)
                      .     -....|.||.|.++..+. +..++-.++..+..|.+..       +++....---...+..|..|+..
T Consensus       496 a-----l~v~~GdIIlLk~vkV~e-~e~~G~~sLsSt~sSqIl~Lg~~s~~nPee~~~~vd~~el~~L~~W~ss  563 (835)
T NP_061927.2     496 A-----FTVFLGDIILLTDVVIHE-DQWIGETVLQSTFSSQLLNLGSYSSIQPEEYSSVVSEVVLQDLLAYVSS  563 (835)
T ss_pred             h-----hhcCCCCEEEEEecEEEc-cccCCeEEEEeecCeEEEECcccccCCchhhcCCCCHHHHHHHHHHHhh


No 81
>7QXS_P Protection of telomeres protein 1; Reverse transcriptase, ribonucleoprotein, telomerase, telomere, DNA BINDING PROTEIN, RNA BINDING PROTEIN; 3.91A {Homo sapiens}
Probab=68.44  E-value=1.5e+02  Score=44.11  Aligned_cols=127  Identities=10%  Similarity=0.067  Sum_probs=0.0  Template_Neff=8.900

Q ss_pred             CCCeeEeccccCcCCCCCccCEEEEEEEEeccccc-cccceeEEEEEcCCccccccccccEEEEEecCCCCCcccccccc
Q Q_5160755       982 NPRKPISLSNLGEIPLSSEFDIAAYVVYVGNAYTD-VLQKKQWVFVTDGSAQHSGEISNSLLAISFSTSFMDDSSVSHIS 1060 (1187)
Q Consensus       982 ~pR~~~~ls~l~~~p~~~EfDivg~Vv~Vg~~~~~-~~~~~Q~VfvtD~s~~~~~~~~~~LLaI~F~~~~~~~~~~~~~~ 1060 (1187)
                      .+........|.++..+..+++.|+|+.+.++..+ +......+.|.|+|.        .-+-+.+|..    ..-.+..
T Consensus         4 ~~~~~~~yt~L~dl~~~~~~ni~gVV~~~~~~~~t~g~d~~~~l~L~D~s~--------~~i~v~iF~~----~~~~lp~   71 (634)
T 7QXS_P            4 VPATNYIYTPLNQLKGGTIVNVYGVVKFFKPPYLSKGTDYCSVVTIVDQTN--------VKLTCLLFSG----NYEALPI   71 (634)
T ss_dssp             --CCCCCBCCTTSCCSSEEEEEEEEEEEECCCEECSSSSEEEEEEEECTTC--------CEEEEEEEES----SGGGSCC
T ss_pred             CCCCCCeeeeHHHCCCCCeEEEEEEEEEecCCccCCCCcEEEEEEEEeCCC--------CCeEEEEeCC----CHHHCCC


Q ss_pred             cCCCCCEEEEEEEEEecCcCCCCcEEEEecCCEEEEecC-----------CccCCHHHHHHHHHHHHHHhh
Q Q_5160755      1061 HNLVGSVVGFCNLIKRAKDVTNEIWVAEAAENSVYFINA-----------EAAYSSHLKTSSAHIQTWAKL 1120 (1187)
Q Consensus      1061 ~~~~G~vV~~~NL~~r~~d~~~~i~va~aTe~St~s~~~-----------~~P~~~hLk~A~~~l~~w~k~ 1120 (1187)
                      ...+|.||.|.|+..+.+.....+.....+....|.-..           ...-..+-.+.+..|..|...
T Consensus        72 ~~~~GdIv~l~~~kv~~~~~~~~~~~~~~~s~~v~~~~~~~~~~p~~~~~~~~~~~~d~~~v~~L~~W~~~  142 (634)
T 7QXS_P           72 IYKNGDIVRFHRLKIQVYKKETQGITSSGFASLTFEGTLGAPIIPRTSSKYFNFTTEDHKMVEALRVWAST  142 (634)
T ss_dssp             CCSTTCEEEEEEEEEEEETTEEEEEEEEEEEEEEC--------CCBCSCSSCCC-----------------
T ss_pred             CCCCCcEEEEEEeEEEEeCCeEEEEeeCCeEEEEEcCCCCCCcccccCCCCCCCCHHHHHHHHHHHHHHHc


No 82
>XP_001767110.1 predicted protein [Physcomitrella patens]
Probab=67.69  E-value=1.5e+02  Score=42.73  Aligned_cols=141  Identities=16%  Similarity=0.035  Sum_probs=0.0  Template_Neff=4.800

Q ss_pred             HHHHHHHHHCCCChHHhcchHHHHHHHHHhHHHHCchhhcCCcCC----HHHHHHHHHHHHHHHhhcCCCCHHHHHHhCC
Q Q_5160755       553 ETFLQMLAESEKVCDRSFEACMWIVWKLACYDIYYPAKCRGNFLT----ITNVLEELKYRYEREVNHGHCSAIKRILSGD  628 (1187)
Q Consensus       553 ~~~~~~L~~~G~~~~~~~NHyrwIVWKLAs~er~~P~~~~g~~lT----~~nVl~QLkYRYeREi~~~~RSaLKkIlE~D  628 (1187)
                      +.+.+.|...|+.+..        =|=-+|++-..-.......++    .+.|..|+.+---+++...-=|..-. ..+.
T Consensus         3 ~~v~e~L~~~Gw~L~~--------eWL~~ci~~l~~e~~~~~~~~~~~l~~~V~~qlL~sDLr~ig~~sLP~~i~-~~~~   73 (470)
T XP_001767110.1    3 NRITENLEKVGWHLKP--------SAVDIVIREIEEEEEADARLNERELEKRVRAELLDTDLSTTGARHLPDAQA-LLHL   73 (470)
T ss_pred             hHHHHHHHHhCcccCH--------HHHHHHHHHHHHhchhhcCCCHHHHHHHHHHHHHcCChhhhcCCCCCHHHH-Hhhh


Q ss_pred             CcccCeEEEEEEeeecCCCCccccccccCCCCcEEEEEeCCceeeceEeCHHHHHHHHCCCCCCccEEEEEC-CEEeCC
Q Q_5160755       629 APASSMMVLCISAINPKTDNDSQEAHCSDSCSNVKVELTDGWYSMNAALDVVLTKQLNAGKLFVGQKLRILG-AGLSGW  706 (1187)
Q Consensus       629 ~~ps~~MVLcVS~I~~~~~~~~~~~~~~~~~~~~~lELTDGWYsI~A~lD~~Ls~~l~~GKI~VG~KL~I~G-A~L~g~  706 (1187)
                      ..-..++||=|.+|.....+...  .......-+.|.||||...|.|.--.++..+-.  .+.+|+||+|.| ..+...
T Consensus        74 ~~L~Gp~VLQI~sIrDIs~s~~~--~~~~~~RmLkL~LTDG~~~i~AIEy~~Ip~Ls~--~t~PGtKIlL~g~v~Vr~G  148 (470)
T XP_001767110.1   74 RTLQTPCVLQLAAIKDASQSNQS--LGSTSGRLLHLRLTDGHSFLTAIEYKPVPALST--DVPPGTKVTLLGSVTVHSG  148 (470)
T ss_pred             cccCCCeEEEEEEEEeccccccc--ccCCCCCeEEEEEEcCCcEEEEEEeeecCCCCC--CCCCCCeEEecCCeEEECC


No 83
>XP_016867430.1 PREDICTED: protection of telomeres protein 1 isoform X2 [Homo sapiens]
Probab=65.62  E-value=3.7e+02  Score=39.62  Aligned_cols=125  Identities=11%  Similarity=0.102  Sum_probs=0.0  Template_Neff=8.600

Q ss_pred             CCeeEeccccCcCCCCCccCEEEEEEEEeccccc-cccceeEEEEEcCCccccccccccEEEEEecCCCCCccccccccc
Q Q_5160755       983 PRKPISLSNLGEIPLSSEFDIAAYVVYVGNAYTD-VLQKKQWVFVTDGSAQHSGEISNSLLAISFSTSFMDDSSVSHISH 1061 (1187)
Q Consensus       983 pR~~~~ls~l~~~p~~~EfDivg~Vv~Vg~~~~~-~~~~~Q~VfvtD~s~~~~~~~~~~LLaI~F~~~~~~~~~~~~~~~ 1061 (1187)
                      |........|.++..+..+++.|+|+.+.++... +......+.|+|++.        .-+.+.+|..    ..-.+...
T Consensus         5 ~~~~~~y~~L~dL~~~~~v~V~gvV~~~~~~~~~kG~d~~~~l~L~D~sg--------~~i~~tlf~~----~~e~lp~~   72 (518)
T XP_016867430.1    5 PATNYIYTPLNQLKGGTIVNVYGVVKFFKPPYLSKGTDYCSVVTIVDQTN--------VKLTCLLFSG----NYEALPII   72 (518)
T ss_pred             CCccceeeeHHHcCCCCeEEEEEEEEEecCCEeCCCCceEEEEEEEcCCC--------CEEEEEEEcC----CHHHCCcc


Q ss_pred             CCCCCEEEEEEEEEecCcCCCCcEEEEecCCEEEEecCCc-------------cCCHHHHHHHHHHHHHHhhC
Q Q_5160755      1062 NLVGSVVGFCNLIKRAKDVTNEIWVAEAAENSVYFINAEA-------------AYSSHLKTSSAHIQTWAKLS 1121 (1187)
Q Consensus      1062 ~~~G~vV~~~NL~~r~~d~~~~i~va~aTe~St~s~~~~~-------------P~~~hLk~A~~~l~~w~k~s 1121 (1187)
                      ..+|.||.|.|+..+..+  ..+-...-..++.+.+....             .-...-++.+..|..|....
T Consensus        73 ~~~GdIv~i~~~~v~~~~--~~~~~~~~~~~s~i~f~~~~~~~~~p~~~s~~~~~~~~d~~~~~~L~~w~~~~  143 (518)
T XP_016867430.1   73 YKNGDIVRFHRLKIQVYK--KETQGITSSGFASLTFEGTLGAPIIPRTSSKYFNFTTEDHKMVEALRVWASTH  143 (518)
T ss_pred             cCCCCEEEEEeEEEEEeC--CeEEEEecCCeeEEEEecCCCCCCCCcccCCCCCCCHHHHHHHHHHHHHHHcc


No 84
>4L5R_C Interferon-activable protein 202; HIN200, OB fold, dsDNA binding domain, DNA BINDING PROTEIN-DNA complex; 1.873A {Mus musculus}
Probab=65.29  E-value=9.8e+02  Score=30.51  Aligned_cols=155  Identities=10%  Similarity=0.077  Sum_probs=0.0  Template_Neff=9.600

Q ss_pred             eEEEEEEEcCCcccCCCCCCcEEEEEEeCCCHHHHhccCCCCEEEEEeeEEcCCCCCcEEEEeCCCcCe------EEECC
Q Q_5160755       897 FMRIRLVGLTSLSYEGEHNPKEGIVTIWDPTERQRTELTEGKIYMMKGLVPINSDSEILYLHARGSSSR------WQPLS  970 (1187)
Q Consensus       897 flkvRV~d~~~~~~~~~~~~~~a~LTIW~Pte~~~~~L~EG~~y~V~nL~p~~~~~~~l~L~a~g~~T~------w~~l~  970 (1187)
                      ++.+-|.|.          ...+.+.+|++.-  ...+++|..|.+.|....   .+.+.++.. ....      +..++
T Consensus        37 ~~~~~v~D~----------t~~~~~~~~~~~~--~~~~~~g~~i~i~~~~~~---~~~~~i~~~-s~i~~~~~~~~~~v~  100 (198)
T 4L5R_C           37 MFHATVATE----------SKYYRVKVFNMDL--KEKFTENQFITISKYFNS---SGILEINET-ATVSEAAPNQMFEVP  100 (198)
T ss_dssp             EEEEEEECS----------SCEEEEEECCGGG--GGGCCTTCEEEEESEEEE---TTEEEECTT-CEEEECCGGGCCCCC
T ss_pred             EEEEEEEcC----------CCeEEEEEeChhh--hhcCCCCCEEEEEEEEEe---CCEEEEecC-CEEEECCcccceecC


Q ss_pred             hhhHhcccccCCCCeeEeccccCcCCCCCccCEEEEEEEEeccccccccceeEEEEEcCCccccccccccEEEEEecCCC
Q Q_5160755       971 PKDSENFQPFFNPRKPISLSNLGEIPLSSEFDIAAYVVYVGNAYTDVLQKKQWVFVTDGSAQHSGEISNSLLAISFSTSF 1050 (1187)
Q Consensus       971 ~~~~~~f~~~~~pR~~~~ls~l~~~p~~~EfDivg~Vv~Vg~~~~~~~~~~Q~VfvtD~s~~~~~~~~~~LLaI~F~~~~ 1050 (1187)
                      ...........      .++++...+....+.  |.|. +..  .........+.+.|++         .-+.|.+|+..
T Consensus       101 ~~~~~~~~~~~------~i~~l~~~~~~~~v~--G~v~-v~~--~~~~~~~~~~~l~D~t---------g~i~v~lW~~~  160 (198)
T 4L5R_C          101 KNIIRSAKETL------KISKIKELDSGTLIY--GVFA-VEK--KKVNDKSITFKIKDNE---------DNIKVVWDKEQ  160 (198)
T ss_dssp             HHHHHHHHCCC------CHHHHTTSCTTCEEE--EEEE-EEE--EEECSSCEEEEEECSS---------CEEEEEECSSC
T ss_pred             HHHHHhHhhcc------ChhHhcccCCCcEEE--EEEE-EEE--eccCCcEEEEEEeCCC---------CEEEEEEeccc


Q ss_pred             CCcccccccccCCCCCEEEEEEEEEecCcCCCCcEEEEecCCEEEEe
Q Q_5160755      1051 MDDSSVSHISHNLVGSVVGFCNLIKRAKDVTNEIWVAEAAENSVYFI 1097 (1187)
Q Consensus      1051 ~~~~~~~~~~~~~~G~vV~~~NL~~r~~d~~~~i~va~aTe~St~s~ 1097 (1187)
                      .+..       ...|..|.+.|...+.+...   +-...+..|.+.+
T Consensus       161 ~~~~-------~~~G~~i~i~~~~~~~~~~~---~~l~~~~~t~i~~  197 (198)
T 4L5R_C          161 HNIN-------YEKGDKLQLFSFHLRKGNGK---PILHSGNHSFIKG  197 (198)
T ss_dssp             CCCC-------CCTTCCEEEEEEEEECSSSC---CEEECCTTCEEEE
T ss_pred             ccCC-------CCCCCEEEEEEEEEeccCCe---EEEEecCCeEEEe


No 85
>6BWY_B Protection of telomeres protein 1, DNA dC-&gt;dU-editing enzyme APOBEC-3G fusion; Deaminase, DNA binding, complex, HYDROLASE; HET: PO4; 2.9A {Schizosaccharomyces pombe (strain 972 / ATCC 24843)}
Probab=63.25  E-value=3.5e+02  Score=37.84  Aligned_cols=144  Identities=10%  Similarity=-0.021  Sum_probs=0.0  Template_Neff=8.600

Q ss_pred             CChhhHhcccccCCCCeeEeccccCcCCCCCccCEEEEEEEEeccccccccceeE---EEEEcCCccccccccccEEEEE
Q Q_5160755       969 LSPKDSENFQPFFNPRKPISLSNLGEIPLSSEFDIAAYVVYVGNAYTDVLQKKQW---VFVTDGSAQHSGEISNSLLAIS 1045 (1187)
Q Consensus       969 l~~~~~~~f~~~~~pR~~~~ls~l~~~p~~~EfDivg~Vv~Vg~~~~~~~~~~Q~---VfvtD~s~~~~~~~~~~LLaI~ 1045 (1187)
                      +.+...+.....+..........|..+.....++++|||+...++..+.....+|   ++|.|+|.    .....-+++.
T Consensus         8 ~~~~~~~~~~~~~~~~~~~~~~~l~~~~~~~~~nv~gvV~~~~~p~~t~~~g~d~~~t~~i~Dps~----~~~~~~l~v~   83 (361)
T 6BWY_B            8 LNELLNAGEYKIGELTFQSIRSSQELQKKNTIVNLFGIVKDFTPSRQSLHGTKDWVTTVYLWDPTC----DTSSIGLQIH   83 (361)
T ss_dssp             CTTHHHHSEEEETTEEEECHHHHTSCCSSCEEEEEEEEEEEEEEEEECCSTTCCEEEEEEEECTTS----CSSCCCEEEE
T ss_pred             hchhhcCCceeccCcccccccccchhhcCCCceEEEEEEeecCCCcccCCCCCcEEEEEEEECCCC----CcccCccEEE


Q ss_pred             ecCCCCCcccccccccCCCCCEEEEEEEEEecCcCCCCcEEEE---ecCCEEEEecCCc-----------cCCHHHHHHH
Q Q_5160755      1046 FSTSFMDDSSVSHISHNLVGSVVGFCNLIKRAKDVTNEIWVAE---AAENSVYFINAEA-----------AYSSHLKTSS 1111 (1187)
Q Consensus      1046 F~~~~~~~~~~~~~~~~~~G~vV~~~NL~~r~~d~~~~i~va~---aTe~St~s~~~~~-----------P~~~hLk~A~ 1111 (1187)
                      |-..    ..-..-.....|.||.+.++..+............   .++...|.-+...           .-..+.++.+
T Consensus        84 lF~~----~~~~LP~~~~~GDIv~lr~~~l~~~~g~~~~~s~~~~~~s~w~vF~~~~~~~~~p~~~~~~~~p~~~e~~~~  159 (361)
T 6BWY_B           84 LFSK----QGNDLPVIKQVGQPLLLHQITLRSYRDRTQGLSKDQFRYALWPDFSSNSKDTLCPQPMPRLMKTGDKEEQFA  159 (361)
T ss_dssp             EEES----SSTTSCCCCSTTCEEEEEEEEEEESSSSEEEEEEEEEEEEECCCTTSSCSCCSCCCCSTTBCCCCSHHHHHH
T ss_pred             eccC----CCcCCCcccccCcEEEEEeeeeeeeccccceecccCccccceeEecCCCCCCCCCCCCcccCCCChhHHHHH


Q ss_pred             HHHHHHHhh
Q Q_5160755      1112 AHIQTWAKL 1120 (1187)
Q Consensus      1112 ~~l~~w~k~ 1120 (1187)
                      ..|..|++.
T Consensus       160 ~~L~~w~~~  168 (361)
T 6BWY_B          160 LLLNKIWDE  168 (361)
T ss_dssp             HHHHHHHHH
T ss_pred             HHHHHHHhh


No 86
>4JBM_A Interferon-inducible protein AIM2; OB FOLD, DNA, DNA BINDING PROTEIN-DNA complex; 2.218A {Mus musculus} SCOP: b.40.16.0, l.1.1.1
Probab=61.03  E-value=1.2e+03  Score=29.88  Aligned_cols=159  Identities=8%  Similarity=0.004  Sum_probs=0.0  Template_Neff=9.500

Q ss_pred             eEEEEEEEcCCcccCCCCCCcEEEEEEeCCCHHHHhccCCCCEEEEEeeEEcCCCCCcEEEEeCCCcCeEEECChhhHhc
Q Q_5160755       897 FMRIRLVGLTSLSYEGEHNPKEGIVTIWDPTERQRTELTEGKIYMMKGLVPINSDSEILYLHARGSSSRWQPLSPKDSEN  976 (1187)
Q Consensus       897 flkvRV~d~~~~~~~~~~~~~~a~LTIW~Pte~~~~~L~EG~~y~V~nL~p~~~~~~~l~L~a~g~~T~w~~l~~~~~~~  976 (1187)
                      ++.+-|.|.          ...+.+.+|++.-  ...+++|..|.+.|....   .+.+.++..   +....+.....-.
T Consensus        26 ~~~~~v~D~----------t~~~~~~~~~~~~--~~~~~~g~~i~i~~~~~~---~~~~~i~~~---s~v~~~~~~~~vp   87 (193)
T 4JBM_A           26 IFHATVATE----------TDFFFVKVLNAQF--KDKFIPKRTIKISNYLWH---SNFMEVTSS---SVVVDVESNHEVP   87 (193)
T ss_dssp             EEEEEEECS----------SCEEEEEESCSGG--GGGCCTTCEEEEESCEEC---SSCEEECTT---SEEEECCCCCCCC
T ss_pred             EEEEEEECC----------CCeEEEEEeCHHH--hhcCCCCCEEEEEEeEEE---CCEEEEeCC---cEEEECCCCCcCC


Q ss_pred             ccccCCCCeeEeccccCcCCCCCccCEEEEEEEEeccccccccceeEEEEEcCCccccccccccEEEEEecCCCCCcccc
Q Q_5160755       977 FQPFFNPRKPISLSNLGEIPLSSEFDIAAYVVYVGNAYTDVLQKKQWVFVTDGSAQHSGEISNSLLAISFSTSFMDDSSV 1056 (1187)
Q Consensus       977 f~~~~~pR~~~~ls~l~~~p~~~EfDivg~Vv~Vg~~~~~~~~~~Q~VfvtD~s~~~~~~~~~~LLaI~F~~~~~~~~~~ 1056 (1187)
                      ............++++...+....+.....|...+     ...+...+.|.|+.         .-+.|.+|+......  
T Consensus        88 ~~~~~~~~~~~~i~ei~~~~~~~~v~g~i~v~~~~-----~~~~v~~~~l~D~t---------g~i~v~lW~~~a~~~--  151 (193)
T 4JBM_A           88 NNVVKRARETPRISKLKIQPCGTIVNGLFKVQKIT-----EEKDRVLYGIHDKT---------GTMEVLVLGNPSKTK--  151 (193)
T ss_dssp             HHHHHHHHSCCCHHHHTTSCTTCEEEEEEEEEEEE-----ECSSEEEEEEEETT---------EEEEEEEESCCCSSC--
T ss_pred             HHHHHhccCCCCHHHhccCCCCcEEEEEEEEeeec-----CCccEEEEEEECCC---------CeEEEEEecCcccCC--


Q ss_pred             cccccCCCCCEEEEEEEEEecCcCCCCcEEEEecCCEEEEe
Q Q_5160755      1057 SHISHNLVGSVVGFCNLIKRAKDVTNEIWVAEAAENSVYFI 1097 (1187)
Q Consensus      1057 ~~~~~~~~G~vV~~~NL~~r~~d~~~~i~va~aTe~St~s~ 1097 (1187)
                           ...|..|.+.|...+.+...   .-...+..|.+.+
T Consensus       152 -----~~~Gd~v~i~~~~~~~~~~~---~~L~s~~~s~i~~  184 (193)
T 4JBM_A          152 -----CEEGDKIRLTFFEVSKNGVK---IQLKSGPCSFFKV  184 (193)
T ss_dssp             -----CCTTCEEEEEEEEEEEETTE---EEEECCTTCEEEE
T ss_pred             -----CCCCCEEEEEEEEEeeeCCE---EEEEecCCcEEEE


No 87
>8BR9_B Breast cancer type 2 susceptibility protein; Stapled peptide, Rad51, BRCA2, BRC repeat, RECOMBINATION; HET: RF6, ADP; 1.63A {Pyrococcus furiosus}
Probab=60.37  E-value=28  Score=32.32  Aligned_cols=21  Identities=38%  Similarity=0.414  Sum_probs=0.0  Template_Neff=3.900

Q ss_pred             CCCCCHHHHHHHHHHhccccc
Q Q_5160755       177 KVNVSSAGLARAKALLGLEED  197 (1187)
Q Consensus       177 ~V~iSs~~l~rAk~Ll~~~e~  197 (1187)
                      ++|||+++|.||.+||.+.|+
T Consensus         1 kinvS~EaLqka~kLFsDie~   21 (38)
T 8BR9_B            1 KLNVSCQALQKACKLFSDIEN   21 (38)
T ss_dssp             CBCCCHHHHHHHHHHTCC---
T ss_pred             CCchHHHHHHHHHHHHHhhhh


No 88
>XP_005266613.1 PREDICTED: tudor domain-containing protein 3 isoform X2 [Homo sapiens]
Probab=60.24  E-value=1.1e+02  Score=46.82  Aligned_cols=105  Identities=16%  Similarity=0.138  Sum_probs=0.0  Template_Neff=5.300

Q ss_pred             CHHHHHHHHHHHHHHHhhcCCCCHHHHHHh-CCCcccCeEEEEEEeeecCCCCccccccccCCCCcEEEEEeCCceeece
Q Q_5160755       597 TITNVLEELKYRYEREVNHGHCSAIKRILS-GDAPASSMMVLCISAINPKTDNDSQEAHCSDSCSNVKVELTDGWYSMNA  675 (1187)
Q Consensus       597 T~~nVl~QLkYRYeREi~~~~RSaLKkIlE-~D~~ps~~MVLcVS~I~~~~~~~~~~~~~~~~~~~~~lELTDGWYsI~A  675 (1187)
                      .++.|+.++.+---|++..+-=|.  .|.. +...-..++||=|.+|.....+.... .......-+.|+||||.-.|.|
T Consensus        32 ~~~~V~~~~L~sDLr~ig~~~LP~--~i~~~~~~~l~gp~VLQV~~irnIs~p~~~E-es~~~~RmLkL~LTDG~~~v~A  108 (809)
T XP_005266613.1   32 NVNDIILIALNTDLRTIGKKFLPS--DINSGKVEKLEGPCVLQIQKIRNVAAPKDNE-ESQAAPRMLRLQMTDGHISCTA  108 (809)
T ss_pred             CHHHHHHHHHccChhHhcCcCCCc--hhhcCCceecCCCEEEEEEEEEecCCCcccc-ccccCCceEEEEEEcCCeEEEE


Q ss_pred             EeCHHHHHHHHCCCCCCccEEEEEC-CEEeCC
Q Q_5160755       676 ALDVVLTKQLNAGKLFVGQKLRILG-AGLSGW  706 (1187)
Q Consensus       676 ~lD~~Ls~~l~~GKI~VG~KL~I~G-A~L~g~  706 (1187)
                      .-..++..+-.  .+.+|+||+|.| .++...
T Consensus       109 IE~~~I~~Ls~--~tpPGtKIlL~g~v~v~~G  138 (809)
T XP_005266613.1  109 VEFSYMSKISL--NTPPGTKVKLSGIVDIKNG  138 (809)
T ss_pred             EEeeecCCCCC--CCCCCCEEEEeCCcEEECC


No 89
>1XJV_A Protection of telomeres 1; telomere  protein-DNA complex  single-stranded DNA, TRANSCRIPTION-DNA COMPLEX; 1.73A {Homo sapiens} SCOP: b.40.4.3
Probab=60.06  E-value=2.7e+02  Score=36.85  Aligned_cols=77  Identities=13%  Similarity=0.102  Sum_probs=0.0  Template_Neff=10.100

Q ss_pred             eeEEEEEEEcCCcccCCCC------------------CCcEEEEEEeCCCHHHHhccCCCCEEEEEeeEEcCCCCC----
Q Q_5160755       896 PFMRIRLVGLTSLSYEGEH------------------NPKEGIVTIWDPTERQRTELTEGKIYMMKGLVPINSDSE----  953 (1187)
Q Consensus       896 pflkvRV~d~~~~~~~~~~------------------~~~~a~LTIW~Pte~~~~~L~EG~~y~V~nL~p~~~~~~----  953 (1187)
                      ....++|.|.+......-.                  ......|++|++.......|++|+.|.|.|+.......+    
T Consensus       172 ~~~~l~vtD~t~~~~~~~~~~~~~~~~~~d~~~~~~~~~~~i~v~lw~~~a~~~~~l~~G~~v~i~nv~vk~~~~~~~~~  251 (294)
T 1XJV_A          172 ASFLLKVWDGTRTPFPSWRVLIQDLVLEGDLSHIHRLQNLTIDILVYDNHVHVARSLKVGSFLRIYSLHTKLQSMNSENQ  251 (294)
T ss_dssp             SEEEEEEECSSCCSSCBCCCCCCSSCCEECHHHHHHHGGGSEEEEEETTHHHHHHHCCTTCEEEEEEEEEEEEEECTTSC
T ss_pred             CEEEEEEEcCCCCCCCceEeecccceeeCChhHHHHhcccEEEEEEecChHHHHhhCCCCCEEEEEEEEEEeecCCcccc


Q ss_pred             ---cEEEEeCCCcC---eEEECChh
Q Q_5160755       954 ---ILYLHARGSSS---RWQPLSPK  972 (1187)
Q Consensus       954 ---~l~L~a~g~~T---~w~~l~~~  972 (1187)
                         .+.+.-.+..+   ++..+...
T Consensus       252 ~~~~le~~l~~~~~~~~~i~~l~~~  276 (294)
T 1XJV_A          252 TMLSLEFHLHGGTSYGRGIRVLPES  276 (294)
T ss_dssp             EEEEEEEEECSSCGGGCEEEEECTT
T ss_pred             cCcEEEEEEcCCccccceeEECCCC


No 90
>2KEN_A Conserved protein; nucleic acid binding protein, beta barrel, Structural Genomics, PSI-2, Protein Structure Initiative, Northeast Structural Genomics Consortium; NMR {Methanosarcina mazei}
Probab=59.82  E-value=2.6e+02  Score=30.48  Aligned_cols=75  Identities=16%  Similarity=0.129  Sum_probs=0.0  Template_Neff=10.700

Q ss_pred             eeeEEEEEEEcCCcccCCCCCCcEEEEEEeCCCHHHHhccCCCCEEEEEeeEEcCCCCCcEEEEeCCCcCeEEECChhhH
Q Q_5160755       895 TPFMRIRLVGLTSLSYEGEHNPKEGIVTIWDPTERQRTELTEGKIYMMKGLVPINSDSEILYLHARGSSSRWQPLSPKDS  974 (1187)
Q Consensus       895 tpflkvRV~d~~~~~~~~~~~~~~a~LTIW~Pte~~~~~L~EG~~y~V~nL~p~~~~~~~l~L~a~g~~T~w~~l~~~~~  974 (1187)
                      .+++.+.+.|.          .....+++|+...  ...|++|+.|.|.+..+.. ..+.++|... ..+...++.....
T Consensus        34 ~~~~~~~l~D~----------~~~i~~~~w~~~~--~~~l~~g~~v~i~~~~v~~-~~~~~~l~~~-~~~~i~~~~~~~~   99 (109)
T 2KEN_A           34 SISQVGLLGDE----------TGIIKFTIWKNAE--LPLLEQGESYLLRSVVVGE-YNDRFQVQVN-KNSSIEKLSEPIE   99 (109)
T ss_dssp             SEEEEEEEEET----------TEEEEEEEEGGGC--CCCCCTTSEEEEEEEEEEE-ETTEEEEEEC-TTCEEEEESSCCC
T ss_pred             ceEEEEEEEcC----------CCeEEEEEEcCCC--CCccCCCCEEEEEEEEEee-eCCeEEEEeC-CCcEEEECCCCcc


Q ss_pred             hcccccCCC
Q Q_5160755       975 ENFQPFFNP  983 (1187)
Q Consensus       975 ~~f~~~~~p  983 (1187)
                      ..+.+.+.+
T Consensus       100 ~~~~~~~~~  108 (109)
T 2KEN_A          100 VGLEHHHHH  108 (109)
T ss_dssp             CCCSCCCSC
T ss_pred             cccccccCC


No 91
>8AA9_A Replication factor A; Replication protein A, ssDNA-Binding protein, DNA BINDING PROTEIN; HET: PEG; 1.8A {Pyrococcus abyssi GE5}
Probab=58.81  E-value=3.2e+02  Score=34.24  Aligned_cols=67  Identities=15%  Similarity=0.120  Sum_probs=0.0  Template_Neff=9.500

Q ss_pred             cceeeEEEEEEEcCCcccCCCCCCcEEEEEEeCCCHHHHhc-cCCCCEEEEEeeEEcCCCCCcEEEEeCCCcCeEEECC
Q Q_5160755       893 NVTPFMRIRLVGLTSLSYEGEHNPKEGIVTIWDPTERQRTE-LTEGKIYMMKGLVPINSDSEILYLHARGSSSRWQPLS  970 (1187)
Q Consensus       893 ~VtpflkvRV~d~~~~~~~~~~~~~~a~LTIW~Pte~~~~~-L~EG~~y~V~nL~p~~~~~~~l~L~a~g~~T~w~~l~  970 (1187)
                      ....++.+.|.|-          .....+++|+........ |.+|+.|.|.+..+.....+.++|+.+ +.+....+.
T Consensus       104 ~~~~~~~~~l~D~----------tg~i~~~~w~~~~~~~~~~l~~G~~v~i~~~~v~~~~~~~~~l~~~-~~s~I~~~~  171 (198)
T 8AA9_A          104 SVGRVASLIIYDD----------SGRARVVLWDAKVSEYYNKIEVGDVIKVLDAQVKESLSGLPELHIN-FRARIILNP  171 (198)
T ss_dssp             CEEEEEEEEEECS----------SCEEEEEEETHHHHHHTTTCCTTCEEEEESCEEEECTTSCEEEEEC-TTCEEEESC
T ss_pred             CeEEEEEEEEEcC----------CcEEEEEEEChhhHHHhhcCCCCCEEEEEEeEEccCCCCCCEEEEC-CCCEEEECC


No 92
>NP_648724.1 tudor domain containing 3 [Drosophila melanogaster]
Probab=57.03  E-value=1.5e+02  Score=45.50  Aligned_cols=103  Identities=16%  Similarity=0.176  Sum_probs=0.0  Template_Neff=4.400

Q ss_pred             CHHHHHHHHHHHHHHHhhcCCCCHHHHHHhCCCcccCeEEEEEEeeecCCCCccccccccCCCCcEEEEEeCCceeeceE
Q Q_5160755       597 TITNVLEELKYRYEREVNHGHCSAIKRILSGDAPASSMMVLCISAINPKTDNDSQEAHCSDSCSNVKVELTDGWYSMNAA  676 (1187)
Q Consensus       597 T~~nVl~QLkYRYeREi~~~~RSaLKkIlE~D~~ps~~MVLcVS~I~~~~~~~~~~~~~~~~~~~~~lELTDGWYsI~A~  676 (1187)
                      .++.|+.++..---|+|...-=+...+    ...-..++||=|.+|.....+... ........-+.|.||||--.|.|.
T Consensus        30 d~e~I~~qlL~sDLR~ig~~~LP~~i~----~~~L~GpiVLQI~sIrDIS~Pk~~-qes~~~~RmLKL~LTDG~t~i~AI  104 (836)
T NP_648724.1      30 DVRKIVNDALNRDLRDIGGGALPAKRE----DATLPGKIVLQVQRVRNIAAPKAN-EESKAAPRLLQLDLSDGQNSIKAL  104 (836)
T ss_pred             HHHHHHHHHHhcchhHhcccCCCcccc----cCcCCCCEEEEEEEEEECCCCchh-hcccCCCccEEEEEECCCcEEEEE


Q ss_pred             eCHHHHHHHHCCCCCCccEEEEEC--CEEeCC
Q Q_5160755       677 LDVVLTKQLNAGKLFVGQKLRILG--AGLSGW  706 (1187)
Q Consensus       677 lD~~Ls~~l~~GKI~VG~KL~I~G--A~L~g~  706 (1187)
                      --.+|..+-.  .+.+|+||+|.|  ..+...
T Consensus       105 E~e~Ip~Lsl--~tpPGTKIlLkgg~V~Vr~G  134 (836)
T NP_648724.1     105 ELEPVPQLNL--NVAPGSKIYFKAEKLQLMQG  134 (836)
T ss_pred             Eeeecccccc--CCCCCceEEeeCCccEEEcC


No 93
>NP_001139542.1 tudor domain-containing protein 3 isoform 1 [Homo sapiens]
Probab=55.78  E-value=1.5e+02  Score=45.05  Aligned_cols=105  Identities=16%  Similarity=0.138  Sum_probs=0.0  Template_Neff=5.000

Q ss_pred             CHHHHHHHHHHHHHHHhhcCCCCHHHHHHh-CCCcccCeEEEEEEeeecCCCCccccccccCCCCcEEEEEeCCceeece
Q Q_5160755       597 TITNVLEELKYRYEREVNHGHCSAIKRILS-GDAPASSMMVLCISAINPKTDNDSQEAHCSDSCSNVKVELTDGWYSMNA  675 (1187)
Q Consensus       597 T~~nVl~QLkYRYeREi~~~~RSaLKkIlE-~D~~ps~~MVLcVS~I~~~~~~~~~~~~~~~~~~~~~lELTDGWYsI~A  675 (1187)
                      .++.|+.++.+---|++...-=|.  .|.. +...-..++||=|.+|.....+.... .......-+.|+||||.-.|.|
T Consensus        32 ~~~~I~~~~L~sDLr~ig~~~LP~--~i~~~k~~~L~Gp~VLQV~~irnIs~p~~~E-es~~~~RmLKL~LTDG~~~v~A  108 (744)
T NP_001139542.1   32 NVNDIILIALNTDLRTIGKKFLPS--DINSGKVEKLEGPCVLQIQKIRNVAAPKDNE-ESQAAPRMLRLQMTDGHISCTA  108 (744)
T ss_pred             CHHHHHHHHHhcChhHhCCCCCCc--chhcCCceecCCCEEEEEEEEEecCCCCCcc-ccccCCCcEEEEEEcCCeEEEE


Q ss_pred             EeCHHHHHHHHCCCCCCccEEEEEC-CEEeCC
Q Q_5160755       676 ALDVVLTKQLNAGKLFVGQKLRILG-AGLSGW  706 (1187)
Q Consensus       676 ~lD~~Ls~~l~~GKI~VG~KL~I~G-A~L~g~  706 (1187)
                      .--.++..+=.  .+.+|+||+|.| ..+...
T Consensus       109 IE~e~I~~Ls~--~tpPGtKIlL~g~v~vr~G  138 (744)
T NP_001139542.1  109 VEFSYMSKISL--NTPPGTKVKLSGIVDIKNG  138 (744)
T ss_pred             EEceecCCCCC--CCCCCCEEEEeCCcEEECC


No 94
>XP_016876266.1 PREDICTED: tudor domain-containing protein 3 isoform X3 [Homo sapiens]
Probab=55.78  E-value=1.5e+02  Score=45.05  Aligned_cols=105  Identities=16%  Similarity=0.138  Sum_probs=0.0  Template_Neff=5.000

Q ss_pred             CHHHHHHHHHHHHHHHhhcCCCCHHHHHHh-CCCcccCeEEEEEEeeecCCCCccccccccCCCCcEEEEEeCCceeece
Q Q_5160755       597 TITNVLEELKYRYEREVNHGHCSAIKRILS-GDAPASSMMVLCISAINPKTDNDSQEAHCSDSCSNVKVELTDGWYSMNA  675 (1187)
Q Consensus       597 T~~nVl~QLkYRYeREi~~~~RSaLKkIlE-~D~~ps~~MVLcVS~I~~~~~~~~~~~~~~~~~~~~~lELTDGWYsI~A  675 (1187)
                      .++.|+.++.+---|++...-=|.  .|.. +...-..++||=|.+|.....+.... .......-+.|+||||.-.|.|
T Consensus        32 ~~~~I~~~~L~sDLr~ig~~~LP~--~i~~~k~~~L~Gp~VLQV~~irnIs~p~~~E-es~~~~RmLKL~LTDG~~~v~A  108 (744)
T XP_016876266.1   32 NVNDIILIALNTDLRTIGKKFLPS--DINSGKVEKLEGPCVLQIQKIRNVAAPKDNE-ESQAAPRMLRLQMTDGHISCTA  108 (744)
T ss_pred             CHHHHHHHHHhcChhHhCCCCCCc--chhcCCceecCCCEEEEEEEEEecCCCCCcc-ccccCCCcEEEEEEcCCeEEEE


Q ss_pred             EeCHHHHHHHHCCCCCCccEEEEEC-CEEeCC
Q Q_5160755       676 ALDVVLTKQLNAGKLFVGQKLRILG-AGLSGW  706 (1187)
Q Consensus       676 ~lD~~Ls~~l~~GKI~VG~KL~I~G-A~L~g~  706 (1187)
                      .--.++..+=.  .+.+|+||+|.| ..+...
T Consensus       109 IE~e~I~~Ls~--~tpPGtKIlL~g~v~vr~G  138 (744)
T XP_016876266.1  109 VEFSYMSKISL--NTPPGTKVKLSGIVDIKNG  138 (744)
T ss_pred             EEceecCCCCC--CCCCCCEEEEeCCcEEECC


No 95
>2K50_A Replication factor A related protein; uncharacterized protein, Structural Genomics, PSI-2, Protein Structure Initiative, Northeast Structural Genomics Consortium, NESG, unknown function; NMR {Methanothermobacter thermautotrophicus str. Delta H}
Probab=54.23  E-value=6.2e+02  Score=28.03  Aligned_cols=66  Identities=14%  Similarity=0.123  Sum_probs=0.0  Template_Neff=10.900

Q ss_pred             eeeEEEEEEEcCCcccCCCCCCcEEEEEEeCCCHHHHhccCCCCEEEEEeeEEcCCCCCcEEEEeCCCcCeEEECCh
Q Q_5160755       895 TPFMRIRLVGLTSLSYEGEHNPKEGIVTIWDPTERQRTELTEGKIYMMKGLVPINSDSEILYLHARGSSSRWQPLSP  971 (1187)
Q Consensus       895 tpflkvRV~d~~~~~~~~~~~~~~a~LTIW~Pte~~~~~L~EG~~y~V~nL~p~~~~~~~l~L~a~g~~T~w~~l~~  971 (1187)
                      .+++.+.+.|.          .....+++|+........|.+|+.|.|.+........+.++|... ..|+......
T Consensus        42 ~~~~~~~l~D~----------~~~i~~~~~~~~~~~~~~~~~g~~v~v~g~~~~~~~~~~~~l~~~-~~~~i~~~~~  107 (115)
T 2K50_A           42 GKLANVIIADD----------TGELRAVFWTENIKLLKKFREGDVIRIKDVNIRGGFGGRKEAHLM-PRSTVEVLDP  107 (115)
T ss_dssp             CEEEEEEEEET----------TEEEEEEEETTGGGGGGTCCTTSEEEEEEEEECCCSSSSCEEEEC-TTCCEEEESS
T ss_pred             EEEEEEEEEcC----------CcEEEEEEcccchHHHHhCCCCCEEEEEEeEEccCCCCCEEEEEC-CCCEEEECCC


No 96
>7CUH_A Protection of telomeres protein 1; telomere, protein-ssDNA complex, DNA BINDING PROTEIN; 3.0A {Schizosaccharomyces pombe (strain 972 / ATCC 24843)}
Probab=52.81  E-value=3.4e+02  Score=37.04  Aligned_cols=75  Identities=13%  Similarity=0.097  Sum_probs=0.0  Template_Neff=9.800

Q ss_pred             EEEEEEEcCCcccCCCCC-------------CcEEEEEEeCCCHHHHhc-cCCCCEEEEEeeEEcCCCCCcEEEEeCCCc
Q Q_5160755       898 MRIRLVGLTSLSYEGEHN-------------PKEGIVTIWDPTERQRTE-LTEGKIYMMKGLVPINSDSEILYLHARGSS  963 (1187)
Q Consensus       898 lkvRV~d~~~~~~~~~~~-------------~~~a~LTIW~Pte~~~~~-L~EG~~y~V~nL~p~~~~~~~l~L~a~g~~  963 (1187)
                      +.++|.|.+.........             .....|++|++..+.... |++|+.|.+.|+.......+.+.|...+..
T Consensus       229 ~~l~v~DgT~~~~~~~~~~~~~~~~~~~~~~~~~i~v~~w~~~~~~~~~~l~~Gd~v~l~nv~~k~~~~~~le~~~~~~~  308 (339)
T 7CUH_A          229 FTLYVTDYTENELFFPMSPYTSSSRWRGPFGRFSIRCILWDEHDFYCRNYIKEGDYVVMKNVRTKIDHLGYLECILHGDS  308 (339)
T ss_dssp             EEEEEECSCCCTTSCCBCSCCSSCCCCCCCBSCCEEEEECTHHHHHHTTTCCTTCEEEEEEEEEEECTTSCEEEEECCCT
T ss_pred             EEEEEEcCCCChhhccCCCCCCCcCCCCCcceeEEEEEEecchhHHHHhhcCCCCEEEEEeEEEEeCCCCceEEEeecCC


Q ss_pred             -----CeEEECChh
Q Q_5160755       964 -----SRWQPLSPK  972 (1187)
Q Consensus       964 -----T~w~~l~~~  972 (1187)
                           +.++.|...
T Consensus       309 ~~~~~~~i~~l~~~  322 (339)
T 7CUH_A          309 AKRYNMSIEKVDSE  322 (339)
T ss_dssp             TSCSCCEEEECCTT
T ss_pred             CcccCCcEEECCCC


No 97
>4L5T_A Interferon-activable protein 202; HIN200  OB-fold, tetramerization, DNA BINDING PROTEIN, IMMUNE SYSTEM; 3.405A {Mus musculus}
Probab=51.21  E-value=3e+02  Score=34.60  Aligned_cols=66  Identities=9%  Similarity=0.013  Sum_probs=0.0  Template_Neff=9.600

Q ss_pred             CcceeeEEEEEEEcCCcccCCCCCCcEEEEEEeCCCHHHHhccCCCCEEEEEeeEEcCCCCCcEEEEeCCCcCeEEECCh
Q Q_5160755       892 RNVTPFMRIRLVGLTSLSYEGEHNPKEGIVTIWDPTERQRTELTEGKIYMMKGLVPINSDSEILYLHARGSSSRWQPLSP  971 (1187)
Q Consensus       892 R~VtpflkvRV~d~~~~~~~~~~~~~~a~LTIW~Pte~~~~~L~EG~~y~V~nL~p~~~~~~~l~L~a~g~~T~w~~l~~  971 (1187)
                      .....+..+.+.|.          .....+++|+...+.  .+.+|+.+.++++.+... .+.++|+++ ..|..+.+..
T Consensus       136 ~~~~~~~~~~l~D~----------tg~i~v~lW~~~~~~--~~~~G~~i~i~~~~~~~~-~~~~~l~s~-~~t~i~~~~~  201 (203)
T 4L5T_A          136 SSGNNCICYGIWDD----------TGAMKVVVSGQLTSV--NCEIGNTIRLVCFELTSN-ADEWFLRAT-RYSYMEVIMP  201 (203)
T ss_dssp             EECSSSEEEEEECT----------TCCEEEEECGGGGGS--CCCTTCEEEEEEEEEECC-SSCCEEEEE-EEEEEEEEC-
T ss_pred             cCCCcEEEEEEecC----------CCeEEEEEecCcccC--CCCCCCEEEEEEEEEccc-CCEEEEEEe-CCcEEEEecc


No 98
>3RLO_A Gamma-interferon-inducible protein 16; HIN200/OB fold/DNA binding, DNA binding/cytosolic DNA sensor, DNA, cytosol, DNA BINDING PROTEIN; HET: EDO; 1.8A {Homo sapiens} SCOP: b.40.16.1, l.1.1.1
Probab=49.75  E-value=3.1e+02  Score=34.65  Aligned_cols=62  Identities=10%  Similarity=0.009  Sum_probs=0.0  Template_Neff=9.300

Q ss_pred             eEEEEEEEcCCcccCCCCCCcEEEEEEeCCCHHHHhccCCCCEEEEEeeEEcCCCCCcEEEEeCCCcCeEEECCh
Q Q_5160755       897 FMRIRLVGLTSLSYEGEHNPKEGIVTIWDPTERQRTELTEGKIYMMKGLVPINSDSEILYLHARGSSSRWQPLSP  971 (1187)
Q Consensus       897 flkvRV~d~~~~~~~~~~~~~~a~LTIW~Pte~~~~~L~EG~~y~V~nL~p~~~~~~~l~L~a~g~~T~w~~l~~  971 (1187)
                      +..+.+.|.          .....+++|+...+.  .|.+|+.+.|+++.+.....+.++|++. ..|..+.+..
T Consensus       136 v~~~~l~D~----------tg~i~v~lW~~~a~~--~~~~G~~i~i~~~~~~~~~~~~~~l~s~-~~t~i~~~~~  197 (204)
T 3RLO_A          136 FTYYEIQDN----------TGKMEVVVHGRLTTI--NCEEGDKLKLTCFELAPKSGNTGELRSV-IHSHIKVIKT  197 (204)
T ss_dssp             EEEEEEEET----------TEEEEEEECGGGGGC--CCCTTCEEEEEEEEEECCTTTTCEEEEE-EEEEEEEECC
T ss_pred             EEEEEEeCC----------CCeEEEEEecccccC--CCCCCCEEEEEEEEECCccCCeeEEEEE-cCeEEEEecC


No 99
>XP_001776129.1 predicted protein [Physcomitrella patens]
Probab=49.28  E-value=5.1e+02  Score=40.19  Aligned_cols=120  Identities=13%  Similarity=0.028  Sum_probs=0.0  Template_Neff=5.000

Q ss_pred             HHHHhHHHHCchhhcCCcCCHHHHHHHHHHHHHHHhhcCCCCHHHHHHhCCCcc----------cCeEEEEEEeeecCCC
Q Q_5160755       578 WKLACYDIYYPAKCRGNFLTITNVLEELKYRYEREVNHGHCSAIKRILSGDAPA----------SSMMVLCISAINPKTD  647 (1187)
Q Consensus       578 WKLAs~er~~P~~~~g~~lT~~nVl~QLkYRYeREi~~~~RSaLKkIlE~D~~p----------s~~MVLcVS~I~~~~~  647 (1187)
                      |=-+|++...-...+...++.+...+.+...+-       .+-|+.+...=-++          ..++||=|-+|..-+.
T Consensus       122 WL~~ci~~l~s~~~G~~~~~~~~~~e~V~eQ~L-------~SDL~~~~~~~LP~~i~~~~~~~L~Gp~vLQV~~I~DIg~  194 (698)
T XP_001776129.1  122 WLASFVREMETAQPGFSTFGVEKQGEFAFSHLL-------VADFNEVGAGCLPNSFGSLHATELSGPFILQVDEISDIGA  194 (698)
T ss_pred             HHHHHHHHHHhcCCCccCCCHHHHHHHHHHHHH-------hcChhHhcccCCCcchhhccceeecCCEEEEEEeEEECCc


Q ss_pred             Ccccc--ccccCCCCcEEEEEeCCceeeceEeCHHHHHHHHCCCCCCccEEEEECCEEeCC
Q Q_5160755       648 NDSQE--AHCSDSCSNVKVELTDGWYSMNAALDVVLTKQLNAGKLFVGQKLRILGAGLSGW  706 (1187)
Q Consensus       648 ~~~~~--~~~~~~~~~~~lELTDGWYsI~A~lD~~Ls~~l~~GKI~VG~KL~I~GA~L~g~  706 (1187)
                      +..+.  ..+.....-++|+||||.-.|.|.--+++..+-.  .+.+|.||+|.|..+...
T Consensus       195 S~~~q~~~~~~~~kRmLKL~LTDG~~~v~AiEy~pIp~L~~--~tppGtKIlL~gv~VrrG  253 (698)
T XP_001776129.1  195 PLRERYQQRGPMPTRCLKLSMTDGVQRVIGIEYQPIAALHN--LFPAGLKICVRHVFVRRG  253 (698)
T ss_pred             cHHHHHhhcCCCCCccEEEEEEcCCeEEEEEEeeechhhcc--cCCCCcEEEeeCcEEECC


No 100
>5GVD_A Tudor domain-containing protein 3; scaffold protein, PROTEIN BINDING; HET: PO4, EDO; 1.623A {Homo sapiens}
Probab=49.26  E-value=1.2e+02  Score=37.26  Aligned_cols=66  Identities=21%  Similarity=0.216  Sum_probs=0.0  Template_Neff=7.700

Q ss_pred             cCeEEEEEEeeecCCCCccccccccCCCCcEEEEEeCCceeeceEeCHHHHHHHHCCCCCCccEEEEEC
Q Q_5160755       632 SSMMVLCISAINPKTDNDSQEAHCSDSCSNVKVELTDGWYSMNAALDVVLTKQLNAGKLFVGQKLRILG  700 (1187)
Q Consensus       632 s~~MVLcVS~I~~~~~~~~~~~~~~~~~~~~~lELTDGWYsI~A~lD~~Ls~~l~~GKI~VG~KL~I~G  700 (1187)
                      ..++||=|-+|..-..+..+. .......-.+|+||||--.+.|.-..++...-.  .+.+|+||.|.|
T Consensus        70 ~g~~~lQv~~i~di~~~~~~~-~~~~~~r~lkl~LtDG~~~~~aiE~~~i~~l~~--~~~pGtKill~~  135 (165)
T 5GVD_A           70 EGPCVLQIQKIRNVAAPKDNE-ESQAAPRMLRLQMTDGHISCTAVEFSYMSKISL--NTPPGTKVKLSG  135 (165)
T ss_dssp             ESCEEEEEEEEEC-------------CCEEEEEEEESSSSEEEEEEEESSCCSCT--TSCTTCEEEECS
T ss_pred             CCCEEEEEEEEEecCCCcccc-cccCCCCeEEEEEEeCCcEEEEEEeeeCCCCCC--CCCCCCEEEEeC


No 101
>4JBM_A Interferon-inducible protein AIM2; OB FOLD, DNA, DNA BINDING PROTEIN-DNA complex; 2.218A {Mus musculus} SCOP: b.40.16.0, l.1.1.1
Probab=46.77  E-value=3.5e+02  Score=33.86  Aligned_cols=67  Identities=7%  Similarity=0.007  Sum_probs=0.0  Template_Neff=9.500

Q ss_pred             CcceeeEEEEEEEcCCcccCCCCCCcEEEEEEeCCCHHHHhccCCCCEEEEEeeEEcCCCCCcEEEEeCCCcCeEEECCh
Q Q_5160755       892 RNVTPFMRIRLVGLTSLSYEGEHNPKEGIVTIWDPTERQRTELTEGKIYMMKGLVPINSDSEILYLHARGSSSRWQPLSP  971 (1187)
Q Consensus       892 R~VtpflkvRV~d~~~~~~~~~~~~~~a~LTIW~Pte~~~~~L~EG~~y~V~nL~p~~~~~~~l~L~a~g~~T~w~~l~~  971 (1187)
                      .....+..+.+.|-          .....+++|+...++  .|.+|+.+.+++..+. ...+.+.|++. +.|..+.+..
T Consensus       122 ~~~~~v~~~~l~D~----------tg~i~v~lW~~~a~~--~~~~Gd~v~i~~~~~~-~~~~~~~L~s~-~~s~i~~~~~  187 (193)
T 4JBM_A          122 TEEKDRVLYGIHDK----------TGTMEVLVLGNPSKT--KCEEGDKIRLTFFEVS-KNGVKIQLKSG-PCSFFKVIKA  187 (193)
T ss_dssp             EECSSEEEEEEEET----------TEEEEEEEESCCCSS--CCCTTCEEEEEEEEEE-EETTEEEEECC-TTCEEEEECC
T ss_pred             cCCccEEEEEEECC----------CCeEEEEEecCcccC--CCCCCCEEEEEEEEEe-eeCCEEEEEec-CCcEEEEeec


Q ss_pred             h
Q Q_5160755       972 K  972 (1187)
Q Consensus       972 ~  972 (1187)
                      .
T Consensus       188 ~  188 (193)
T 4JBM_A          188 A  188 (193)
T ss_dssp             C
T ss_pred             C


No 102
>NP_056265.2 protection of telomeres protein 1 isoform 1 [Homo sapiens]
Probab=45.64  E-value=8.1e+02  Score=38.00  Aligned_cols=125  Identities=10%  Similarity=0.078  Sum_probs=0.0  Template_Neff=7.500

Q ss_pred             CCeeEeccccCcCCCCCccCEEEEEEEEeccccc-cccceeEEEEEcCCccccccccccEEEEEecCCCCCccccccccc
Q Q_5160755       983 PRKPISLSNLGEIPLSSEFDIAAYVVYVGNAYTD-VLQKKQWVFVTDGSAQHSGEISNSLLAISFSTSFMDDSSVSHISH 1061 (1187)
Q Consensus       983 pR~~~~ls~l~~~p~~~EfDivg~Vv~Vg~~~~~-~~~~~Q~VfvtD~s~~~~~~~~~~LLaI~F~~~~~~~~~~~~~~~ 1061 (1187)
                      |.....+..|.++..+..+++.|+|+.+.++... +......+.|.|.+.        .-+-+.+|..    ..-.+...
T Consensus         5 p~~~~~~~~IsdL~~~~~~~I~grVv~~~~~~~~kg~~~~~~l~L~Desg--------~~I~~tlf~~----~~~~f~~~   72 (634)
T NP_056265.2       5 PATNYIYTPLNQLKGGTIVNVYGVVKFFKPPYLSKGTDYCSVVTIVDQTN--------VKLTCLLFSG----NYEALPII   72 (634)
T ss_pred             CCCCceeccHHHCCCCCeEEEEEEEEEecCCEecCCCeeEEEEEEEeCCC--------CEEEEEEEcC----CHHhcchh


Q ss_pred             CCCCCEEEEEEEEEecCcCCCCcEEEEecCCEEEEecCCccC-------------CHHHHHHHHHHHHHHhhC
Q Q_5160755      1062 NLVGSVVGFCNLIKRAKDVTNEIWVAEAAENSVYFINAEAAY-------------SSHLKTSSAHIQTWAKLS 1121 (1187)
Q Consensus      1062 ~~~G~vV~~~NL~~r~~d~~~~i~va~aTe~St~s~~~~~P~-------------~~hLk~A~~~l~~w~k~s 1121 (1187)
                      ..+|.++.|.|...+.......+...  ..++.+.+..+.+.             ...=...+..|..|....
T Consensus        73 l~~G~Vy~I~~~~Vk~~~g~~~~~~~--~~ys~I~f~~~t~~~i~p~~ss~~~~~~~~d~~~i~~L~~W~~~~  143 (634)
T NP_056265.2      73 YKNGDIVRFHRLKIQVYKKETQGITS--SGFASLTFEGTLGAPIIPRTSSKYFNFTTEDHKMVEALRVWASTH  143 (634)
T ss_pred             hcCCCEEEEEecEEEEeCCeEEEEec--CCeeEEEEeCCCCCCCCCccCCCCCCCCHHHHHHHHHHHHHHHcc


No 103
>XP_006715980.1 PREDICTED: protection of telomeres protein 1 isoform X1 [Homo sapiens]
Probab=45.64  E-value=8.1e+02  Score=38.00  Aligned_cols=125  Identities=10%  Similarity=0.078  Sum_probs=0.0  Template_Neff=7.500

Q ss_pred             CCeeEeccccCcCCCCCccCEEEEEEEEeccccc-cccceeEEEEEcCCccccccccccEEEEEecCCCCCccccccccc
Q Q_5160755       983 PRKPISLSNLGEIPLSSEFDIAAYVVYVGNAYTD-VLQKKQWVFVTDGSAQHSGEISNSLLAISFSTSFMDDSSVSHISH 1061 (1187)
Q Consensus       983 pR~~~~ls~l~~~p~~~EfDivg~Vv~Vg~~~~~-~~~~~Q~VfvtD~s~~~~~~~~~~LLaI~F~~~~~~~~~~~~~~~ 1061 (1187)
                      |.....+..|.++..+..+++.|+|+.+.++... +......+.|.|.+.        .-+-+.+|..    ..-.+...
T Consensus         5 p~~~~~~~~IsdL~~~~~~~I~grVv~~~~~~~~kg~~~~~~l~L~Desg--------~~I~~tlf~~----~~~~f~~~   72 (634)
T XP_006715980.1    5 PATNYIYTPLNQLKGGTIVNVYGVVKFFKPPYLSKGTDYCSVVTIVDQTN--------VKLTCLLFSG----NYEALPII   72 (634)
T ss_pred             CCCCceeccHHHCCCCCeEEEEEEEEEecCCEecCCCeeEEEEEEEeCCC--------CEEEEEEEcC----CHHhcchh


Q ss_pred             CCCCCEEEEEEEEEecCcCCCCcEEEEecCCEEEEecCCccC-------------CHHHHHHHHHHHHHHhhC
Q Q_5160755      1062 NLVGSVVGFCNLIKRAKDVTNEIWVAEAAENSVYFINAEAAY-------------SSHLKTSSAHIQTWAKLS 1121 (1187)
Q Consensus      1062 ~~~G~vV~~~NL~~r~~d~~~~i~va~aTe~St~s~~~~~P~-------------~~hLk~A~~~l~~w~k~s 1121 (1187)
                      ..+|.++.|.|...+.......+...  ..++.+.+..+.+.             ...=...+..|..|....
T Consensus        73 l~~G~Vy~I~~~~Vk~~~g~~~~~~~--~~ys~I~f~~~t~~~i~p~~ss~~~~~~~~d~~~i~~L~~W~~~~  143 (634)
T XP_006715980.1   73 YKNGDIVRFHRLKIQVYKKETQGITS--SGFASLTFEGTLGAPIIPRTSSKYFNFTTEDHKMVEALRVWASTH  143 (634)
T ss_pred             hcCCCEEEEEecEEEEeCCeEEEEec--CCeeEEEEeCCCCCCCCCccCCCCCCCCHHHHHHHHHHHHHHHcc


No 104
>4L5R_C Interferon-activable protein 202; HIN200, OB fold, dsDNA binding domain, DNA BINDING PROTEIN-DNA complex; 1.873A {Mus musculus}
Probab=44.25  E-value=4.5e+02  Score=33.08  Aligned_cols=64  Identities=8%  Similarity=-0.031  Sum_probs=0.0  Template_Neff=9.600

Q ss_pred             CcceeeEEEEEEEcCCcccCCCCCCcEEEEEEeCCCHHHHhccCCCCEEEEEeeEEcCCCCCcEEEEeCCCcCeEEEC
Q Q_5160755       892 RNVTPFMRIRLVGLTSLSYEGEHNPKEGIVTIWDPTERQRTELTEGKIYMMKGLVPINSDSEILYLHARGSSSRWQPL  969 (1187)
Q Consensus       892 R~VtpflkvRV~d~~~~~~~~~~~~~~a~LTIW~Pte~~~~~L~EG~~y~V~nL~p~~~~~~~l~L~a~g~~T~w~~l  969 (1187)
                      .....+..+.+.|.          .....+++|+...+.  .+.+|+.+.|.+..+....+ .+.|++. +.|..+.+
T Consensus       135 ~~~~~~~~~~l~D~----------tg~i~v~lW~~~~~~--~~~~G~~i~i~~~~~~~~~~-~~~l~~~-~~t~i~~~  198 (198)
T 4L5R_C          135 KVNDKSITFKIKDN----------EDNIKVVWDKEQHNI--NYEKGDKLQLFSFHLRKGNG-KPILHSG-NHSFIKGE  198 (198)
T ss_dssp             EECSSCEEEEEECS----------SCEEEEEECSSCCCC--CCCTTCCEEEEEEEEECSSS-CCEEECC-TTCEEEEC
T ss_pred             ccCCcEEEEEEeCC----------CCEEEEEEecccccC--CCCCCCEEEEEEEEEeccCC-eEEEEec-CCeEEEeC


No 105
>XP_005269203.1 PREDICTED: SOSS complex subunit B1 isoform X1 [Homo sapiens]
Probab=43.77  E-value=3.9e+02  Score=36.26  Aligned_cols=82  Identities=11%  Similarity=0.049  Sum_probs=0.0  Template_Neff=6.200

Q ss_pred             eccccCcCCCCC-ccCEEEEEEEEecc-ccccccceeEEEEEcCCccccccccccEEEEEecCCCCCcccccccccCCCC
Q Q_5160755       988 SLSNLGEIPLSS-EFDIAAYVVYVGNA-YTDVLQKKQWVFVTDGSAQHSGEISNSLLAISFSTSFMDDSSVSHISHNLVG 1065 (1187)
Q Consensus       988 ~ls~l~~~p~~~-EfDivg~Vv~Vg~~-~~~~~~~~Q~VfvtD~s~~~~~~~~~~LLaI~F~~~~~~~~~~~~~~~~~~G 1065 (1187)
                      .+..|.++.... .||++|+|+.+++. ..........+-|+|.+         .-+-+.||....        ....+|
T Consensus        46 ~~~~I~dLkpg~~~V~i~giV~~v~~~~~tk~g~~~~~i~LaDeT---------G~I~v~lW~e~~--------~~l~~G  108 (254)
T XP_005269203.1   46 TETFVKDIKPGLKNLNLIFIVLETGRVTKTKDGHEVRTCKVADKT---------GSINISVWDDVG--------NLIQPG  108 (254)
T ss_pred             CeEeHHHcCCCCceEEEEEEEEEeeceEEecCCcEEEEEEEEcCC---------CEEEEEEeCCCc--------ceecCC


Q ss_pred             CEEEEEEEEEecCcCCCCcEE
Q Q_5160755      1066 SVVGFCNLIKRAKDVTNEIWV 1086 (1187)
Q Consensus      1066 ~vV~~~NL~~r~~d~~~~i~v 1086 (1187)
                      .+|.+.+-..+.+.....|.+
T Consensus       109 diV~l~~Gkvs~~~g~lqL~i  129 (254)
T XP_005269203.1  109 DIIRLTKGYASVFKGCLTLYT  129 (254)
T ss_pred             CEEEEEeEEEEEeCCEEEEEe


No 106
>NP_001285305.1 tay bridge, isoform D [Drosophila melanogaster]
Probab=43.14  E-value=3.8e+02  Score=41.69  Aligned_cols=91  Identities=11%  Similarity=-0.007  Sum_probs=0.0  Template_Neff=1.300

Q ss_pred             eCCHHHHHHHHHHHHHHHHHHHHHHHHHHHHHhcccccCCCCCcHHHHHHHHHHHhcCCHHHHHHhCCHHHHHHHHHHHH
Q Q_5160755       787 VRSERIESRIIQLHNQRRSALVEGIMCEYQRGINGVHSQNDTDSEEGAKIFKLLETAAEPEFLMAEMSPEQLRSFTTYKA  866 (1187)
Q Consensus       787 ~RsEr~E~~~~~~~e~rr~~~~E~i~~e~qke~~~~~~~~~~~~~eg~~l~~~le~a~dp~~~~a~ls~~Q~~~l~~y~~  866 (1187)
                      ++++..|+++.++.++|+++..|+-..|.|++..+.      +..+-.+..+..|+-.+-.+-+++=.+++.+.=..-++
T Consensus      2097 VKSdeneDRLRRElEKREREERDREQKERERqERER------EERERKEkEERREREREEREREREKEEKERERERREqE 2170 (2485)
T NP_001285305.1 2097 VKSDPGLDNARREAEERERELRDREQRERDRQRRER------EERERKEKEEKLKREQQERERERERDRKERERERREIE 2170 (2485)
T ss_pred             CCCCcchHHHHHHHHHHHHHHHHHHHHHHHHHHHHH------HHHHHHHHHHHHHHHHHHHHHHHHHHHHHHHHHHHHHH


Q ss_pred             HHHHHHHHHHHHHHHHH
Q Q_5160755       867 KFEAAQQMRKEKSVAET  883 (1187)
Q Consensus       867 k~~~~~q~~~~~~i~~~  883 (1187)
                      |.|.+|.+.++++..+.
T Consensus      2171 KKERERERmLQQevIEr 2187 (2485)
T NP_001285305.1 2171 RREMERERMLQQQRINE 2187 (2485)
T ss_pred             HHHHHHHHHHHHHHhcH


No 107
>XP_001769265.1 predicted protein, partial [Physcomitrella patens]
Probab=43.12  E-value=6.7e+02  Score=31.09  Aligned_cols=77  Identities=10%  Similarity=0.048  Sum_probs=0.0  Template_Neff=7.700

Q ss_pred             CcCCCCC--ccCEEEEEEEEecccc--ccccceeEEEEEcCCccccccccccEEEEEecCCCCCcccccccccCCCCCEE
Q Q_5160755       993 GEIPLSS--EFDIAAYVVYVGNAYT--DVLQKKQWVFVTDGSAQHSGEISNSLLAISFSTSFMDDSSVSHISHNLVGSVV 1068 (1187)
Q Consensus       993 ~~~p~~~--EfDivg~Vv~Vg~~~~--~~~~~~Q~VfvtD~s~~~~~~~~~~LLaI~F~~~~~~~~~~~~~~~~~~G~vV 1068 (1187)
                      .++....  .+|+.|+|+.+.....  ........+.|+|++         .-+-+.+|...        .....+|.+|
T Consensus         1 ~dL~p~~~~~v~i~~iV~~v~~~~~~~~~~~~~~~~~v~DeT---------G~I~~~lW~~~--------~~~~~~GdiV   63 (148)
T XP_001769265.1    1 QDLRPSVATNINLTFIVLEKGPLSRIGENGPLVSVALVADAT---------AAVHLQLWGPE--------CDAFQPGDIV   63 (148)
T ss_pred             CcCCcccCCcEEEEEEEEEecCCEEecCCCCEEEEEEEEcCC---------CEEEEEEeCCC--------cccCCCCCEE


Q ss_pred             EEEEEEEecCcCCCCcEE
Q Q_5160755      1069 GFCNLIKRAKDVTNEIWV 1086 (1187)
Q Consensus      1069 ~~~NL~~r~~d~~~~i~v 1086 (1187)
                      .+.|-..+.+.....|.+
T Consensus        64 ~i~~g~v~~~~g~l~L~i   81 (148)
T XP_001769265.1   64 RITNGVFSFHKTNLVLRA   81 (148)
T ss_pred             EEEeCEEEeeCCeEEEEe


No 108
>3RN5_C Interferon-inducible protein AIM2; OB FOLD, DNA BINDING, CYTOSOLIC, Immune system-DNA complex; HET: EDO; 2.5A {Homo sapiens} SCOP: b.40.16.0
Probab=41.94  E-value=2.8e+02  Score=35.19  Aligned_cols=55  Identities=15%  Similarity=0.039  Sum_probs=0.0  Template_Neff=9.100

Q ss_pred             CCCCcEEEEEEeCCCHHHHhccCCCCEEEEEeeEEcCCCCCcEEEEeCCCcCeEEECCh
Q Q_5160755       913 EHNPKEGIVTIWDPTERQRTELTEGKIYMMKGLVPINSDSEILYLHARGSSSRWQPLSP  971 (1187)
Q Consensus       913 ~~~~~~a~LTIW~Pte~~~~~L~EG~~y~V~nL~p~~~~~~~l~L~a~g~~T~w~~l~~  971 (1187)
                      +.......|++|+...++  .+.+|+.+.|+++.+.... +.++|++. +.|..+.+..
T Consensus       146 ~D~tg~i~v~lW~~~~~~--~~~~G~~v~i~~~~~~~~~-~~~~L~s~-~~t~i~~~~~  200 (208)
T 3RN5_C          146 SDNTGKMEVLGVRNEDTM--KCKEGDKVRLTFFTLSKNG-EKLQLTSG-VHSTIKVIKA  200 (208)
T ss_dssp             EETTEEEEEEEECCTTGG--GCCTTCEEEEEEEEECCCS-SSCEEECC-SSCEEEEECC
T ss_pred             eCCCCeEEEEEecCcccC--CCCCCCEEEEEEEEEeeeC-CEEEEEEe-CCeEEEEeec


No 109
>NP_001026886.1 SOSS complex subunit B2 isoform 1 [Homo sapiens]
Probab=39.23  E-value=4.4e+02  Score=34.46  Aligned_cols=86  Identities=13%  Similarity=0.092  Sum_probs=0.0  Template_Neff=6.900

Q ss_pred             ccccCcCCCCC-ccCEEEEEEEEecc-ccccccceeEEEEEcCCccccccccccEEEEEecCCCCCcccccccccCCCCC
Q Q_5160755       989 LSNLGEIPLSS-EFDIAAYVVYVGNA-YTDVLQKKQWVFVTDGSAQHSGEISNSLLAISFSTSFMDDSSVSHISHNLVGS 1066 (1187)
Q Consensus       989 ls~l~~~p~~~-EfDivg~Vv~Vg~~-~~~~~~~~Q~VfvtD~s~~~~~~~~~~LLaI~F~~~~~~~~~~~~~~~~~~G~ 1066 (1187)
                      +..|.++-... .++++|+|+.+.+. ..........+.|.|.+         ..+-+.||...        .....+|.
T Consensus         8 ~~~I~dL~~g~k~V~ivg~V~~~~~~~~tk~g~~~~~~~l~D~s---------G~I~vt~W~~~--------~~~l~~Gd   70 (204)
T NP_001026886.1    8 LIFIRDIKPGLKNLNVVFIVLEIGRVTKTKDGHEVRSCKVADKT---------GSITISVWDEI--------GGLIQPGD   70 (204)
T ss_pred             eeeHHHcCCCCceEEEEEEEEEEeeeEEecCCeEEEEEEEEeCC---------CEEEEEEEccc--------cceeCCCC


Q ss_pred             EEEEEEEEEecCcCCCCcEEEEecC
Q Q_5160755      1067 VVGFCNLIKRAKDVTNEIWVAEAAE 1091 (1187)
Q Consensus      1067 vV~~~NL~~r~~d~~~~i~va~aTe 1091 (1187)
                      +|.|.+-....+.....|.+...++
T Consensus        71 iv~I~~Gkvs~~~g~lqL~v~~~~~   95 (204)
T NP_001026886.1   71 IIRLTRGYASMWKGCLTLYTGRGGE   95 (204)
T ss_pred             EEEEEEEEEEeeCCEEEEEeCCCce


No 110
>XP_001773862.1 predicted protein [Physcomitrella patens]
Probab=38.76  E-value=8.8e+02  Score=29.38  Aligned_cols=61  Identities=10%  Similarity=-0.008  Sum_probs=0.0  Template_Neff=8.700

Q ss_pred             eeeEEEEEEEcCCcccCCCCCCcEEEEEEeCCCHHHHhccCCCCEEEEEeeEEcCCCCCcEEEEeCCCcCeEEECC
Q Q_5160755       895 TPFMRIRLVGLTSLSYEGEHNPKEGIVTIWDPTERQRTELTEGKIYMMKGLVPINSDSEILYLHARGSSSRWQPLS  970 (1187)
Q Consensus       895 tpflkvRV~d~~~~~~~~~~~~~~a~LTIW~Pte~~~~~L~EG~~y~V~nL~p~~~~~~~l~L~a~g~~T~w~~l~  970 (1187)
                      .+++.+.|.|-          .....+++|+..   ...|.+|..|.+.+...... .+.++|... ..|....+.
T Consensus        52 ~~~~~~~l~D~----------tg~i~~~~w~~~---~~~l~~G~~v~i~~~~v~~~-~g~~~l~~~-~~t~i~~~~  112 (138)
T XP_001773862.1   52 VRIAECLVGDE----------TGVIVFTARNEQ---VDLMKEGMKLILRNAKIDMF-KGSMRLAVD-KWGRVEPAP  112 (138)
T ss_pred             eEEEEEEEEeC----------CcEEEEEEeccc---ccccCCCCEEEEEeeEEEEe-CCeEEEEEC-CCeeEEECC


No 111
>XP_005269204.1 PREDICTED: SOSS complex subunit B1 isoform X2 [Homo sapiens]
Probab=38.44  E-value=5.2e+02  Score=34.54  Aligned_cols=81  Identities=10%  Similarity=0.035  Sum_probs=0.0  Template_Neff=6.700

Q ss_pred             ccccCcCCCCC-ccCEEEEEEEEecccc-ccccceeEEEEEcCCccccccccccEEEEEecCCCCCcccccccccCCCCC
Q Q_5160755       989 LSNLGEIPLSS-EFDIAAYVVYVGNAYT-DVLQKKQWVFVTDGSAQHSGEISNSLLAISFSTSFMDDSSVSHISHNLVGS 1066 (1187)
Q Consensus       989 ls~l~~~p~~~-EfDivg~Vv~Vg~~~~-~~~~~~Q~VfvtD~s~~~~~~~~~~LLaI~F~~~~~~~~~~~~~~~~~~G~ 1066 (1187)
                      +..|.++.... .|++.|+|+.+.+... ........+.|+|.+         .-+-+.||....        ....+|.
T Consensus        20 ~~~I~dL~~g~~~V~i~giV~~v~~~~~~k~g~~~~~v~V~D~T---------G~I~l~iW~~~~--------~~l~~Gd   82 (227)
T XP_005269204.1   20 ETFVKDIKPGLKNLNLIFIVLETGRVTKTKDGHEVRTCKVADKT---------GSINISVWDDVG--------NLIQPGD   82 (227)
T ss_pred             eEeHHHcCCCCeeEEEEEEEEEeeceEEecCCeEEEEEEEEcCC---------CEEEEEEeCCCc--------CeecCCC


Q ss_pred             EEEEEEEEEecCcCCCCcEE
Q Q_5160755      1067 VVGFCNLIKRAKDVTNEIWV 1086 (1187)
Q Consensus      1067 vV~~~NL~~r~~d~~~~i~v 1086 (1187)
                      +|.|.+.....+.....|.+
T Consensus        83 iV~l~~Gkvs~~~g~lqL~i  102 (227)
T XP_005269204.1   83 IIRLTKGYASVFKGCLTLYT  102 (227)
T ss_pred             EEEEeeEEEEEeCCEEEEEe


No 112
>1O7I_B SINGLE STRANDED DNA BINDING PROTEIN; SINGLE STRANDED DNA, OB FOLD, DNA-BINDING PROTEIN, DNA BINDING PROTEIN; HET: SO4; 1.2A {SULFOLOBUS SOLFATARICUS} SCOP: b.40.4.3
Probab=35.19  E-value=1.1e+03  Score=26.02  Aligned_cols=62  Identities=13%  Similarity=0.140  Sum_probs=0.0  Template_Neff=11.400

Q ss_pred             eeEEEEEEEcCCcccCCCCCCcEEEEEEeCCCHHHHhccCCCCEEEEEeeEEcCCCCCcEEEEeCCCcCeEEECChh
Q Q_5160755       896 PFMRIRLVGLTSLSYEGEHNPKEGIVTIWDPTERQRTELTEGKIYMMKGLVPINSDSEILYLHARGSSSRWQPLSPK  972 (1187)
Q Consensus       896 pflkvRV~d~~~~~~~~~~~~~~a~LTIW~Pte~~~~~L~EG~~y~V~nL~p~~~~~~~l~L~a~g~~T~w~~l~~~  972 (1187)
                      +++.+.+.|.          .....+++|+...   ..|++|+.|.|.+..... ..+.++|... +.+....+...
T Consensus        38 ~~~~~~l~d~----------~~~i~~~~w~~~~---~~~~~g~~~~v~~~~v~~-~~~~~~l~~~-~~~~i~~~~~~   99 (119)
T 1O7I_B           38 TISEAIVGDE----------TGRVKLTLWGKHA---GSIKEGQVVKIENAWTTA-FKGQVQLNAG-SKTKIAEASED   99 (119)
T ss_dssp             EEEEEEEEET----------TEEEEEEEEGGGT---TCCCTTCEEEEEEEEEEE-ETTEEEEEEC-TTCEEEEECCT
T ss_pred             EEEEEEEEcC----------CceEEEEEecccc---cCCCCCCEEEEEeeEEEE-eCCEEEEEeC-CCcEEEECCCC


No 113
>NP_076973.1 SOSS complex subunit B1 [Homo sapiens]
Probab=35.13  E-value=6.2e+02  Score=33.47  Aligned_cols=81  Identities=11%  Similarity=0.044  Sum_probs=0.0  Template_Neff=7.000

Q ss_pred             ccccCcCCCCC-ccCEEEEEEEEecc-ccccccceeEEEEEcCCccccccccccEEEEEecCCCCCcccccccccCCCCC
Q Q_5160755       989 LSNLGEIPLSS-EFDIAAYVVYVGNA-YTDVLQKKQWVFVTDGSAQHSGEISNSLLAISFSTSFMDDSSVSHISHNLVGS 1066 (1187)
Q Consensus       989 ls~l~~~p~~~-EfDivg~Vv~Vg~~-~~~~~~~~Q~VfvtD~s~~~~~~~~~~LLaI~F~~~~~~~~~~~~~~~~~~G~ 1066 (1187)
                      +..|.++..+. .+|+.|+|+.+++. ..........+.|+|.+         .-+-+.||....        +...+|.
T Consensus         4 ~~~I~dL~~g~~~V~i~g~V~~v~~~~~~k~g~~~~~~~l~D~T---------g~I~l~~W~~~~--------~~l~~G~   66 (211)
T NP_076973.1       4 ETFVKDIKPGLKNLNLIFIVLETGRVTKTKDGHEVRTCKVADKT---------GSINISVWDDVG--------NLIQPGD   66 (211)
T ss_pred             eeeHHHcCCCCceEEEEEEEEEecccEEecCCeEEEEEEEEcCC---------CEEEEEEeCCCc--------CeecCCC


Q ss_pred             EEEEEEEEEecCcCCCCcEE
Q Q_5160755      1067 VVGFCNLIKRAKDVTNEIWV 1086 (1187)
Q Consensus      1067 vV~~~NL~~r~~d~~~~i~v 1086 (1187)
                      +|.|.+-....+.....|.+
T Consensus        67 iv~I~~Gkvs~~~g~lqL~i   86 (211)
T NP_076973.1      67 IIRLTKGYASVFKGCLTLYT   86 (211)
T ss_pred             EEEEEeeEEEEECCEEEEEe


No 114
>XP_005269205.1 PREDICTED: SOSS complex subunit B1 isoform X3 [Homo sapiens]
Probab=35.13  E-value=6.2e+02  Score=33.47  Aligned_cols=81  Identities=11%  Similarity=0.044  Sum_probs=0.0  Template_Neff=7.000

Q ss_pred             ccccCcCCCCC-ccCEEEEEEEEecc-ccccccceeEEEEEcCCccccccccccEEEEEecCCCCCcccccccccCCCCC
Q Q_5160755       989 LSNLGEIPLSS-EFDIAAYVVYVGNA-YTDVLQKKQWVFVTDGSAQHSGEISNSLLAISFSTSFMDDSSVSHISHNLVGS 1066 (1187)
Q Consensus       989 ls~l~~~p~~~-EfDivg~Vv~Vg~~-~~~~~~~~Q~VfvtD~s~~~~~~~~~~LLaI~F~~~~~~~~~~~~~~~~~~G~ 1066 (1187)
                      +..|.++..+. .+|+.|+|+.+++. ..........+.|+|.+         .-+-+.||....        +...+|.
T Consensus         4 ~~~I~dL~~g~~~V~i~g~V~~v~~~~~~k~g~~~~~~~l~D~T---------g~I~l~~W~~~~--------~~l~~G~   66 (211)
T XP_005269205.1    4 ETFVKDIKPGLKNLNLIFIVLETGRVTKTKDGHEVRTCKVADKT---------GSINISVWDDVG--------NLIQPGD   66 (211)
T ss_pred             eeeHHHcCCCCceEEEEEEEEEecccEEecCCeEEEEEEEEcCC---------CEEEEEEeCCCc--------CeecCCC


Q ss_pred             EEEEEEEEEecCcCCCCcEE
Q Q_5160755      1067 VVGFCNLIKRAKDVTNEIWV 1086 (1187)
Q Consensus      1067 vV~~~NL~~r~~d~~~~i~v 1086 (1187)
                      +|.|.+-....+.....|.+
T Consensus        67 iv~I~~Gkvs~~~g~lqL~i   86 (211)
T XP_005269205.1   67 IIRLTKGYASVFKGCLTLYT   86 (211)
T ss_pred             EEEEEeeEEEEECCEEEEEe


No 115
>XP_005269206.1 PREDICTED: SOSS complex subunit B1 isoform X3 [Homo sapiens]
Probab=35.13  E-value=6.2e+02  Score=33.47  Aligned_cols=81  Identities=11%  Similarity=0.044  Sum_probs=0.0  Template_Neff=7.000

Q ss_pred             ccccCcCCCCC-ccCEEEEEEEEecc-ccccccceeEEEEEcCCccccccccccEEEEEecCCCCCcccccccccCCCCC
Q Q_5160755       989 LSNLGEIPLSS-EFDIAAYVVYVGNA-YTDVLQKKQWVFVTDGSAQHSGEISNSLLAISFSTSFMDDSSVSHISHNLVGS 1066 (1187)
Q Consensus       989 ls~l~~~p~~~-EfDivg~Vv~Vg~~-~~~~~~~~Q~VfvtD~s~~~~~~~~~~LLaI~F~~~~~~~~~~~~~~~~~~G~ 1066 (1187)
                      +..|.++..+. .+|+.|+|+.+++. ..........+.|+|.+         .-+-+.||....        +...+|.
T Consensus         4 ~~~I~dL~~g~~~V~i~g~V~~v~~~~~~k~g~~~~~~~l~D~T---------g~I~l~~W~~~~--------~~l~~G~   66 (211)
T XP_005269206.1    4 ETFVKDIKPGLKNLNLIFIVLETGRVTKTKDGHEVRTCKVADKT---------GSINISVWDDVG--------NLIQPGD   66 (211)
T ss_pred             eeeHHHcCCCCceEEEEEEEEEecccEEecCCeEEEEEEEEcCC---------CEEEEEEeCCCc--------CeecCCC


Q ss_pred             EEEEEEEEEecCcCCCCcEE
Q Q_5160755      1067 VVGFCNLIKRAKDVTNEIWV 1086 (1187)
Q Consensus      1067 vV~~~NL~~r~~d~~~~i~v 1086 (1187)
                      +|.|.+-....+.....|.+
T Consensus        67 iv~I~~Gkvs~~~g~lqL~i   86 (211)
T XP_005269206.1   67 IIRLTKGYASVFKGCLTLYT   86 (211)
T ss_pred             EEEEEeeEEEEECCEEEEEe


No 116
>NP_001259585.1 tay bridge, isoform B [Drosophila melanogaster]
Probab=33.47  E-value=8.9e+02  Score=38.85  Aligned_cols=73  Identities=10%  Similarity=-0.006  Sum_probs=0.0  Template_Neff=1.400

Q ss_pred             CCHHHHHHHHHHHHHHHHHHHHHHHHHHHHHhcccccCCCCCcHHHHHHHHHHHhcCCHHHHHHhCCHHHHHHHHHHHHH
Q Q_5160755       788 RSERIESRIIQLHNQRRSALVEGIMCEYQRGINGVHSQNDTDSEEGAKIFKLLETAAEPEFLMAEMSPEQLRSFTTYKAK  867 (1187)
Q Consensus       788 RsEr~E~~~~~~~e~rr~~~~E~i~~e~qke~~~~~~~~~~~~~eg~~l~~~le~a~dp~~~~a~ls~~Q~~~l~~y~~k  867 (1187)
                      +.||+|++++++.++|+++..|+..++.+++.++.      +.+|-++                   ++..+.-++-++|
T Consensus      2113 eREREEREREeRERERQKREREERERREREEREER------EREERER-------------------EEEEEEKERERER 2167 (2486)
T NP_001259585.1 2113 ERERELRDREQRERDRQRREREERERKEKEEKLKR------EQQERER-------------------ERERDRKERERER 2167 (2486)
T ss_pred             HHHHHHHHHHHHHHHHHHHHHHHHHHHHHHHHHHH------HHHHHHH-------------------HHHHHHHHHHHHH


Q ss_pred             HHHHHHHHHHHHHHHHHH
Q Q_5160755       868 FEAAQQMRKEKSVAETLE  885 (1187)
Q Consensus       868 ~~~~~q~~~~~~i~~~l~  885 (1187)
                      +|+++++.=++++...+.
T Consensus      2168 REEEEKERERERMLQQLR 2185 (2486)
T NP_001259585.1 2168 REIERREMERERMLQQQR 2185 (2486)
T ss_pred             HHHHHHHHHHHHHHHHHH


No 117
>NP_001259586.1 tay bridge, isoform C [Drosophila melanogaster]
Probab=33.47  E-value=8.9e+02  Score=38.85  Aligned_cols=73  Identities=10%  Similarity=-0.006  Sum_probs=0.0  Template_Neff=1.400

Q ss_pred             CCHHHHHHHHHHHHHHHHHHHHHHHHHHHHHhcccccCCCCCcHHHHHHHHHHHhcCCHHHHHHhCCHHHHHHHHHHHHH
Q Q_5160755       788 RSERIESRIIQLHNQRRSALVEGIMCEYQRGINGVHSQNDTDSEEGAKIFKLLETAAEPEFLMAEMSPEQLRSFTTYKAK  867 (1187)
Q Consensus       788 RsEr~E~~~~~~~e~rr~~~~E~i~~e~qke~~~~~~~~~~~~~eg~~l~~~le~a~dp~~~~a~ls~~Q~~~l~~y~~k  867 (1187)
                      +.||+|++++++.++|+++..|+..++.+++.++.      +.+|-++                   ++..+.-++-++|
T Consensus      2113 eREREEREREeRERERQKREREERERREREEREER------EREERER-------------------EEEEEEKERERER 2167 (2486)
T NP_001259586.1 2113 ERERELRDREQRERDRQRREREERERKEKEEKLKR------EQQERER-------------------ERERDRKERERER 2167 (2486)
T ss_pred             HHHHHHHHHHHHHHHHHHHHHHHHHHHHHHHHHHH------HHHHHHH-------------------HHHHHHHHHHHHH


Q ss_pred             HHHHHHHHHHHHHHHHHH
Q Q_5160755       868 FEAAQQMRKEKSVAETLE  885 (1187)
Q Consensus       868 ~~~~~q~~~~~~i~~~l~  885 (1187)
                      +|+++++.=++++...+.
T Consensus      2168 REEEEKERERERMLQQLR 2185 (2486)
T NP_001259586.1 2168 REIERREMERERMLQQQR 2185 (2486)
T ss_pred             HHHHHHHHHHHHHHHHHH


No 118
>NP_573086.2 tay bridge, isoform A [Drosophila melanogaster]
Probab=33.47  E-value=8.9e+02  Score=38.85  Aligned_cols=73  Identities=10%  Similarity=-0.006  Sum_probs=0.0  Template_Neff=1.400

Q ss_pred             CCHHHHHHHHHHHHHHHHHHHHHHHHHHHHHhcccccCCCCCcHHHHHHHHHHHhcCCHHHHHHhCCHHHHHHHHHHHHH
Q Q_5160755       788 RSERIESRIIQLHNQRRSALVEGIMCEYQRGINGVHSQNDTDSEEGAKIFKLLETAAEPEFLMAEMSPEQLRSFTTYKAK  867 (1187)
Q Consensus       788 RsEr~E~~~~~~~e~rr~~~~E~i~~e~qke~~~~~~~~~~~~~eg~~l~~~le~a~dp~~~~a~ls~~Q~~~l~~y~~k  867 (1187)
                      +.||+|++++++.++|+++..|+..++.+++.++.      +.+|-++                   ++..+.-++-++|
T Consensus      2113 eREREEREREeRERERQKREREERERREREEREER------EREERER-------------------EEEEEEKERERER 2167 (2486)
T NP_573086.2    2113 ERERELRDREQRERDRQRREREERERKEKEEKLKR------EQQERER-------------------ERERDRKERERER 2167 (2486)
T ss_pred             HHHHHHHHHHHHHHHHHHHHHHHHHHHHHHHHHHH------HHHHHHH-------------------HHHHHHHHHHHHH


Q ss_pred             HHHHHHHHHHHHHHHHHH
Q Q_5160755       868 FEAAQQMRKEKSVAETLE  885 (1187)
Q Consensus       868 ~~~~~q~~~~~~i~~~l~  885 (1187)
                      +|+++++.=++++...+.
T Consensus      2168 REEEEKERERERMLQQLR 2185 (2486)
T NP_573086.2    2168 REIERREMERERMLQQQR 2185 (2486)
T ss_pred             HHHHHHHHHHHHHHHHHH


No 119
>2KEN_A Conserved protein; nucleic acid binding protein, beta barrel, Structural Genomics, PSI-2, Protein Structure Initiative, Northeast Structural Genomics Consortium; NMR {Methanosarcina mazei}
Probab=32.73  E-value=1.6e+03  Score=24.98  Aligned_cols=84  Identities=8%  Similarity=0.022  Sum_probs=0.0  Template_Neff=10.700

Q ss_pred             CCeeEeccccCcCCCCCccCEEEEEEEEeccccccccceeEEEEEcCCccccccccccEEEEEecCCCCCcccccccccC
Q Q_5160755       983 PRKPISLSNLGEIPLSSEFDIAAYVVYVGNAYTDVLQKKQWVFVTDGSAQHSGEISNSLLAISFSTSFMDDSSVSHISHN 1062 (1187)
Q Consensus       983 pR~~~~ls~l~~~p~~~EfDivg~Vv~Vg~~~~~~~~~~Q~VfvtD~s~~~~~~~~~~LLaI~F~~~~~~~~~~~~~~~~ 1062 (1187)
                      ......+.+|..  ....+++.|.|..+....  +......+.|.|++         ..+-+.||..       ......
T Consensus         2 ~~~~~~i~~l~~--~~~~~~~~~~v~~~~~~~--~~~~~~~~~l~D~~---------~~i~~~~w~~-------~~~~~l   61 (109)
T 2KEN_A            2 EPQLTKIVDIVE--NGQWANLKAKVIQLWENT--HESISQVGLLGDET---------GIIKFTIWKN-------AELPLL   61 (109)
T ss_dssp             CCCBCCGGGCCC--TTCEEEEEEEEEEEEECC--SSSEEEEEEEEETT---------EEEEEEEEGG-------GCCCCC
T ss_pred             CCCeeeHHHccc--CCceEEEEEEEEEccCCC--CcceEEEEEEEcCC---------CeEEEEEEcC-------CCCCcc


Q ss_pred             CCCCEEEEEEEEEecCcCCCCcEE
Q Q_5160755      1063 LVGSVVGFCNLIKRAKDVTNEIWV 1086 (1187)
Q Consensus      1063 ~~G~vV~~~NL~~r~~d~~~~i~v 1086 (1187)
                      ..|.+|.+.|...+.+.....|.+
T Consensus        62 ~~g~~v~i~~~~v~~~~~~~~l~~   85 (109)
T 2KEN_A           62 EQGESYLLRSVVVGEYNDRFQVQV   85 (109)
T ss_dssp             CTTSEEEEEEEEEEEETTEEEEEE
T ss_pred             CCCCEEEEEEEEEeeeCCeEEEEe


No 120
>XP_016860211.1 PREDICTED: SOSS complex subunit B2 isoform X1 [Homo sapiens]
Probab=31.91  E-value=2.2e+03  Score=26.14  Aligned_cols=102  Identities=9%  Similarity=0.010  Sum_probs=0.0  Template_Neff=9.200

Q ss_pred             eccccCcCCCCC-ccCEEEEEEEE-eccccccccceeEEEEEcCCccccccccccEEEEEecCCCCCcccccccccCCCC
Q Q_5160755       988 SLSNLGEIPLSS-EFDIAAYVVYV-GNAYTDVLQKKQWVFVTDGSAQHSGEISNSLLAISFSTSFMDDSSVSHISHNLVG 1065 (1187)
Q Consensus       988 ~ls~l~~~p~~~-EfDivg~Vv~V-g~~~~~~~~~~Q~VfvtD~s~~~~~~~~~~LLaI~F~~~~~~~~~~~~~~~~~~G 1065 (1187)
                      .+..+..+.... ++|++|+|+.+ ...........-.+.|.|.+         ..+.+.||...        ......|
T Consensus         7 ~~~~i~~l~~g~~~v~i~g~V~~~~~~~~~~~g~~~~~~~l~D~s---------g~i~~~~f~~~--------~~~l~~G   69 (134)
T XP_016860211.1    7 PLIFIRDIKPGLKNLNVVFIVLEIGRVTKTKDGHEVRSCKVADKT---------GSITISVWDEI--------GGLIQPG   69 (134)
T ss_pred             CeEeHHHcCCCCceeEEEEEEEEeeceEEeeCCeEEEEEEEEeCC---------cEEEEEEecCc--------cccCCCC


Q ss_pred             CEEEEEEEEEecCcCCCCcEEEEecCCEEEEecCCc--cCCHHHHH
Q Q_5160755      1066 SVVGFCNLIKRAKDVTNEIWVAEAAENSVYFINAEA--AYSSHLKT 1109 (1187)
Q Consensus      1066 ~vV~~~NL~~r~~d~~~~i~va~aTe~St~s~~~~~--P~~~hLk~ 1109 (1187)
                      .+|.+.+...+.+   ++-+.....+.+.+....+.  +....|..
T Consensus        70 ~~v~i~~g~v~~~---~g~~~l~~~~~~~i~~~~~~~~~~~~~~~~  112 (134)
T XP_016860211.1   70 DIIRLTRGYASMW---KGCLTLYTGRGGELQKIGDLGAVQAAAMRD  112 (134)
T ss_pred             CEEEEEecEEEEe---CCeEEEEECCCeEEEEcCCccccccccchh


No 121
>XP_001769265.1 predicted protein, partial [Physcomitrella patens]
Probab=31.48  E-value=1.2e+03  Score=29.14  Aligned_cols=64  Identities=14%  Similarity=0.165  Sum_probs=0.0  Template_Neff=7.700

Q ss_pred             CcceeeEEEEEEEcCCcccCCCCCCcEEEEEEeCCCHHHHhccCCCCEEEEEeeEEcCCCCCcEEEEeCCCcCeEEECC
Q Q_5160755       892 RNVTPFMRIRLVGLTSLSYEGEHNPKEGIVTIWDPTERQRTELTEGKIYMMKGLVPINSDSEILYLHARGSSSRWQPLS  970 (1187)
Q Consensus       892 R~VtpflkvRV~d~~~~~~~~~~~~~~a~LTIW~Pte~~~~~L~EG~~y~V~nL~p~~~~~~~l~L~a~g~~T~w~~l~  970 (1187)
                      +....+..+.|.|.          .....+++|+...   +.|++|+.|.|.+.......+. ++|.+. +.++...+.
T Consensus        28 ~~~~~~~~~~v~De----------TG~I~~~lW~~~~---~~~~~GdiV~i~~g~v~~~~g~-l~L~i~-~~g~i~~~~   91 (148)
T XP_001769265.1   28 ENGPLVSVALVADA----------TAAVHLQLWGPEC---DAFQPGDIVRITNGVFSFHKTN-LVLRAG-KKGQLEKIG   91 (148)
T ss_pred             CCCCEEEEEEEEcC----------CCEEEEEEeCCCc---ccCCCCCEEEEEeCEEEeeCCe-EEEEeC-CCceEEEcC


No 122
>XP_001768661.1 predicted protein [Physcomitrella patens]
Probab=31.32  E-value=4.9e+02  Score=39.31  Aligned_cols=90  Identities=10%  Similarity=0.083  Sum_probs=0.0  Template_Neff=2.700

Q ss_pred             HHHHHHHHHHHHHHHHHHHHHHHHhcccccCCCCCcHHHHHHHHHHHhcCCHHHHHHhCCHHHHHHHHHHHHHHHHHHHH
Q Q_5160755       795 RIIQLHNQRRSALVEGIMCEYQRGINGVHSQNDTDSEEGAKIFKLLETAAEPEFLMAEMSPEQLRSFTTYKAKFEAAQQM  874 (1187)
Q Consensus       795 ~~~~~~e~rr~~~~E~i~~e~qke~~~~~~~~~~~~~eg~~l~~~le~a~dp~~~~a~ls~~Q~~~l~~y~~k~~~~~q~  874 (1187)
                      +..+..-++....+|+..+++.++...+...+..-.+.+++|.++-......+.-+..| +.||+.++.+|.++++... 
T Consensus       545 KqLEEIINKWn~ELEEQEKeF~nQATQVNAWDR~LIENGEKIisLnsEVeKVKedQqRL-EQELDfIEAQQkELEkaLt-  622 (743)
T XP_001768661.1  545 KTVEEIIKEWTHELQERTSKFRKQAEALGEWDRRIIGNRNLLIKLESEVATVVESQHSL-ERQLELIETHQQEVEKSLE-  622 (743)
T ss_pred             ccHHHHHHHHHHHHHHHHHHHHHHHHHHHHHHHHHHHhHHHHHHHHHHHHHHHHHHHHH-HHHHHHHHHHHHHHHHHHH-


Q ss_pred             HHHHHHHHHHHH
Q Q_5160755       875 RKEKSVAETLED  886 (1187)
Q Consensus       875 ~~~~~i~~~l~~  886 (1187)
                      .||+.+++.+.+
T Consensus       623 pLEKeVqeL~ad  634 (743)
T XP_001768661.1  623 SMEEEAEKLYRD  634 (743)
T ss_pred             HHHHHHHHHHhc


No 123
>XP_001781701.1 predicted protein [Physcomitrella patens]
Probab=31.25  E-value=7.6e+02  Score=29.89  Aligned_cols=91  Identities=10%  Similarity=0.015  Sum_probs=0.0  Template_Neff=8.500

Q ss_pred             CCeeEeccccCcCCCCC-ccCEEEEEEEEeccc----ccc----ccceeEEEEEcCCccccccccccEEEEEecCCCCCc
Q Q_5160755       983 PRKPISLSNLGEIPLSS-EFDIAAYVVYVGNAY----TDV----LQKKQWVFVTDGSAQHSGEISNSLLAISFSTSFMDD 1053 (1187)
Q Consensus       983 pR~~~~ls~l~~~p~~~-EfDivg~Vv~Vg~~~----~~~----~~~~Q~VfvtD~s~~~~~~~~~~LLaI~F~~~~~~~ 1053 (1187)
                      |........|.++.... .+|+.|.|+.+.+..    ..+    ......+-|.|.+         ..+-+.+|+...  
T Consensus         7 ~~~~~~~~~i~dl~~~~~~v~i~~~V~~~~~~~~~~~~~g~~~~~~~~~~~~l~D~t---------g~i~~~lW~~~~--   75 (137)
T XP_001781701.1    7 SLRKPVFVKVDQLRPGTAGHTLTVKVVSTKLVLQKARPDGNQVRQVRIAECLVGDDT---------GVIVFTARNDQV--   75 (137)
T ss_pred             CCCCCceeeHHHcCCCCCceEEEEEEEEcCCceeEeCCCCCccceEEEEEEEEEeCC---------cEEEEEEeccch--


Q ss_pred             ccccccccCCCCCEEEEEEEEEecCcCCCCcEEEEec
Q Q_5160755      1054 SSVSHISHNLVGSVVGFCNLIKRAKDVTNEIWVAEAA 1090 (1187)
Q Consensus      1054 ~~~~~~~~~~~G~vV~~~NL~~r~~d~~~~i~va~aT 1090 (1187)
                            ....+|.++.+.|.....+.....|.+...|
T Consensus        76 ------~~l~~G~~v~i~~~~v~~~~g~~~l~~~~~t  106 (137)
T XP_001781701.1   76 ------DLMKEGVTVILRNAKIDMFKGSMRLAVDKWG  106 (137)
T ss_pred             ------hcccCCCEEEEEeeEEEEeCCeEEEEECCCe


No 124
>8AA9_A Replication factor A; Replication protein A, ssDNA-Binding protein, DNA BINDING PROTEIN; HET: PEG; 1.8A {Pyrococcus abyssi GE5}
Probab=28.80  E-value=1.1e+03  Score=30.05  Aligned_cols=93  Identities=12%  Similarity=0.015  Sum_probs=0.0  Template_Neff=9.500

Q ss_pred             eeEeccccCcCCCCCccCEEEEEEEEecccccccc-----ceeEEEEEcCCccccccccccEEEEEecCCCCCccccccc
Q Q_5160755       985 KPISLSNLGEIPLSSEFDIAAYVVYVGNAYTDVLQ-----KKQWVFVTDGSAQHSGEISNSLLAISFSTSFMDDSSVSHI 1059 (1187)
Q Consensus       985 ~~~~ls~l~~~p~~~EfDivg~Vv~Vg~~~~~~~~-----~~Q~VfvtD~s~~~~~~~~~~LLaI~F~~~~~~~~~~~~~ 1059 (1187)
                      ....+++|..-.....+++.|.|+.+.........     ..+.+.|.|++         .-+-+.||..    ......
T Consensus        67 ~~~~I~el~~~~~~~~v~v~g~V~~~~~~~~~~~~~g~~~~~~~~~l~D~t---------g~i~~~~w~~----~~~~~~  133 (198)
T 8AA9_A           67 SLMRISELYPGMDPREVNVVGRVLKKYPPREYTRKDGSVGRVASLIIYDDS---------GRARVVLWDA----KVSEYY  133 (198)
T ss_dssp             CCCCGGGCCTTCCGGGCEEEEEEEEECCCEEEECTTSCEEEEEEEEEECSS---------CEEEEEEETH----HHHHHT
T ss_pred             cceeHHHcCCCCCCCcEEEEEEEEEecCCeEEEcCCCCeEEEEEEEEEcCC---------cEEEEEEECh----hhHHHh


Q ss_pred             ccCCCCCEEEEEEEEEecCc-CCCCcEEEEec
Q Q_5160755      1060 SHNLVGSVVGFCNLIKRAKD-VTNEIWVAEAA 1090 (1187)
Q Consensus      1060 ~~~~~G~vV~~~NL~~r~~d-~~~~i~va~aT 1090 (1187)
                      ....+|.+|.+.|...+.+. ....|.+...+
T Consensus       134 ~~l~~G~~v~i~~~~v~~~~~~~~~l~~~~~s  165 (198)
T 8AA9_A          134 NKIEVGDVIKVLDAQVKESLSGLPELHINFRA  165 (198)
T ss_dssp             TTCCTTCEEEEESCEEEECTTSCEEEEECTTC
T ss_pred             hcCCCCCEEEEEEeEEccCCCCCCEEEECCCC


No 125
>NP_001180286.1 nuclear pore glycoprotein p62 [Homo sapiens]
Probab=28.56  E-value=2.1e+03  Score=33.63  Aligned_cols=111  Identities=11%  Similarity=0.081  Sum_probs=0.0  Template_Neff=4.800

Q ss_pred             HHHHHHHHHHHHHHHHHHHHHHHHHHHHHhccccc--CCCCCcHHHHHHHHHHHhc--------CCHHHHHHhCCH----
Q Q_5160755       790 ERIESRIIQLHNQRRSALVEGIMCEYQRGINGVHS--QNDTDSEEGAKIFKLLETA--------AEPEFLMAEMSP----  855 (1187)
Q Consensus       790 Er~E~~~~~~~e~rr~~~~E~i~~e~qke~~~~~~--~~~~~~~eg~~l~~~le~a--------~dp~~~~a~ls~----  855 (1187)
                      +..+-..+-.|-...++.+|++...+|++++....  .....+.+-+++|++.|..        .|..+++++|..    
T Consensus       385 ~Qk~LdqeLD~IesQQkELE~lL~~LE~~v~~~~~~~~~q~aD~ERE~~Y~LAE~IDaQLk~M~~dLkeiIe~lN~~~~~  464 (522)
T NP_001180286.1  385 DQKRLDQELDFILSQQKELEDLLSPLEELVKEQSGTIYLQHADEEREKTYKLAENIDAQLKRMAQDLKDIIEHLNTSGAP  464 (522)
T ss_pred             HHHHHHHHHHHHHHHHHHHHHHHHHHHHHHHHhcccccccchHHHHHHHHHHHHHHHHHHHHHHHHHHHHHHHHHhcCCC


Q ss_pred             --------HHHHHHHHHHHHHHHHHHH--HHHHHHHHHHHHCCCCCCcceeeEEE
Q Q_5160755       856 --------EQLRSFTTYKAKFEAAQQM--RKEKSVAETLEDAGLGERNVTPFMRI  900 (1187)
Q Consensus       856 --------~Q~~~l~~y~~k~~~~~q~--~~~~~i~~~l~~~g~~~R~Vtpflkv  900 (1187)
                              +-.+.|..|...++-+.++  +|+++|++.-+......++-..-+|+
T Consensus       465 ~d~~DPl~QI~kILNaHL~SLQWId~~a~~Lq~Kveel~k~~~~~rke~e~~~~~  519 (522)
T NP_001180286.1  465 ADTSDPLQQICKILNAHMDSLQWIDQNSALLQRKVEEVTKVCEGRRKEQERSFRI  519 (522)
T ss_pred             CCCCCHHHHHHHHHHHHHHHHHHHHHHHHHHHHHHHHHHHHHhhhhhhcccceee


No 126
>NP_036478.2 nuclear pore glycoprotein p62 [Homo sapiens]
Probab=28.56  E-value=2.1e+03  Score=33.63  Aligned_cols=111  Identities=11%  Similarity=0.081  Sum_probs=0.0  Template_Neff=4.800

Q ss_pred             HHHHHHHHHHHHHHHHHHHHHHHHHHHHHhccccc--CCCCCcHHHHHHHHHHHhc--------CCHHHHHHhCCH----
Q Q_5160755       790 ERIESRIIQLHNQRRSALVEGIMCEYQRGINGVHS--QNDTDSEEGAKIFKLLETA--------AEPEFLMAEMSP----  855 (1187)
Q Consensus       790 Er~E~~~~~~~e~rr~~~~E~i~~e~qke~~~~~~--~~~~~~~eg~~l~~~le~a--------~dp~~~~a~ls~----  855 (1187)
                      +..+-..+-.|-...++.+|++...+|++++....  .....+.+-+++|++.|..        .|..+++++|..    
T Consensus       385 ~Qk~LdqeLD~IesQQkELE~lL~~LE~~v~~~~~~~~~q~aD~ERE~~Y~LAE~IDaQLk~M~~dLkeiIe~lN~~~~~  464 (522)
T NP_036478.2     385 DQKRLDQELDFILSQQKELEDLLSPLEELVKEQSGTIYLQHADEEREKTYKLAENIDAQLKRMAQDLKDIIEHLNTSGAP  464 (522)
T ss_pred             HHHHHHHHHHHHHHHHHHHHHHHHHHHHHHHHhcccccccchHHHHHHHHHHHHHHHHHHHHHHHHHHHHHHHHHhcCCC


Q ss_pred             --------HHHHHHHHHHHHHHHHHHH--HHHHHHHHHHHHCCCCCCcceeeEEE
Q Q_5160755       856 --------EQLRSFTTYKAKFEAAQQM--RKEKSVAETLEDAGLGERNVTPFMRI  900 (1187)
Q Consensus       856 --------~Q~~~l~~y~~k~~~~~q~--~~~~~i~~~l~~~g~~~R~Vtpflkv  900 (1187)
                              +-.+.|..|...++-+.++  +|+++|++.-+......++-..-+|+
T Consensus       465 ~d~~DPl~QI~kILNaHL~SLQWId~~a~~Lq~Kveel~k~~~~~rke~e~~~~~  519 (522)
T NP_036478.2     465 ADTSDPLQQICKILNAHMDSLQWIDQNSALLQRKVEEVTKVCEGRRKEQERSFRI  519 (522)
T ss_pred             CCCCCHHHHHHHHHHHHHHHHHHHHHHHHHHHHHHHHHHHHHhhhhhhcccceee


No 127
>NP_057637.2 nuclear pore glycoprotein p62 [Homo sapiens]
Probab=28.56  E-value=2.1e+03  Score=33.63  Aligned_cols=111  Identities=11%  Similarity=0.081  Sum_probs=0.0  Template_Neff=4.800

Q ss_pred             HHHHHHHHHHHHHHHHHHHHHHHHHHHHHhccccc--CCCCCcHHHHHHHHHHHhc--------CCHHHHHHhCCH----
Q Q_5160755       790 ERIESRIIQLHNQRRSALVEGIMCEYQRGINGVHS--QNDTDSEEGAKIFKLLETA--------AEPEFLMAEMSP----  855 (1187)
Q Consensus       790 Er~E~~~~~~~e~rr~~~~E~i~~e~qke~~~~~~--~~~~~~~eg~~l~~~le~a--------~dp~~~~a~ls~----  855 (1187)
                      +..+-..+-.|-...++.+|++...+|++++....  .....+.+-+++|++.|..        .|..+++++|..    
T Consensus       385 ~Qk~LdqeLD~IesQQkELE~lL~~LE~~v~~~~~~~~~q~aD~ERE~~Y~LAE~IDaQLk~M~~dLkeiIe~lN~~~~~  464 (522)
T NP_057637.2     385 DQKRLDQELDFILSQQKELEDLLSPLEELVKEQSGTIYLQHADEEREKTYKLAENIDAQLKRMAQDLKDIIEHLNTSGAP  464 (522)
T ss_pred             HHHHHHHHHHHHHHHHHHHHHHHHHHHHHHHHhcccccccchHHHHHHHHHHHHHHHHHHHHHHHHHHHHHHHHHhcCCC


Q ss_pred             --------HHHHHHHHHHHHHHHHHHH--HHHHHHHHHHHHCCCCCCcceeeEEE
Q Q_5160755       856 --------EQLRSFTTYKAKFEAAQQM--RKEKSVAETLEDAGLGERNVTPFMRI  900 (1187)
Q Consensus       856 --------~Q~~~l~~y~~k~~~~~q~--~~~~~i~~~l~~~g~~~R~Vtpflkv  900 (1187)
                              +-.+.|..|...++-+.++  +|+++|++.-+......++-..-+|+
T Consensus       465 ~d~~DPl~QI~kILNaHL~SLQWId~~a~~Lq~Kveel~k~~~~~rke~e~~~~~  519 (522)
T NP_057637.2     465 ADTSDPLQQICKILNAHMDSLQWIDQNSALLQRKVEEVTKVCEGRRKEQERSFRI  519 (522)
T ss_pred             CCCCCHHHHHHHHHHHHHHHHHHHHHHHHHHHHHHHHHHHHHhhhhhhcccceee


No 128
>NP_714940.1 nuclear pore glycoprotein p62 [Homo sapiens]
Probab=28.56  E-value=2.1e+03  Score=33.63  Aligned_cols=111  Identities=11%  Similarity=0.081  Sum_probs=0.0  Template_Neff=4.800

Q ss_pred             HHHHHHHHHHHHHHHHHHHHHHHHHHHHHhccccc--CCCCCcHHHHHHHHHHHhc--------CCHHHHHHhCCH----
Q Q_5160755       790 ERIESRIIQLHNQRRSALVEGIMCEYQRGINGVHS--QNDTDSEEGAKIFKLLETA--------AEPEFLMAEMSP----  855 (1187)
Q Consensus       790 Er~E~~~~~~~e~rr~~~~E~i~~e~qke~~~~~~--~~~~~~~eg~~l~~~le~a--------~dp~~~~a~ls~----  855 (1187)
                      +..+-..+-.|-...++.+|++...+|++++....  .....+.+-+++|++.|..        .|..+++++|..    
T Consensus       385 ~Qk~LdqeLD~IesQQkELE~lL~~LE~~v~~~~~~~~~q~aD~ERE~~Y~LAE~IDaQLk~M~~dLkeiIe~lN~~~~~  464 (522)
T NP_714940.1     385 DQKRLDQELDFILSQQKELEDLLSPLEELVKEQSGTIYLQHADEEREKTYKLAENIDAQLKRMAQDLKDIIEHLNTSGAP  464 (522)
T ss_pred             HHHHHHHHHHHHHHHHHHHHHHHHHHHHHHHHhcccccccchHHHHHHHHHHHHHHHHHHHHHHHHHHHHHHHHHhcCCC


Q ss_pred             --------HHHHHHHHHHHHHHHHHHH--HHHHHHHHHHHHCCCCCCcceeeEEE
Q Q_5160755       856 --------EQLRSFTTYKAKFEAAQQM--RKEKSVAETLEDAGLGERNVTPFMRI  900 (1187)
Q Consensus       856 --------~Q~~~l~~y~~k~~~~~q~--~~~~~i~~~l~~~g~~~R~Vtpflkv  900 (1187)
                              +-.+.|..|...++-+.++  +|+++|++.-+......++-..-+|+
T Consensus       465 ~d~~DPl~QI~kILNaHL~SLQWId~~a~~Lq~Kveel~k~~~~~rke~e~~~~~  519 (522)
T NP_714940.1     465 ADTSDPLQQICKILNAHMDSLQWIDQNSALLQRKVEEVTKVCEGRRKEQERSFRI  519 (522)
T ss_pred             CCCCCHHHHHHHHHHHHHHHHHHHHHHHHHHHHHHHHHHHHHhhhhhhcccceee


No 129
>NP_714941.1 nuclear pore glycoprotein p62 [Homo sapiens]
Probab=28.56  E-value=2.1e+03  Score=33.63  Aligned_cols=111  Identities=11%  Similarity=0.081  Sum_probs=0.0  Template_Neff=4.800

Q ss_pred             HHHHHHHHHHHHHHHHHHHHHHHHHHHHHhccccc--CCCCCcHHHHHHHHHHHhc--------CCHHHHHHhCCH----
Q Q_5160755       790 ERIESRIIQLHNQRRSALVEGIMCEYQRGINGVHS--QNDTDSEEGAKIFKLLETA--------AEPEFLMAEMSP----  855 (1187)
Q Consensus       790 Er~E~~~~~~~e~rr~~~~E~i~~e~qke~~~~~~--~~~~~~~eg~~l~~~le~a--------~dp~~~~a~ls~----  855 (1187)
                      +..+-..+-.|-...++.+|++...+|++++....  .....+.+-+++|++.|..        .|..+++++|..    
T Consensus       385 ~Qk~LdqeLD~IesQQkELE~lL~~LE~~v~~~~~~~~~q~aD~ERE~~Y~LAE~IDaQLk~M~~dLkeiIe~lN~~~~~  464 (522)
T NP_714941.1     385 DQKRLDQELDFILSQQKELEDLLSPLEELVKEQSGTIYLQHADEEREKTYKLAENIDAQLKRMAQDLKDIIEHLNTSGAP  464 (522)
T ss_pred             HHHHHHHHHHHHHHHHHHHHHHHHHHHHHHHHhcccccccchHHHHHHHHHHHHHHHHHHHHHHHHHHHHHHHHHhcCCC


Q ss_pred             --------HHHHHHHHHHHHHHHHHHH--HHHHHHHHHHHHCCCCCCcceeeEEE
Q Q_5160755       856 --------EQLRSFTTYKAKFEAAQQM--RKEKSVAETLEDAGLGERNVTPFMRI  900 (1187)
Q Consensus       856 --------~Q~~~l~~y~~k~~~~~q~--~~~~~i~~~l~~~g~~~R~Vtpflkv  900 (1187)
                              +-.+.|..|...++-+.++  +|+++|++.-+......++-..-+|+
T Consensus       465 ~d~~DPl~QI~kILNaHL~SLQWId~~a~~Lq~Kveel~k~~~~~rke~e~~~~~  519 (522)
T NP_714941.1     465 ADTSDPLQQICKILNAHMDSLQWIDQNSALLQRKVEEVTKVCEGRRKEQERSFRI  519 (522)
T ss_pred             CCCCCHHHHHHHHHHHHHHHHHHHHHHHHHHHHHHHHHHHHHhhhhhhcccceee


No 130
>2K75_A uncharacterized protein Ta0387; closed beta barrel, OB fold, Structural Genomics, PSI-2, Protein Structure Initiative, Northeast Structural Genomics Consortium, NESG; NMR {Thermoplasma acidophilum}
Probab=27.34  E-value=1.3e+03  Score=25.61  Aligned_cols=99  Identities=14%  Similarity=0.102  Sum_probs=0.0  Template_Neff=10.600

Q ss_pred             eccccCcCCCCCc-cCEEEEEEEEe-ccccccccce--eEEEEEcCCccccccccccEEEEEecCCCCCcccccccccCC
Q Q_5160755       988 SLSNLGEIPLSSE-FDIAAYVVYVG-NAYTDVLQKK--QWVFVTDGSAQHSGEISNSLLAISFSTSFMDDSSVSHISHNL 1063 (1187)
Q Consensus       988 ~ls~l~~~p~~~E-fDivg~Vv~Vg-~~~~~~~~~~--Q~VfvtD~s~~~~~~~~~~LLaI~F~~~~~~~~~~~~~~~~~ 1063 (1187)
                      .+..|.+++.+.. +.+.|.|..+. ..+.......  ..+.+.|.+         .-+.+.||.           ....
T Consensus         2 ~~~~i~~~~~~~~~~~~~~~V~~~~~~~~~~~~~~~~~~~~~i~D~~---------g~i~v~~f~-----------~~l~   61 (106)
T 2K75_A            2 DLVKIRDVSLSTPYVSVIGKITGIHKKEYESDGTTKSVYQGYIEDDT---------ARIRISSFG-----------KQLQ   61 (106)
T ss_dssp             CBCCSTTCCTTCSEEEEEEEEEEEEEEEEEETTEEEEEEEEEEECSS---------CEEEEEEES-----------SCCC
T ss_pred             CeeeHHHCCCCCCeEEEEEEEEEEeeeEEEEcCCEEEEEEEEEEcCC---------cEEEEEECC-----------CCCC


Q ss_pred             CCCEEEEEEEEEecCcCCCCcEEEEecCCEEEEecCCccCCHH
Q Q_5160755      1064 VGSVVGFCNLIKRAKDVTNEIWVAEAAENSVYFINAEAAYSSH 1106 (1187)
Q Consensus      1064 ~G~vV~~~NL~~r~~d~~~~i~va~aTe~St~s~~~~~P~~~h 1106 (1187)
                      .|..+.+.+...+.+.....|.+...|.-.........+...|
T Consensus        62 ~g~~~~i~~g~v~~~~~~~~i~~~~~~~i~~~~~~~~~~~~~~  104 (106)
T 2K75_A           62 DSDVVRIDNARVAQFNGYLSLSVGDSSRIESVNVNIPLEHHHH  104 (106)
T ss_dssp             TTEEEEEEEEEEEEETTEEEEEECTTSEEEECCSCCCCSCCSS
T ss_pred             CCCEEEEEeeEEEeeCCEEEEEECCCCeEEECCCCCCcccccC


No 131
>8BR9_B Breast cancer type 2 susceptibility protein; Stapled peptide, Rad51, BRCA2, BRC repeat, RECOMBINATION; HET: RF6, ADP; 1.63A {Pyrococcus furiosus}
Probab=26.65  E-value=1.9e+02  Score=27.66  Aligned_cols=19  Identities=11%  Similarity=0.205  Sum_probs=0.0  Template_Neff=3.900

Q ss_pred             ccCCHHHHHHHHHHhCCCc
Q Q_5160755       131 VPLKESSIAKAMSILGSDK  149 (1187)
Q Consensus       131 v~v~~~al~KA~~l~~~~~  149 (1187)
                      +.|+.++|+||.+||.+.+
T Consensus         2 invS~EaLqka~kLFsDie   20 (38)
T 8BR9_B            2 LNVSCQALQKACKLFSDIE   20 (38)
T ss_dssp             BCCCHHHHHHHHHHTCC--
T ss_pred             CchHHHHHHHHHHHHHhhh


No 132
>XP_001781701.1 predicted protein [Physcomitrella patens]
Probab=26.32  E-value=2e+03  Score=26.92  Aligned_cols=62  Identities=8%  Similarity=-0.065  Sum_probs=0.0  Template_Neff=8.500

Q ss_pred             eeeEEEEEEEcCCcccCCCCCCcEEEEEEeCCCHHHHhccCCCCEEEEEeeEEcCCCCCcEEEEeCCCcCeEEECCh
Q Q_5160755       895 TPFMRIRLVGLTSLSYEGEHNPKEGIVTIWDPTERQRTELTEGKIYMMKGLVPINSDSEILYLHARGSSSRWQPLSP  971 (1187)
Q Consensus       895 tpflkvRV~d~~~~~~~~~~~~~~a~LTIW~Pte~~~~~L~EG~~y~V~nL~p~~~~~~~l~L~a~g~~T~w~~l~~  971 (1187)
                      ..++.+.|.|.          .....+++|+...   ..|++|+.|.+.+....... +.++|... ..|.+..+..
T Consensus        52 ~~~~~~~l~D~----------tg~i~~~lW~~~~---~~l~~G~~v~i~~~~v~~~~-g~~~l~~~-~~t~i~~~~~  113 (137)
T XP_001781701.1   52 VRIAECLVGDD----------TGVIVFTARNDQV---DLMKEGVTVILRNAKIDMFK-GSMRLAVD-KWGRVELTEA  113 (137)
T ss_pred             EEEEEEEEEeC----------CcEEEEEEeccch---hcccCCCEEEEEeeEEEEeC-CeEEEEEC-CCeeEEECCC


No 133
>NP_609115.1 CG5181 [Drosophila melanogaster]
Probab=24.67  E-value=1.6e+03  Score=30.18  Aligned_cols=64  Identities=13%  Similarity=0.078  Sum_probs=0.0  Template_Neff=6.500

Q ss_pred             CcceeeEEEEEEEcCCcccCCCCCCcEEEEEEeCCCHHHHhccCCCCEEEEEeeEEcCCCCCcEEEEeCCCcCeEEECC
Q Q_5160755       892 RNVTPFMRIRLVGLTSLSYEGEHNPKEGIVTIWDPTERQRTELTEGKIYMMKGLVPINSDSEILYLHARGSSSRWQPLS  970 (1187)
Q Consensus       892 R~VtpflkvRV~d~~~~~~~~~~~~~~a~LTIW~Pte~~~~~L~EG~~y~V~nL~p~~~~~~~l~L~a~g~~T~w~~l~  970 (1187)
                      |+-..++.+.|.|.          .....+++|+..   .+.|++|+.|.|.+....... +.++|... +.+....+.
T Consensus        35 k~~~~~~~i~I~D~----------TG~I~l~lW~~~---~~~l~~GdiI~v~~G~v~~f~-g~lqL~i~-k~~~ie~v~   98 (204)
T NP_609115.1      35 KENREVRNFKVGDP----------TACINVSIWDEP---GKLIAPGDIVRLTKGYASIWR-HCLTLYSG-KNGEVFKIG   98 (204)
T ss_pred             cCCeEEEEEEEECC----------CCEEEEEEeCCC---CcccCCCCEEEEEEeEEEEeC-CeEEEEeC-CCeEEEEcc


No 134
>8C3J_J Breast cancer type 2 susceptibility protein; Stapled peptide, Rad51, BRCA2, BRC repeat, RECOMBINATION; HET: TKI; 3.02A {Pyrococcus furiosus}
Probab=24.61  E-value=2.9e+02  Score=25.20  Aligned_cols=18  Identities=50%  Similarity=0.643  Sum_probs=0.0  Template_Neff=1.000

Q ss_pred             CccCHHHHHHHHHHhcCc
Q Q_5160755       272 LSVSAEALKRARNLLGDP  289 (1187)
Q Consensus       272 isvS~dAL~rArsLlgd~  289 (1187)
                      +.||-+|||+|-+||.|.
T Consensus         2 lnvscealqkacklfsdi   19 (36)
T 8C3J_J            2 LNVSCEALQKACKLFSDI   19 (36)
T ss_dssp             CCCCHHHHHHHHHHTTTC
T ss_pred             CcchHHHHHHHHHHHHhc


No 135
>NP_609115.1 CG5181 [Drosophila melanogaster]
Probab=23.86  E-value=1.5e+03  Score=30.43  Aligned_cols=82  Identities=12%  Similarity=0.029  Sum_probs=0.0  Template_Neff=6.500

Q ss_pred             eccccCcCCCCC-ccCEEEEEEEEecccc-ccccceeEEEEEcCCccccccccccEEEEEecCCCCCcccccccccCCCC
Q Q_5160755       988 SLSNLGEIPLSS-EFDIAAYVVYVGNAYT-DVLQKKQWVFVTDGSAQHSGEISNSLLAISFSTSFMDDSSVSHISHNLVG 1065 (1187)
Q Consensus       988 ~ls~l~~~p~~~-EfDivg~Vv~Vg~~~~-~~~~~~Q~VfvtD~s~~~~~~~~~~LLaI~F~~~~~~~~~~~~~~~~~~G 1065 (1187)
                      .+..|.++.... .+|++|+|+.+..... ........+.|.|.+         ..+-+.+|...        .....+|
T Consensus         5 ~~~~I~DL~~g~~~V~i~~iVi~~~~~~~~k~~~~~~~i~I~D~T---------G~I~l~lW~~~--------~~~l~~G   67 (204)
T NP_609115.1       5 ECIPIKDIKPGLKNINVIFIVLEVGVATVTKENREVRNFKVGDPT---------ACINVSIWDEP--------GKLIAPG   67 (204)
T ss_pred             ceEeHHHcCCCCceEEEEEEEEEEeeceEecCCeEEEEEEEECCC---------CEEEEEEeCCC--------CcccCCC


Q ss_pred             CEEEEEEEEEecCcCCCCcEE
Q Q_5160755      1066 SVVGFCNLIKRAKDVTNEIWV 1086 (1187)
Q Consensus      1066 ~vV~~~NL~~r~~d~~~~i~v 1086 (1187)
                      .+|.+.|...+.+.....|.+
T Consensus        68 diI~v~~G~v~~f~g~lqL~i   88 (204)
T NP_609115.1      68 DIVRLTKGYASIWRHCLTLYS   88 (204)
T ss_pred             CEEEEEEeEEEEeCCeEEEEe


No 136
>NP_001180286.1 nuclear pore glycoprotein p62 [Homo sapiens]
Probab=22.43  E-value=7.3e+02  Score=37.51  Aligned_cols=95  Identities=16%  Similarity=0.121  Sum_probs=0.0  Template_Neff=4.800

Q ss_pred             eeCCHHHHHHHHHHHHHHHHHHHHHHHHHHHHHhcccccCCCCCcHHHHHHHHHHHhcCCHHHHHHhCCHHHHHHHHHHH
Q Q_5160755       786 IVRSERIESRIIQLHNQRRSALVEGIMCEYQRGINGVHSQNDTDSEEGAKIFKLLETAAEPEFLMAEMSPEQLRSFTTYK  865 (1187)
Q Consensus       786 v~RsEr~E~~~~~~~e~rr~~~~E~i~~e~qke~~~~~~~~~~~~~eg~~l~~~le~a~dp~~~~a~ls~~Q~~~l~~y~  865 (1187)
                      ......+..+..+..-++....+|+-.+.+.++..++...+..-.+.+++|..+.+.....+.-...| +.+|+.+..+|
T Consensus       322 ~~~~s~l~~k~LEeiINkW~~ELe~qek~F~~QA~qVnaWDr~LieNgekI~~L~~eVekvk~~Qk~L-dqeLD~IesQQ  400 (522)
T NP_001180286.1  322 AAASSAMTYAQLESLINKWSLELEDQERHFLQQATQVNAWDRTLIENGEKITSLHREVEKVKLDQKRL-DQELDFILSQQ  400 (522)
T ss_pred             ccccccccChhHHHHHHHHHHHHHHHHHHHHHHHHHHHHHHHHHHHcHHHHHHHHHHHHHHHHHHHHH-HHHHHHHHHHH


Q ss_pred             HHHHHHHHHHHHHHHHH
Q Q_5160755       866 AKFEAAQQMRKEKSVAE  882 (1187)
Q Consensus       866 ~k~~~~~q~~~~~~i~~  882 (1187)
                      +++++... .+|+.|++
T Consensus       401 kELE~lL~-~LE~~v~~  416 (522)
T NP_001180286.1  401 KELEDLLS-PLEELVKE  416 (522)
T ss_pred             HHHHHHHH-HHHHHHHH


No 137
>NP_036478.2 nuclear pore glycoprotein p62 [Homo sapiens]
Probab=22.43  E-value=7.3e+02  Score=37.51  Aligned_cols=95  Identities=16%  Similarity=0.121  Sum_probs=0.0  Template_Neff=4.800

Q ss_pred             eeCCHHHHHHHHHHHHHHHHHHHHHHHHHHHHHhcccccCCCCCcHHHHHHHHHHHhcCCHHHHHHhCCHHHHHHHHHHH
Q Q_5160755       786 IVRSERIESRIIQLHNQRRSALVEGIMCEYQRGINGVHSQNDTDSEEGAKIFKLLETAAEPEFLMAEMSPEQLRSFTTYK  865 (1187)
Q Consensus       786 v~RsEr~E~~~~~~~e~rr~~~~E~i~~e~qke~~~~~~~~~~~~~eg~~l~~~le~a~dp~~~~a~ls~~Q~~~l~~y~  865 (1187)
                      ......+..+..+..-++....+|+-.+.+.++..++...+..-.+.+++|..+.+.....+.-...| +.+|+.+..+|
T Consensus       322 ~~~~s~l~~k~LEeiINkW~~ELe~qek~F~~QA~qVnaWDr~LieNgekI~~L~~eVekvk~~Qk~L-dqeLD~IesQQ  400 (522)
T NP_036478.2     322 AAASSAMTYAQLESLINKWSLELEDQERHFLQQATQVNAWDRTLIENGEKITSLHREVEKVKLDQKRL-DQELDFILSQQ  400 (522)
T ss_pred             ccccccccChhHHHHHHHHHHHHHHHHHHHHHHHHHHHHHHHHHHHcHHHHHHHHHHHHHHHHHHHHH-HHHHHHHHHHH


Q ss_pred             HHHHHHHHHHHHHHHHH
Q Q_5160755       866 AKFEAAQQMRKEKSVAE  882 (1187)
Q Consensus       866 ~k~~~~~q~~~~~~i~~  882 (1187)
                      +++++... .+|+.|++
T Consensus       401 kELE~lL~-~LE~~v~~  416 (522)
T NP_036478.2     401 KELEDLLS-PLEELVKE  416 (522)
T ss_pred             HHHHHHHH-HHHHHHHH


No 138
>NP_057637.2 nuclear pore glycoprotein p62 [Homo sapiens]
Probab=22.43  E-value=7.3e+02  Score=37.51  Aligned_cols=95  Identities=16%  Similarity=0.121  Sum_probs=0.0  Template_Neff=4.800

Q ss_pred             eeCCHHHHHHHHHHHHHHHHHHHHHHHHHHHHHhcccccCCCCCcHHHHHHHHHHHhcCCHHHHHHhCCHHHHHHHHHHH
Q Q_5160755       786 IVRSERIESRIIQLHNQRRSALVEGIMCEYQRGINGVHSQNDTDSEEGAKIFKLLETAAEPEFLMAEMSPEQLRSFTTYK  865 (1187)
Q Consensus       786 v~RsEr~E~~~~~~~e~rr~~~~E~i~~e~qke~~~~~~~~~~~~~eg~~l~~~le~a~dp~~~~a~ls~~Q~~~l~~y~  865 (1187)
                      ......+..+..+..-++....+|+-.+.+.++..++...+..-.+.+++|..+.+.....+.-...| +.+|+.+..+|
T Consensus       322 ~~~~s~l~~k~LEeiINkW~~ELe~qek~F~~QA~qVnaWDr~LieNgekI~~L~~eVekvk~~Qk~L-dqeLD~IesQQ  400 (522)
T NP_057637.2     322 AAASSAMTYAQLESLINKWSLELEDQERHFLQQATQVNAWDRTLIENGEKITSLHREVEKVKLDQKRL-DQELDFILSQQ  400 (522)
T ss_pred             ccccccccChhHHHHHHHHHHHHHHHHHHHHHHHHHHHHHHHHHHHcHHHHHHHHHHHHHHHHHHHHH-HHHHHHHHHHH


Q ss_pred             HHHHHHHHHHHHHHHHH
Q Q_5160755       866 AKFEAAQQMRKEKSVAE  882 (1187)
Q Consensus       866 ~k~~~~~q~~~~~~i~~  882 (1187)
                      +++++... .+|+.|++
T Consensus       401 kELE~lL~-~LE~~v~~  416 (522)
T NP_057637.2     401 KELEDLLS-PLEELVKE  416 (522)
T ss_pred             HHHHHHHH-HHHHHHHH


No 139
>NP_714940.1 nuclear pore glycoprotein p62 [Homo sapiens]
Probab=22.43  E-value=7.3e+02  Score=37.51  Aligned_cols=95  Identities=16%  Similarity=0.121  Sum_probs=0.0  Template_Neff=4.800

Q ss_pred             eeCCHHHHHHHHHHHHHHHHHHHHHHHHHHHHHhcccccCCCCCcHHHHHHHHHHHhcCCHHHHHHhCCHHHHHHHHHHH
Q Q_5160755       786 IVRSERIESRIIQLHNQRRSALVEGIMCEYQRGINGVHSQNDTDSEEGAKIFKLLETAAEPEFLMAEMSPEQLRSFTTYK  865 (1187)
Q Consensus       786 v~RsEr~E~~~~~~~e~rr~~~~E~i~~e~qke~~~~~~~~~~~~~eg~~l~~~le~a~dp~~~~a~ls~~Q~~~l~~y~  865 (1187)
                      ......+..+..+..-++....+|+-.+.+.++..++...+..-.+.+++|..+.+.....+.-...| +.+|+.+..+|
T Consensus       322 ~~~~s~l~~k~LEeiINkW~~ELe~qek~F~~QA~qVnaWDr~LieNgekI~~L~~eVekvk~~Qk~L-dqeLD~IesQQ  400 (522)
T NP_714940.1     322 AAASSAMTYAQLESLINKWSLELEDQERHFLQQATQVNAWDRTLIENGEKITSLHREVEKVKLDQKRL-DQELDFILSQQ  400 (522)
T ss_pred             ccccccccChhHHHHHHHHHHHHHHHHHHHHHHHHHHHHHHHHHHHcHHHHHHHHHHHHHHHHHHHHH-HHHHHHHHHHH


Q ss_pred             HHHHHHHHHHHHHHHHH
Q Q_5160755       866 AKFEAAQQMRKEKSVAE  882 (1187)
Q Consensus       866 ~k~~~~~q~~~~~~i~~  882 (1187)
                      +++++... .+|+.|++
T Consensus       401 kELE~lL~-~LE~~v~~  416 (522)
T NP_714940.1     401 KELEDLLS-PLEELVKE  416 (522)
T ss_pred             HHHHHHHH-HHHHHHHH


No 140
>NP_714941.1 nuclear pore glycoprotein p62 [Homo sapiens]
Probab=22.43  E-value=7.3e+02  Score=37.51  Aligned_cols=95  Identities=16%  Similarity=0.121  Sum_probs=0.0  Template_Neff=4.800

Q ss_pred             eeCCHHHHHHHHHHHHHHHHHHHHHHHHHHHHHhcccccCCCCCcHHHHHHHHHHHhcCCHHHHHHhCCHHHHHHHHHHH
Q Q_5160755       786 IVRSERIESRIIQLHNQRRSALVEGIMCEYQRGINGVHSQNDTDSEEGAKIFKLLETAAEPEFLMAEMSPEQLRSFTTYK  865 (1187)
Q Consensus       786 v~RsEr~E~~~~~~~e~rr~~~~E~i~~e~qke~~~~~~~~~~~~~eg~~l~~~le~a~dp~~~~a~ls~~Q~~~l~~y~  865 (1187)
                      ......+..+..+..-++....+|+-.+.+.++..++...+..-.+.+++|..+.+.....+.-...| +.+|+.+..+|
T Consensus       322 ~~~~s~l~~k~LEeiINkW~~ELe~qek~F~~QA~qVnaWDr~LieNgekI~~L~~eVekvk~~Qk~L-dqeLD~IesQQ  400 (522)
T NP_714941.1     322 AAASSAMTYAQLESLINKWSLELEDQERHFLQQATQVNAWDRTLIENGEKITSLHREVEKVKLDQKRL-DQELDFILSQQ  400 (522)
T ss_pred             ccccccccChhHHHHHHHHHHHHHHHHHHHHHHHHHHHHHHHHHHHcHHHHHHHHHHHHHHHHHHHHH-HHHHHHHHHHH


Q ss_pred             HHHHHHHHHHHHHHHHH
Q Q_5160755       866 AKFEAAQQMRKEKSVAE  882 (1187)
Q Consensus       866 ~k~~~~~q~~~~~~i~~  882 (1187)
                      +++++... .+|+.|++
T Consensus       401 kELE~lL~-~LE~~v~~  416 (522)
T NP_714941.1     401 KELEDLLS-PLEELVKE  416 (522)
T ss_pred             HHHHHHHH-HHHHHHHH


No 141
>4OWT_B SOSS complex subunit B1; SOSS1 complex, DNA double-strand breaks, homologous recombination, ssDNA- binding protein, DNA BINDING PROTEIN; HET: MSE; 2.0A {Homo sapiens}
Probab=22.18  E-value=1.4e+03  Score=30.48  Aligned_cols=86  Identities=9%  Similarity=0.027  Sum_probs=0.0  Template_Neff=8.100

Q ss_pred             ccccCcCCCCC-ccCEEEEEEEE-eccccccccceeEEEEEcCCccccccccccEEEEEecCCCCCcccccccccCCCCC
Q Q_5160755       989 LSNLGEIPLSS-EFDIAAYVVYV-GNAYTDVLQKKQWVFVTDGSAQHSGEISNSLLAISFSTSFMDDSSVSHISHNLVGS 1066 (1187)
Q Consensus       989 ls~l~~~p~~~-EfDivg~Vv~V-g~~~~~~~~~~Q~VfvtD~s~~~~~~~~~~LLaI~F~~~~~~~~~~~~~~~~~~G~ 1066 (1187)
                      +..|.++..+. .+.++|+|+.+ .............+.|+|.+         .-+.|.+|.....        ...+|.
T Consensus         4 ~~~I~dl~~g~~~v~v~g~V~~i~~~~~tk~G~~v~~~~l~D~t---------G~I~i~~w~~~~~--------~l~~Gd   66 (211)
T 4OWT_B            4 ETFVKDIKPGLKNLNLIFIVLETGRVTKTKDGHEVRTCKVADKT---------GSINISVWDDVGN--------LIQPGD   66 (211)
T ss_dssp             -CCGGGC--------CEEEEEEEC----------CCEEEEEETT---------EEEEEECCHHHHH--------HCCTTE
T ss_pred             ceeHHHcCCCCeeEEEEEEEEEEeccEEeeCCcEEEEEEEEcCC---------CEEEEEEecCccc--------ccCCCC


Q ss_pred             EEEEEEEEEecCcCCCCcEEEEecC
Q Q_5160755      1067 VVGFCNLIKRAKDVTNEIWVAEAAE 1091 (1187)
Q Consensus      1067 vV~~~NL~~r~~d~~~~i~va~aTe 1091 (1187)
                      +|.+.|.....+.....|++...++
T Consensus        67 ~i~l~~G~v~~~kg~l~L~~~~~~~   91 (211)
T 4OWT_B           67 IIRLTKGYASVFKGCLTLYTGRGGD   91 (211)
T ss_dssp             EEEC-----------CCBCC----C
T ss_pred             EEEEEEeEEEeeCCEEEEEeCCCcc


No 142
>XP_011533551.1 PREDICTED: tudor domain-containing protein 3 isoform X5 [Homo sapiens]
Probab=22.03  E-value=3.1e+02  Score=38.60  Aligned_cols=43  Identities=21%  Similarity=0.261  Sum_probs=0.0  Template_Neff=4.900

Q ss_pred             EEEEEeCCceeeceEeCHHHHHHHHCCCCCCccEEEEEC-CEEeCC
Q Q_5160755       662 VKVELTDGWYSMNAALDVVLTKQLNAGKLFVGQKLRILG-AGLSGW  706 (1187)
Q Consensus       662 ~~lELTDGWYsI~A~lD~~Ls~~l~~GKI~VG~KL~I~G-A~L~g~  706 (1187)
                      +.|.||||--.|.|.-..++..+-.  .+.+|+||+|.| .++...
T Consensus         2 LkL~LTDG~~~i~AIE~~~I~~Ls~--~tpPGtKIlL~g~v~v~~G   45 (341)
T XP_011533551.1    2 LRLQMTDGHISCTAVEFSYMSKISL--NTPPGTKVKLSGIVDIKNG   45 (341)
T ss_pred             eEEEEEcCceEEEEEEeeecCcCCC--CCCCCcEEEEeCCeEEECC


No 143
>1K8G_A Telomere-Binding Protein alpha Subunit; Protein-DNA Complex, telomeres, sequence specific ssDNA binding protein, OB folds, protein single strand DNA interactions, 3'-DNA; HET: SO4; 2.6A {Sterkiella nova} SCOP: b.40.4.3
Probab=21.34  E-value=1.2e+03  Score=32.74  Aligned_cols=68  Identities=7%  Similarity=0.079  Sum_probs=0.0  Template_Neff=8.900

Q ss_pred             EEEEEEEcCCcccCCCCCCcEEEEEEeCCCHHHH---------hccCCCCEEEEEeeEEcCCCCCcEEEEeCCCcCeEEE
Q Q_5160755       898 MRIRLVGLTSLSYEGEHNPKEGIVTIWDPTERQR---------TELTEGKIYMMKGLVPINSDSEILYLHARGSSSRWQP  968 (1187)
Q Consensus       898 lkvRV~d~~~~~~~~~~~~~~a~LTIW~Pte~~~---------~~L~EG~~y~V~nL~p~~~~~~~l~L~a~g~~T~w~~  968 (1187)
                      +.++|+......      .....|.|||-+....         ..|++|++|.+.|+.+.....+.+.|... ..+....
T Consensus       226 l~~~Vv~i~~~~------~~~~~L~VtDgT~~~~~~~v~~~~~~~l~~Gd~v~l~nv~~~~~~~~~~~l~~~-~~s~i~~  298 (320)
T 1K8G_A          226 VVAKILQVHELD------EYTNELKLKDASGQVFYTLSLKLKFPHVRTGEVVRIRSATYDETSTQKKVLILS-HYSNIIT  298 (320)
T ss_dssp             EEEEEEEEEECS------SSEEEEEEECTTCCEEEEEEETTTCTTCCTTCEEEEEEEEBCTTCSSSCBBCCC-TTCEEEE
T ss_pred             EEEEEEEEEecC------CCeEEEEEEeCCCCcceEEEehhhCCCCCCCCEEEEEeCEeeCCCCcceEEEec-CCcceeE


Q ss_pred             CChh
Q Q_5160755       969 LSPK  972 (1187)
Q Consensus       969 l~~~  972 (1187)
                      ++..
T Consensus       299 l~~~  302 (320)
T 1K8G_A          299 FIQS  302 (320)
T ss_dssp             ECTT
T ss_pred             eecC


No 144
>XP_001773862.1 predicted protein [Physcomitrella patens]
Probab=20.92  E-value=1.6e+03  Score=27.50  Aligned_cols=92  Identities=9%  Similarity=-0.005  Sum_probs=0.0  Template_Neff=8.700

Q ss_pred             CCCeeEeccccCcCCCCC-ccCEEEEEEEEecccc----cc----ccceeEEEEEcCCccccccccccEEEEEecCCCCC
Q Q_5160755       982 NPRKPISLSNLGEIPLSS-EFDIAAYVVYVGNAYT----DV----LQKKQWVFVTDGSAQHSGEISNSLLAISFSTSFMD 1052 (1187)
Q Consensus       982 ~pR~~~~ls~l~~~p~~~-EfDivg~Vv~Vg~~~~----~~----~~~~Q~VfvtD~s~~~~~~~~~~LLaI~F~~~~~~ 1052 (1187)
                      .|-.......+.++..+. .+|+.|.|+.++....    .+    ......+-|.|.+         ..+.+.+|+..  
T Consensus         6 ~~~~~~~~~~i~~L~~~~~~v~i~~~V~~~~~~~~~~~~~g~~~~~~~~~~~~l~D~t---------g~i~~~~w~~~--   74 (138)
T XP_001773862.1    6 TNLRKPVFVKVDQLRPGTSGHTLTVKVVSSKLVLQKARPDGNQVRQVRIAECLVGDET---------GVIVFTARNEQ--   74 (138)
T ss_pred             CCCCCCceeeHHHcCCCCCceEEEEEEEecccceEEeCCCCCccceeEEEEEEEEeCC---------cEEEEEEeccc--


Q ss_pred             cccccccccCCCCCEEEEEEEEEecCcCCCCcEEEEec
Q Q_5160755      1053 DSSVSHISHNLVGSVVGFCNLIKRAKDVTNEIWVAEAA 1090 (1187)
Q Consensus      1053 ~~~~~~~~~~~~G~vV~~~NL~~r~~d~~~~i~va~aT 1090 (1187)
                            .....+|.++.+.+...+.+.....|.+...|
T Consensus        75 ------~~~l~~G~~v~i~~~~v~~~~g~~~l~~~~~t  106 (138)
T XP_001773862.1   75 ------VDLMKEGMKLILRNAKIDMFKGSMRLAVDKWG  106 (138)
T ss_pred             ------ccccCCCCEEEEEeeEEEEeCCeEEEEECCCe


No 145
>XP_001768661.1 predicted protein [Physcomitrella patens]
Probab=20.53  E-value=4.5e+03  Score=31.37  Aligned_cols=102  Identities=17%  Similarity=0.052  Sum_probs=0.0  Template_Neff=2.700

Q ss_pred             HHHHHHHHHH-HHHHHHHHHHHHHHHHHHHhcccccC------CCCCcHHHHHHHHHHHh--------------------
Q Q_5160755       790 ERIESRIIQL-HNQRRSALVEGIMCEYQRGINGVHSQ------NDTDSEEGAKIFKLLET--------------------  842 (1187)
Q Consensus       790 Er~E~~~~~~-~e~rr~~~~E~i~~e~qke~~~~~~~------~~~~~~eg~~l~~~le~--------------------  842 (1187)
                      +.+++..+++ +.+..++.+|++...+|++++.....      .+..+.+-++.|++.|.                    
T Consensus       598 edQqRLEQELDfIEAQQkELEkaLtpLEKeVqeL~adqsgsl~lD~ADqERErTYqLAEnLDAQLKqMSeDLKEIIEQVN  677 (743)
T XP_001768661.1  598 ESQHSLERQLELIETHQQEVEKSLESMEEEAEKLYRDERPSLLEDEAAATRDMMFEQAEFVERELERMGEQIKETIQNIN  677 (743)
T ss_pred             HHHHHHHHHHHHHHHHHHHHHHHHHHHHHHHHHHHhccCccccchhHHHHHHHHHHHHHHHHHHHHHHHHHHHHHHHHHH


Q ss_pred             -----------cCCHHHHHHhCCHHHHHHHHHHHHHHHH--HHHHHHHHHHHHHHHHCCCCC
Q Q_5160755       843 -----------AAEPEFLMAEMSPEQLRSFTTYKAKFEA--AQQMRKEKSVAETLEDAGLGE  891 (1187)
Q Consensus       843 -----------a~dp~~~~a~ls~~Q~~~l~~y~~k~~~--~~q~~~~~~i~~~l~~~g~~~  891 (1187)
                                 ..||...+..+=..|+..|+...++.++  .+-+++++..+..-.+.+...
T Consensus       678 slS~s~~kaaD~dDPLnQIVKILNaHLdSLQWIDeNA~ELEsKVdeLqK~~eqi~kE~~iS~  739 (743)
T XP_001768661.1  678 AAQGGDLDIAEGASPLDLVVRILNNQLTSLLWIDEKAGELSGRMQSFADQGALLDKGHRGSR  739 (743)
T ss_pred             HhcCcccccccCCCHHHHHHHHHHHHHHHHHHHHHHHHHHHHHHHHHHHHHHHHHHHhcccc


No 146
>4OWT_B SOSS complex subunit B1; SOSS1 complex, DNA double-strand breaks, homologous recombination, ssDNA- binding protein, DNA BINDING PROTEIN; HET: MSE; 2.0A {Homo sapiens}
Probab=20.45  E-value=2e+03  Score=29.18  Aligned_cols=60  Identities=12%  Similarity=0.123  Sum_probs=0.0  Template_Neff=8.100

Q ss_pred             eeEEEEEEEcCCcccCCCCCCcEEEEEEeCCCHHHHhccCCCCEEEEEeeEEcCCCCCcEEEEeCCCcCeEEECC
Q Q_5160755       896 PFMRIRLVGLTSLSYEGEHNPKEGIVTIWDPTERQRTELTEGKIYMMKGLVPINSDSEILYLHARGSSSRWQPLS  970 (1187)
Q Consensus       896 pflkvRV~d~~~~~~~~~~~~~~a~LTIW~Pte~~~~~L~EG~~y~V~nL~p~~~~~~~l~L~a~g~~T~w~~l~  970 (1187)
                      +++.++|.|.          .....+++|+...   ..|++|+.|.|++....... +.++|... +.+....+.
T Consensus        37 ~v~~~~l~D~----------tG~I~i~~w~~~~---~~l~~Gd~i~l~~G~v~~~k-g~l~L~~~-~~~~l~~~~   96 (211)
T 4OWT_B           37 EVRTCKVADK----------TGSINISVWDDVG---NLIQPGDIIRLTKGYASVFK-GCLTLYTG-RGGDLQKIG   96 (211)
T ss_dssp             -CCEEEEEET----------TEEEEEECCHHHH---HHCCTTEEEEC------------CCBCC-----CCEEEE
T ss_pred             EEEEEEEEcC----------CCEEEEEEecCcc---cccCCCCEEEEEEeEEEeeC-CEEEEEeC-CCcceEeec


No 147
>NP_001097771.1 uncharacterized protein Dmel_CG34309 [Drosophila melanogaster]
Probab=20.32  E-value=4.3e+02  Score=30.75  Aligned_cols=52  Identities=17%  Similarity=0.445  Sum_probs=0.0  Template_Neff=2.800

Q ss_pred             HHHHHHHhHHHHCchhhcCCcCCHHHHHHHHHHHHHHHhhcCCCCHHHHHHhCCCc
Q Q_5160755       575 WIVWKLACYDIYYPAKCRGNFLTITNVLEELKYRYEREVNHGHCSAIKRILSGDAP  630 (1187)
Q Consensus       575 wIVWKLAs~er~~P~~~~g~~lT~~nVl~QLkYRYeREi~~~~RSaLKkIlE~D~~  630 (1187)
                      ||.-||..-.-..|..+...    ..-|+++-.||.++|...+|-.|.||.+...+
T Consensus        28 willrlvqtiFwLP~~l~~n----Q~~Lqe~~~~y~~~i~eee~~eiek~~~~~ep   79 (101)
T NP_001097771.1   28 FVLLKMVQTIFWLPGHLKKN----QQRLEDLAKIYAKDISEEERDEIEKLFNSKEP   79 (101)
T ss_pred             HHHHHHHHHHHhcchHHHHH----HHHHHHHHHHHhhCCCHHHHHHHHHHHhCCCC
