# Supplementary material for: Moss BRCA2 lacking the canonical DNA-binding domain promotes homologous recombination and binds to DNA
Source: Nucleic Acids Res. 2025 Sep 5;53(17):gkaf856. doi: 10.1093/nar/gkaf856 (PMC12412785; doi:10.1093/nar/gkaf856)
Supplement: gkaf856_Supplemental_Files [file gkaf856_supplemental_files.zip › DATASET_S2.txt]

Query         Q_5160755_4
Match_columns 391
No_of_seqs    138 out of 903
Neff          4.00673
Searched_HMMs 256021
Date          Mon Oct 28 13:28:43 2024
Command       hhsearch -cpu 8 -i ../results/full.a3m -d /cluster/toolkit/production/databases/hh-suite/mmcif70/pdb70 -d /cluster/toolkit/production/databases/hh-suite/Proteomes/Arabidopsis_thaliana_TAIR10/Arabidopsis_thaliana_TAIR10 -d /cluster/toolkit/production/databases/hh-suite/Proteomes/Homo_sapiens/Homo_sapiens -d /cluster/toolkit/production/databases/hh-suite/Proteomes/Drosophila_melanogaster/Drosophila_melanogaster -o ../results/5160755_4.hhr -oa3m ../results/5160755_4.a3m -p 20 -Z 250 -loc -z 1 -b 1 -B 250 -ssm 2 -sc 1 -seq 1 -dbstrlen 10000 -norealign -maxres 32000 -contxt /cluster/toolkit/production/bioprogs/tools/hh-suite-build-new/data/context_data.crf 

 No Hit                             Prob E-value P-value  Score    SS Cols Query HMM  Template HMM
  1 NP_001328738.1 BREAST CANCER 2  99.7 4.8E-17 1.9E-22  185.8  12.7  137  248-384    65-293 (983)
  2 NP_001328737.1 BREAST CANCER 2  99.7 5.4E-17 2.1E-22  187.0  12.8  140  247-386    64-295 (1094)
  3 NP_191913.3 BREAST CANCER 2 li  99.7 6.2E-17 2.4E-22  187.3  12.8  141  247-387    64-296 (1151)
  4 NP_001328739.1 BREAST CANCER 2  99.7 7.1E-17 2.8E-22  186.8  12.7  154  238-391    51-300 (1151)
  5 NP_001154192.1 BREAST CANCER 2  99.7 1.9E-16 7.2E-22  183.9  12.9  147  244-390    61-299 (1187)
  6 NP_195783.3 BRCA2-like B [Arab  99.7 5.2E-16   2E-21  180.0  13.4  145  247-391    64-300 (1155)
  7 NP_611925.2 breast cancer 2, e  99.7 1.8E-15 7.1E-21  172.5  12.5  144  241-384   565-782 (971)
  8 NP_611925.2 breast cancer 2, e  99.6 5.3E-14 2.1E-19  161.1  12.1  144  238-382   455-654 (971)
  9 NP_000050.2 breast cancer type  99.4 8.6E-12 3.4E-17  153.9  12.4  143  241-383  1832-2086(3418)
 10 NP_611925.2 breast cancer 2, e  98.9 1.2E-08 4.6E-14  119.4   8.1  100  242-345   667-807 (971)
 11 NP_000050.2 breast cancer type  98.3 4.5E-06 1.8E-11  107.0   6.8   69  241-309  1966-2080(3418)
 12 NP_001328737.1 BREAST CANCER 2  98.1   2E-05 7.7E-11   95.5   6.4   71  241-311   158-288 (1094)
 13 NP_001328738.1 BREAST CANCER 2  98.1 2.1E-05 8.2E-11   94.4   6.1   66  319-384    68-152 (983)
 14 NP_001328739.1 BREAST CANCER 2  98.1 2.2E-05 8.8E-11   95.5   6.3   71  241-311   158-288 (1151)
 15 NP_001154192.1 BREAST CANCER 2  98.1 3.4E-05 1.3E-10   94.3   7.6   89  241-329   158-313 (1187)
 16 NP_195783.3 BRCA2-like B [Arab  98.1 2.3E-05   9E-11   95.4   6.1   66  319-384    68-152 (1155)
 17 NP_001328738.1 BREAST CANCER 2  98.1 2.6E-05   1E-10   93.7   6.3   71  241-311   158-288 (983)
 18 NP_001328737.1 BREAST CANCER 2  98.1 2.6E-05   1E-10   94.5   6.2   66  319-384    68-152 (1094)
 19 NP_191913.3 BREAST CANCER 2 li  98.1 2.7E-05 1.1E-10   94.8   6.3   71  241-311   158-288 (1151)
 20 NP_191913.3 BREAST CANCER 2 li  98.1 2.7E-05 1.1E-10   94.9   6.2   66  319-384    68-152 (1151)
 21 NP_001328739.1 BREAST CANCER 2  98.1 2.9E-05 1.1E-10   94.6   6.2   66  319-384    68-152 (1151)
 22 7QV8_D DNA_repair_protein_BRCA  98.0 2.5E-05 9.7E-11   58.9   3.2   30  248-277     3-32  (35)
 23 NP_001154192.1 BREAST CANCER 2  98.0 4.2E-05 1.6E-10   93.6   6.1   66  319-384    68-152 (1187)
 24 NP_195783.3 BRCA2-like B [Arab  97.8 0.00013 5.2E-10   89.4   6.8   69  241-309   158-286 (1155)
 25 1N0W_B Breast cancer type 2 su  97.6 0.00033 1.3E-09   52.1   3.1   33  247-279     2-34  (35)
 26 7QV8_D DNA_repair_protein_BRCA  97.6 0.00032 1.3E-09   53.3   3.1   28  354-381     7-34  (35)
 27 NP_000050.2 breast cancer type  97.5  0.0013 5.2E-09   86.7   8.2  131  252-382  1523-1871(3418)
 28 NP_611925.2 breast cancer 2, e  97.3  0.0011 4.3E-09   80.7   4.7   63  319-382   468-555 (971)
 29 1N0W_B Breast cancer type 2 su  97.3  0.0011 4.1E-09   49.6   2.8   28  354-381     7-34  (35)
 30 NP_000050.2 breast cancer type  96.4  0.0048 1.9E-08   82.1   0.0   93  253-345  1428-1548(3418)
 31 8C3J_J Breast cancer type 2 su  93.7    0.42 1.6E-06   37.3   3.0   34  328-361     1-36  (36)
 32 8C3J_J Breast cancer type 2 su  91.5     1.2 4.5E-06   35.1   2.8   34  260-293     1-36  (36)
 33 8BR9_B Breast cancer type 2 su  64.8      26  0.0001   29.3   1.7   24  362-385     1-24  (38)
 34 8BR9_B Breast cancer type 2 su  62.8      29 0.00011   29.1   1.7   18  260-277     1-18  (38)

No 1
>NP_001328738.1 BREAST CANCER 2 like 2A [Arabidopsis thaliana]
Probab=99.74  E-value=4.8e-17  Score=185.81  Aligned_cols=137  Identities=28%  Similarity=0.331  Sum_probs=110.1  Template_Neff=6.100

Q ss_pred             ccCCcccccCCCcCeeCHHHHHHHHHHhhCCCCc-------------------ccCCCccccCCCcceeCHHHHHHHHHH
Q Q_5160755_4     248 LNDNLFQLASGKRFQASAASKARAAALFESEVEP-------------------AGDSLFKLASGKQFQASAAAKARAAAM  308 (391)
Q Consensus       248 ~~s~GFqTASGKkVsVSEeALqKAKaLFsEe~e~-------------------~~~sGFqTASGKkVsISeeALkKAKaL  308 (391)
                      ....+|+||+||.|.||+++|++|+.||.+....                   ....+|+|++||.|.||++++++|+.+
T Consensus        65 ~~~~~F~TasGk~v~iS~~sl~kA~~ll~e~~~~~~~~~~~~~~~~~~~~~~~~~~~gF~TaSGK~V~ISe~si~kA~~l  144 (983)
T NP_001328738.1   65 GEIPMFRTGLGKSVVLKESSIAKAKSILAEKVTYSDLRNTNCSIPQMRQVDTAETLPMFRTASGKSVPLKESSIAKAMSI  144 (983)
T ss_pred             CCCCceeecCCCcccCCHHHHHHHHHHHhcccCcccccccccCCcccccCCccccCcceecCCCCcccCCHHHHHHHHHH
Confidence            4457899999999999999999999999873210                   112489999999999999999999999


Q ss_pred             HhcCC--C-----------CccCCCcccCCCCCCccCHHHHHHHHHHhcCCCCC--------------------------
Q Q_5160755_4     309 FESDV--E-----------PAGENLFNSASAKLFQASPAAKARAAALFESDVEP--------------------------  349 (391)
Q Consensus       309 fes~~--e-----------s~s~~GFSTASGK~VsVSeeALqKAKaLFedd~e~--------------------------  349 (391)
                      |+...  .           .....+|+||+||.|.||+++|+||+.+|.+..+.                          
T Consensus       145 L~~~~~~~~~~~~~~~~~~~~~~~~F~TaSGK~V~ISsesL~KA~~LL~~~e~~~s~~~~~~~~~~s~~~sg~~~~~~~~  224 (983)
T NP_001328738.1  145 LGSDKIIDSDNVLPRESGFGVSNSLFQTASNKKVNVSSAGLARAKALLGLEEDDLNGFNHVNQSSSSSQQHGWSGLKTHE  224 (983)
T ss_pred             hcCCcccCCCCccccccCCCccccceecCCCCcccCCHHHHHHHHHHhcCCcccccCcCCccccCcccccCCccCCcccc
Confidence            84221  0           12458999999999999999999999999542100                          


Q ss_pred             ---------------------C-------------cCCCcccCCCCCCeeCHHHHHHHHHHHhcccccc
Q Q_5160755_4     350 ---------------------A-------------GESLFKLASGKPFQASAAAKARAAALFESDADAM  384 (391)
Q Consensus       350 ---------------------~-------------~esGFQTASGKsVSVSeeALqKAKaLLee~~d~~  384 (391)
                                           .             ...+|+||+||.|.||+++|+||+.||++.+...
T Consensus       225 ~~~~~~~~~~~~~~~~~~~~~s~~~se~~~~~~~~~~igF~TAsGKsVsVS~~ALqrAr~LL~e~el~~  293 (983)
T NP_001328738.1  225 EFDATVVKHHSGTPGQYEDYVSGKRSEVLNPSLKVPPTKFQTAGGKSLSVSAEALKRARNLLGDPELGS  293 (983)
T ss_pred             ccchhHhhccCCCCccccccccCCcccccCCccCCCCceEEeCCCCccccCHHHHHHHHHHhcCccccc
Confidence                                 0             0137999999999999999999999999876554


No 2
>NP_001328737.1 BREAST CANCER 2 like 2A [Arabidopsis thaliana]
Probab=99.74  E-value=5.4e-17  Score=187.03  Aligned_cols=140  Identities=27%  Similarity=0.298  Sum_probs=113.0  Template_Neff=6.000

Q ss_pred             cccCCcccccCCCcCeeCHHHHHHHHHHhhCCCCc-------------------ccCCCccccCCCcceeCHHHHHHHHH
Q Q_5160755_4     247 ALNDNLFQLASGKRFQASAASKARAAALFESEVEP-------------------AGDSLFKLASGKQFQASAAAKARAAA  307 (391)
Q Consensus       247 ~~~s~GFqTASGKkVsVSEeALqKAKaLFsEe~e~-------------------~~~sGFqTASGKkVsISeeALkKAKa  307 (391)
                      .....||+||+||.|.||+++|+||+.||.+....                   ....+|+|++||.|.||++++++|+.
T Consensus        64 ~~~~~~F~TasGK~V~iS~~sl~kA~~ll~e~~~~~~~~~~~~~~~~~~~~~~~~~~~gF~TaSGK~V~ISe~si~kA~~  143 (1094)
T NP_001328737.1   64 PGEIPMFRTGLGKSVVLKESSIAKAKSILAEKVTYSDLRNTNCSIPQMRQVDTAETLPMFRTASGKSVPLKESSIAKAMS  143 (1094)
T ss_pred             CCCCCceeecCCCcccCCHHHHHHHHHHHhcccCcccccccccCCchhccCCccccCcceecCCCCcccCCHHHHHHHHH
Confidence            34457899999999999999999999999874211                   12358999999999999999999999


Q ss_pred             HHhcCC-------------CCccCCCcccCCCCCCccCHHHHHHHHHHhcCCCCC-------------------------
Q Q_5160755_4     308 MFESDV-------------EPAGENLFNSASAKLFQASPAAKARAAALFESDVEP-------------------------  349 (391)
Q Consensus       308 Lfes~~-------------es~s~~GFSTASGK~VsVSeeALqKAKaLFedd~e~-------------------------  349 (391)
                      +|++..             ......+|+||+||.|+||+++|+||+.+|.+..+.                         
T Consensus       144 lL~~~~~~~~~~~~~~~~~~~~~~~gF~TaSGK~V~IS~esL~KAktLL~~~e~~~s~~~~~~~s~~s~~~sG~~~~~~~  223 (1094)
T NP_001328737.1  144 ILGSDKIIDSDNVLPRESGFGVSNSLFQTASNKKVNVSSAGLARAKALLGLEEDDLNGFNHVNQSSSSSQQHGWSGLKTH  223 (1094)
T ss_pred             HhcCCcccCCCCccccccCCCccccceecCCCCcccCCHHHHHHHHHHhcCCcccccCcCCcccCCcccccCCccCCccc
Confidence            994321             012458999999999999999999999999542110                         


Q ss_pred             ----------------------C-------------cCCCcccCCCCCCeeCHHHHHHHHHHHhcccccccc
Q Q_5160755_4     350 ----------------------A-------------GESLFKLASGKPFQASAAAKARAAALFESDADAMDH  386 (391)
Q Consensus       350 ----------------------~-------------~esGFQTASGKsVSVSeeALqKAKaLLee~~d~~~~  386 (391)
                                            .             ...+|+||+||.|.||+++|+||+.||++.+.+...
T Consensus       224 ~~~~~~~~~~~~~~~~~~~~~~s~~~~e~~~~~~~~~~igF~TAsGKsVsVS~~ALqrAr~LL~e~el~~~~  295 (1094)
T NP_001328737.1  224 EEFDATVVKHHSGTPGQYEDYVSGKRSEVLNPSLKVPPTKFQTAGGKSLSVSAEALKRARNLLGDPELGSFF  295 (1094)
T ss_pred             cccchhHhhccCCCCccccccccCCcccccCCccCCCCceEEcCCCCccccCHHHHHHHHHHhcCccccccc
Confidence                                  0             013799999999999999999999999987766433


No 3
>NP_191913.3 BREAST CANCER 2 like 2A [Arabidopsis thaliana]
Probab=99.73  E-value=6.2e-17  Score=187.33  Aligned_cols=141  Identities=27%  Similarity=0.289  Sum_probs=114.1  Template_Neff=6.100

Q ss_pred             cccCCcccccCCCcCeeCHHHHHHHHHHhhCCCCc-------------------ccCCCccccCCCcceeCHHHHHHHHH
Q Q_5160755_4     247 ALNDNLFQLASGKRFQASAASKARAAALFESEVEP-------------------AGDSLFKLASGKQFQASAAAKARAAA  307 (391)
Q Consensus       247 ~~~s~GFqTASGKkVsVSEeALqKAKaLFsEe~e~-------------------~~~sGFqTASGKkVsISeeALkKAKa  307 (391)
                      ....+||+||+||.|.||+++|+||+.||.+....                   ....+|+|++||.|.||++++++|+.
T Consensus        64 ~~~~~~F~TasGk~v~iS~~sl~kA~~ll~e~~~~~~~~~~~~~~~~~~~~~~~~~~~gF~TaSGK~V~ISe~si~kA~~  143 (1151)
T NP_191913.3      64 PGEIPMFRTGLGKSVVLKESSIAKAKSILAEKVTYSDLRNTNCSIPQMRQVDTAETLPMFRTASGKSVPLKESSIAKAMS  143 (1151)
T ss_pred             CCCCCceeecCCCcccCCHHHHHHHHHHHhcccCcccccccccCCchhccCCccccCcceecCCCCcCcCCHHHHHHHHH
Confidence            44557999999999999999999999999874211                   12358999999999999999999999


Q ss_pred             HHhcCC-------------CCccCCCcccCCCCCCccCHHHHHHHHHHhcCCCCC-------------------------
Q Q_5160755_4     308 MFESDV-------------EPAGENLFNSASAKLFQASPAAKARAAALFESDVEP-------------------------  349 (391)
Q Consensus       308 Lfes~~-------------es~s~~GFSTASGK~VsVSeeALqKAKaLFedd~e~-------------------------  349 (391)
                      +|+...             ......+|+||+||.|+||+++|+||+.+|.++.+.                         
T Consensus       144 lL~~~~~~~~~~~~~~~~~~~~~~~gF~TaSGK~V~VS~esL~KAk~LLg~ee~~~s~~~~~~~~~~s~~~sg~~~~~~~  223 (1151)
T NP_191913.3     144 ILGSDKIIDSDNVLPRESGFGVSNSLFQTASNKKVNVSSAGLARAKALLGLEEDDLNGFNHVNQSSSSSQQHGWSGLKTH  223 (1151)
T ss_pred             HhcCCcCcCCCCCCccccCCCccccceecCCCCcccCCHHHHHHHHHHhcCCcccccccCCcccCCccccccCccCCccc
Confidence            994321             012458999999999999999999999999542110                         


Q ss_pred             ----------------------C-------------cCCCcccCCCCCCeeCHHHHHHHHHHHhccccccccc
Q Q_5160755_4     350 ----------------------A-------------GESLFKLASGKPFQASAAAKARAAALFESDADAMDHM  387 (391)
Q Consensus       350 ----------------------~-------------~esGFQTASGKsVSVSeeALqKAKaLLee~~d~~~~~  387 (391)
                                            .             ...+|+||+||.|.||+++|+||+.||++.+.+..+.
T Consensus       224 ~~~~~~~~~~~s~~~~~~~~~~s~~~~e~~~~~~~~~~igF~TAsGKsVsVS~~ALqrAr~LL~e~e~~~~~n  296 (1151)
T NP_191913.3     224 EEFDATVVKHHSGTPGQYEDYVSGKRSEVLNPSLKVPPTKFQTAGGKSLSVSAEALKRARNLLGDPELGSFFD  296 (1151)
T ss_pred             ccccchhhhccCCCCccccccccCCcccccCCCCCCCCceeEecCCCccccCHHHHHHHHHHhcCcccccccc
Confidence                                  0             0137999999999999999999999999888775544


No 4
>NP_001328739.1 BREAST CANCER 2 like 2A [Arabidopsis thaliana]
Probab=99.73  E-value=7.1e-17  Score=186.85  Aligned_cols=154  Identities=25%  Similarity=0.270  Sum_probs=0.0  Template_Neff=6.100

Q ss_pred             CCCCCCCC----CcccCCcccccCCCcCeeCHHHHHHHHHHhhCCCC-------------------cccCCCccccCCCc
Q Q_5160755_4     238 SGGPECGG----SALNDNLFQLASGKRFQASAASKARAAALFESEVE-------------------PAGDSLFKLASGKQ  294 (391)
Q Consensus       238 ~g~~~~~~----s~~~s~GFqTASGKkVsVSEeALqKAKaLFsEe~e-------------------~~~~sGFqTASGKk  294 (391)
                      .|+++...    ......+|+||+||.|.||+++|+||+.||.+...                   .....+|+|++||.
T Consensus        51 ~~c~k~~~~~~~~~~~~~~F~TasGk~v~iS~~sl~kA~~ll~e~~~~~~~~~~~~~~~~~~~~~~~~~~~gF~TaSGK~  130 (1151)
T NP_001328739.1   51 QGCSKLIAREEAMPGEIPMFRTGLGKSVVLKESSIAKAKSILAEKVTYSDLRNTNCSIPQMRQVDTAETLPMFRTASGKS  130 (1151)
T ss_pred             hccchHHHhhhhCCCCCCceeecCCCcccCCHHHHHHHHHHHhcccCcccccccccCCchhccCCccccCcceecCCCCc


Q ss_pred             ceeCHHHHHHHHHHHhcCCCCc-------------cCCCcccCCCCCCccCHHHHHHHHHHhcCCCCCCc----------
Q Q_5160755_4     295 FQASAAAKARAAAMFESDVEPA-------------GENLFNSASAKLFQASPAAKARAAALFESDVEPAG----------  351 (391)
Q Consensus       295 VsISeeALkKAKaLfes~~es~-------------s~~GFSTASGK~VsVSeeALqKAKaLFedd~e~~~----------  351 (391)
                      |.||++++++|+.+|+......             ...+|+||+||.|+||+++|+||+.+|.+..+...          
T Consensus       131 V~ISe~si~kA~~lL~~~~~~~~~~~~~~~~~~~~~~sgFqTASGK~V~IS~esL~KAk~LL~~ee~~~s~~~~~~~~~~  210 (1151)
T NP_001328739.1  131 VPLKESSIAKAMSILGSDKIIDSDNVLPRESGFGVSNSLFQTASNKKVNVSSAGLARAKALLGLEEDDLNGFNHVNQSSS  210 (1151)
T ss_pred             CcCCHHHHHHHHHHhcCCCCCCCCCCcccccCCCccccceecCCCCcccCCHHHHHHHHHHhcCCcccccccCCccccCc


Q ss_pred             --------------------------------------------------CCCcccCCCCCCeeCHHHHHHHHHHHhccc
Q Q_5160755_4     352 --------------------------------------------------ESLFKLASGKPFQASAAAKARAAALFESDA  381 (391)
Q Consensus       352 --------------------------------------------------esGFQTASGKsVSVSeeALqKAKaLLee~~  381 (391)
                                                                        ..+|+||+||.|.||+++|+||+.+|++.+
T Consensus       211 ~~~~~g~~~~~~~e~~~~~~~~~~s~~~~~~~~~~s~~~~e~~~~~~~~~~igF~TAsGKsVsVS~~ALqrAr~LL~e~e  290 (1151)
T NP_001328739.1  211 SSQQHGWSGLKTHEEFDATVVKHHSGTPGQYEDYVSGKRSEVLNPSLKVPPTKFQTAGGKSLSVSAEALKRARNLLGDPE  290 (1151)
T ss_pred             cccccCccCCccccccchhhhhccCCCCccccccccCCcccccCCCCCCCCceEEecCCCccccCHHHHHHHHHHhcCcc


Q ss_pred             ccccccccCC
Q Q_5160755_4     382 DAMDHMSFDD  391 (391)
Q Consensus       382 d~~~~~~~d~  391 (391)
                      ......+.+.
T Consensus       291 l~~~~~~~~~  300 (1151)
T NP_001328739.1  291 LGSFFDDVAG  300 (1151)
T ss_pred             ccccccccCC


No 5
>NP_001154192.1 BREAST CANCER 2 like 2A [Arabidopsis thaliana]
Probab=99.71  E-value=1.9e-16  Score=183.92  Aligned_cols=147  Identities=26%  Similarity=0.275  Sum_probs=0.0  Template_Neff=5.900

Q ss_pred             CCCcccCCcccccCCCcCeeCHHHHHHHHHHhhCCCCcc-------------------cCCCccccCCCcceeCHHHHHH
Q Q_5160755_4     244 GGSALNDNLFQLASGKRFQASAASKARAAALFESEVEPA-------------------GDSLFKLASGKQFQASAAAKAR  304 (391)
Q Consensus       244 ~~s~~~s~GFqTASGKkVsVSEeALqKAKaLFsEe~e~~-------------------~~sGFqTASGKkVsISeeALkK  304 (391)
                      ........||+||+||.|.||++++++|+.||.+.....                   ...+|+|++||.|.||+++++|
T Consensus        61 ~~~~~~~~gF~TasGK~I~iSe~sl~kA~~ll~e~~~~~~~~~~~~~~~~~~~~~~~~~~~gFrTaSGKsV~ISesSi~K  140 (1187)
T NP_001154192.1   61 EAMPGEIPMFRTGLGKSVVLKESSIAKAKSILAEKVTYSDLRNTNCSIPQMRQVDTAETLPMFRTASGKSVPLKESSIAK  140 (1187)
T ss_pred             hcCCCCCCceeecCCCcccCCHHHHHHHHHHHhcccccccccccccCCcccccCCCcccCcceecCCCCcCcCCHHHHHH


Q ss_pred             HHHHHhcCCCCc-------------cCCCcccCCCCCCccCHHHHHHHHHHhcCCCCCCc--------------------
Q Q_5160755_4     305 AAAMFESDVEPA-------------GENLFNSASAKLFQASPAAKARAAALFESDVEPAG--------------------  351 (391)
Q Consensus       305 AKaLfes~~es~-------------s~~GFSTASGK~VsVSeeALqKAKaLFedd~e~~~--------------------  351 (391)
                      |+.+|+......             ...+|+||+||.|+||+++|+||+.+|.+..+...                    
T Consensus       141 A~~lL~~~~~~~~~~~~~~~~~~~~~~~gFqTASGK~V~IS~esL~KAk~LL~~ee~~~s~f~~~~~~~~~~~~sg~~~~  220 (1187)
T NP_001154192.1  141 AMSILGSDKIIDSDNVLPRESGFGVSNSLFQTASNKKVNVSSAGLARAKALLGLEEDDLNGFNHVNQSSSSSQQHGWSGL  220 (1187)
T ss_pred             HHHHhcCCcccCCCCCCCcccCCCccccceecCCCCcccCCHHHHHHHHHHhccChhhccCCCCccccCcccccCCccCC


Q ss_pred             ----------------------------------------CCCcccCCCCCCeeCHHHHHHHHHHHhcccccccccccC
Q Q_5160755_4     352 ----------------------------------------ESLFKLASGKPFQASAAAKARAAALFESDADAMDHMSFD  390 (391)
Q Consensus       352 ----------------------------------------esGFQTASGKsVSVSeeALqKAKaLLee~~d~~~~~~~d  390 (391)
                                                              ..+|+||+||.|.||+++|+||+.||++.+......+.+
T Consensus       221 ~~~~~~~~~~~~~~~~~~~~~~~~~s~~~se~~~~~~~~~~igF~TAsGKsVsVSeeALqRAr~LL~E~el~~~~~~~~  299 (1187)
T NP_001154192.1  221 KTHEEFDATVVKHHSGTPGQYEDYVSGKRSEVLNPSLKVPPTKFQTAGGKSLSVSAEALKRARNLLGDPELGSFFDDVA  299 (1187)
T ss_pred             CCccccchhHhhccCCCCccccccccCCCcccCCCccCCCCceEEeCCCCccccCHHHHHHHHHHhcCccccccccccc


No 6
>NP_195783.3 BRCA2-like B [Arabidopsis thaliana]
Probab=99.70  E-value=5.2e-16  Score=180.05  Aligned_cols=145  Identities=24%  Similarity=0.261  Sum_probs=0.0  Template_Neff=6.100

Q ss_pred             cccCCcccccCCCcCeeCHHHHHHHHHHhhCC-------------------CCcccCCCccccCCCcceeCHHHHHHHHH
Q Q_5160755_4     247 ALNDNLFQLASGKRFQASAASKARAAALFESE-------------------VEPAGDSLFKLASGKQFQASAAAKARAAA  307 (391)
Q Consensus       247 ~~~s~GFqTASGKkVsVSEeALqKAKaLFsEe-------------------~e~~~~sGFqTASGKkVsISeeALkKAKa  307 (391)
                      .....||+||+||.|.||+++|++|+.+|.+.                   .......+|+|++||.|.||++++++|+.
T Consensus        64 ~~~~~gF~TgSGK~V~ISeesl~kA~~ll~~~~~~~~~~~~~~~~~~~~~~~~~~~~~~F~TaSGK~V~iS~~si~kA~~  143 (1155)
T NP_195783.3      64 PGEIPMFRTGLGKSVVLKESSIAKAKSILAENVAYSDLQNTNCSIPQTRQVDTAETMPMFRTALGKTVPLKESSIAKPLS  143 (1155)
T ss_pred             CCCCCceeecCCCcccCCHHHHHHHHHHHhccccccccccCCcCCCcccCCCccccCcceecCCCCcccCCHHHHHHHHH


Q ss_pred             HHhcCCCCc-------------cCCCcccCCCCCCccCHHHHHHHHHHhcCCCC--------------------------
Q Q_5160755_4     308 MFESDVEPA-------------GENLFNSASAKLFQASPAAKARAAALFESDVE--------------------------  348 (391)
Q Consensus       308 Lfes~~es~-------------s~~GFSTASGK~VsVSeeALqKAKaLFedd~e--------------------------  348 (391)
                      +|+......             ...+|+||+||.|.||+++++||+.+|.+..+                          
T Consensus       144 ~L~~~~~~~~~~~~~~~~~~~~~~~~F~TaSGK~V~IS~~sl~kA~~ll~~~e~~~~~f~~~~~ss~s~~~~g~~~~~~~  223 (1155)
T NP_195783.3     144 ILGSDMIIDSDNVLPRESGFGVPNSLFQTASNKKVNVSSAGLARAKALLGLEEDDLNGFNHVNQSSSSLQQHGWSGLKTH  223 (1155)
T ss_pred             HhccccccCCCCCCCcccCCCCCCcceeccCCCcccCCHHHHHHHHHHhccccccccCcCcccccchhhhcCCccCcccc


Q ss_pred             ----------------------------------CCcCCCcccCCCCCCeeCHHHHHHHHHHHhcccccccccccCC
Q Q_5160755_4     349 ----------------------------------PAGESLFKLASGKPFQASAAAKARAAALFESDADAMDHMSFDD  391 (391)
Q Consensus       349 ----------------------------------~~~esGFQTASGKsVSVSeeALqKAKaLLee~~d~~~~~~~d~  391 (391)
                                                        .....+|+||+||.|.||+++|++|+.||++.+.....-+.+.
T Consensus       224 e~~~~~~~~~~~~~~~~~~n~~~~~~~~~~~~~~~~~~igF~TAsGKsVsIS~~ALqRAr~LL~e~el~~~~~~~~~  300 (1155)
T NP_195783.3     224 EEFDATVVKHHSGTPGQYENYVSGKRSEILNPSLKVPPTKFQTAGGKSLSVSAEALKRARNLLGDPELGSFFDDVAG  300 (1155)
T ss_pred             ceecchhccccCCCCCcccccccCCcccccCCCCCCCCCccccCCCCeeecCHHHHHHHHHHhcCcchhcccccCCC


No 7
>NP_611925.2 breast cancer 2, early onset homolog [Drosophila melanogaster]
Probab=99.66  E-value=1.8e-15  Score=172.48  Aligned_cols=144  Identities=19%  Similarity=0.134  Sum_probs=0.0  Template_Neff=4.900

Q ss_pred             CCCCCCcccCCcccccCCCcCeeCHHHHHHHHHHhhCC----------------CCcccCCCccccCCCcceeCHHHHHH
Q Q_5160755_4     241 PECGGSALNDNLFQLASGKRFQASAASKARAAALFESE----------------VEPAGDSLFKLASGKQFQASAAAKAR  304 (391)
Q Consensus       241 ~~~~~s~~~s~GFqTASGKkVsVSEeALqKAKaLFsEe----------------~e~~~~sGFqTASGKkVsISeeALkK  304 (391)
                      ...........||+||+||.|.||++++++|+.||.+.                .......+|+|++|+.|.||++++.+
T Consensus       565 ~~~s~~~s~~~GFsTASGKsVsISEEALqKAr~LLeE~e~~~ss~~n~~~v~~s~~~~~~~GFsTASGKsVsISeeSLkK  644 (971)
T NP_611925.2     565 NNDTIAEPEFCGFRTASNKAIPISEKMKIKTAEFMAEFQSKETIQQNDYLVHQPNDKPTSVGLDTALKRSIESSEEMRSK  644 (971)
T ss_pred             CCCCCCCCcccceecCCCCCcCCCHHHHHHHHHHHHHhhchhhcchhcccccCCCCCCCcccccccCCCcccCCHHHHHH


Q ss_pred             HHHHHhcC-----------------CCCccCCCcccCCCCCCccCHHHHHHHHHHhcC----------------------
Q Q_5160755_4     305 AAAMFESD-----------------VEPAGENLFNSASAKLFQASPAAKARAAALFES----------------------  345 (391)
Q Consensus       305 AKaLfes~-----------------~es~s~~GFSTASGK~VsVSeeALqKAKaLFed----------------------  345 (391)
                      |+.+|+..                 .......||+||+||.|.||+++|++|+.+|.+                      
T Consensus       645 AkkLLe~d~~~~~e~~~~~~~~~~~~~~~~~~GFsTASGKsV~ISeeALkKAk~LLae~de~s~~~~f~tsn~~~~~ssS  724 (971)
T NP_611925.2     645 ASKLVVVDTTMREPHQPTLDPVCRDLNESQFFGFRTASNKAIEITEAMEKRGAMFLAQSKATDQLNGWQPSDFPDVLPTS  724 (971)
T ss_pred             HHHHhccCcccCCCCCCCCCccccCCcccccccccccCCCcccCCHHHHHHHHHHHHHhhccccccCCCCCCCCCCCCCC


Q ss_pred             -------------------CCCCCcCCCcccCCCCCCeeCHHHHHHHHHHHhcccccc
Q Q_5160755_4     346 -------------------DVEPAGESLFKLASGKPFQASAAAKARAAALFESDADAM  384 (391)
Q Consensus       346 -------------------d~e~~~esGFQTASGKsVSVSeeALqKAKaLLee~~d~~  384 (391)
                                         ........||+||+||.|.||+++|++|+.||.+.+...
T Consensus       725 esm~kka~~m~~~~~~~~~~~~~s~~~GFsTASGKsVsISEeALkKAk~LLeE~e~~~  782 (971)
T NP_611925.2     725 PNNEIHSINVENNKAVNTKTVSETEFFGFRTASNKGIVISENTKIKVAQFMSEFQAAD  782 (971)
T ss_pred             ccccceecccccCcccccCCcccccccceeccCCCcccCCHHHHHHHHHHHHHHHhhc


No 8
>NP_611925.2 breast cancer 2, early onset homolog [Drosophila melanogaster]
Probab=99.57  E-value=5.3e-14  Score=161.09  Aligned_cols=144  Identities=18%  Similarity=0.115  Sum_probs=0.0  Template_Neff=4.900

Q ss_pred             CCCCCCCCCcccCCcccccCCCcCeeCHHHHHHHHHHhhCCCCcc-------------------------cCCCccccCC
Q Q_5160755_4     238 SGGPECGGSALNDNLFQLASGKRFQASAASKARAAALFESEVEPA-------------------------GDSLFKLASG  292 (391)
Q Consensus       238 ~g~~~~~~s~~~s~GFqTASGKkVsVSEeALqKAKaLFsEe~e~~-------------------------~~sGFqTASG  292 (391)
                      ..............||+||+||.|.||+++|++|+.||.+.....                         ...+|+|++|
T Consensus       455 ~~~~S~~~~~~~~vGFrTASGKsVsISEESLqKAk~LL~E~ee~e~n~s~d~n~~~ed~S~n~~~~~~~~~~~GFqTASG  534 (971)
T NP_611925.2     455 TPNKSQTISSHQLNGIRKKSFKFIEVSEEMKIKGEEFVDKVVSGLYHFSHKCNLRTEEYSDNHSQVMESTQCAEFKSAPS  534 (971)
T ss_pred             CCCccccCccccCCCcccCCCCcccCCHHHHHHHHHHHHHHhhccccccccccccccccccccchhchhccccccccCCC


Q ss_pred             CcceeCHHHHHHHHHHHhcCC---------------CCccCCCcccCCCCCCccCHHHHHHHHHHhcCC-----------
Q Q_5160755_4     293 KQFQASAAAKARAAAMFESDV---------------EPAGENLFNSASAKLFQASPAAKARAAALFESD-----------  346 (391)
Q Consensus       293 KkVsISeeALkKAKaLfes~~---------------es~s~~GFSTASGK~VsVSeeALqKAKaLFedd-----------  346 (391)
                      +.|.|++.++.+++ +.+...               ......||+||+||.|.||+++++||+.+|.+.           
T Consensus       535 KsV~ISeesLkKAk-Lae~d~~~in~K~~p~~~~s~~~s~~~GFsTASGKsVsISEEALqKAr~LLeE~e~~~ss~~n~~  613 (971)
T NP_611925.2     535 KPIEILDGKETYNA-IAKVDVGEINGKFSPLNNDTIAEPEFCGFRTASNKAIPISEKMKIKTAEFMAEFQSKETIQQNDY  613 (971)
T ss_pred             CcccccchHHHHHH-HcccCcccccccccCCCCCCCCCCcccceecCCCCCcCCCHHHHHHHHHHHHHhhchhhcchhcc


Q ss_pred             -----CCCCcCCCcccCCCCCCeeCHHHHHHHHHHHhcccc
Q Q_5160755_4     347 -----VEPAGESLFKLASGKPFQASAAAKARAAALFESDAD  382 (391)
Q Consensus       347 -----~e~~~esGFQTASGKsVSVSeeALqKAKaLLee~~d  382 (391)
                           .......+|+||+||.|.||+++|++|+.+|++...
T Consensus       614 ~v~~s~~~~~~~GFsTASGKsVsISeeSLkKAkkLLe~d~~  654 (971)
T NP_611925.2     614 LVHQPNDKPTSVGLDTALKRSIESSEEMRSKASKLVVVDTT  654 (971)
T ss_pred             cccCCCCCCCcccccccCCCcccCCHHHHHHHHHHhccCcc


No 9
>NP_000050.2 breast cancer type 2 susceptibility protein [Homo sapiens]
Probab=99.39  E-value=8.6e-12  Score=153.93  Aligned_cols=143  Identities=21%  Similarity=0.188  Sum_probs=0.0  Template_Neff=4.100

Q ss_pred             CCCCCCcccCCcccccCCCcCeeCHHHHHHHHHHhhCCCC-----------------------------------cccCC
Q Q_5160755_4     241 PECGGSALNDNLFQLASGKRFQASAASKARAAALFESEVE-----------------------------------PAGDS  285 (391)
Q Consensus       241 ~~~~~s~~~s~GFqTASGKkVsVSEeALqKAKaLFsEe~e-----------------------------------~~~~s  285 (391)
                      +....--.+..+|+||+||.|.||+++|+||+.+|.+...                                   .....
T Consensus      1832 s~s~nfe~gppaFSTASGK~V~VS~eALkKVRe~Ftdnc~kviKqNtEskS~t~QtkiV~~~~kal~~se~~~pns~d~e 1911 (3418)
T NP_000050.2    1832 SNSNNFEVGPPAFRIASGKIVCVSHETIKKVKDIFTDSFSKVIKENNENKSKICQTKIMAGCYEALDDSEDILHNSLDND 1911 (3418)
T ss_pred             cCCCcccCCCCeeEecCCcEEEeChHHHHHHHHHhhhcccchHhHhccCCCccCCchhhccchhhcCCCCcCCcCCCCCC


Q ss_pred             CccccCCCcce--eCHHHHHHHHHHHhcC----------------------------CCCccCCC-cccCCCCCCccCHH
Q Q_5160755_4     286 LFKLASGKQFQ--ASAAAKARAAAMFESD----------------------------VEPAGENL-FNSASAKLFQASPA  334 (391)
Q Consensus       286 GFqTASGKkVs--ISeeALkKAKaLfes~----------------------------~es~s~~G-FSTASGK~VsVSee  334 (391)
                      .+.+++++.+.  -++..|+.++.+....                            ......+| |+||+||.|.||++
T Consensus      1912 E~~~~S~k~fadiqSeq~LQ~~qsmsgle~~Se~s~cq~nlKtsD~ck~~~gklpks~SStn~~GiFSTASGKsVqVSda 1991 (3418)
T NP_000050.2    1912 ECSTHSHKVFADIQSEEILQHNQNMSGLEKVSKISPCDVSLETSDICKCSIGKLHKSVSSANTCGIFSTASGKSVQVSDA 1991 (3418)
T ss_pred             ccccccCchhcCCccHHHHHHHHhhccccccccCCCcccccccccccccCCCCCCCCccccccccceecCCCCcccCCHH


Q ss_pred             HHHHHHHHhcCCCCCCc----------------------------------------------CCCcccCCCCCCeeCHH
Q Q_5160755_4     335 AKARAAALFESDVEPAG----------------------------------------------ESLFKLASGKPFQASAA  368 (391)
Q Consensus       335 ALqKAKaLFedd~e~~~----------------------------------------------esGFQTASGKsVSVSee  368 (391)
                      +|+||+.+|.+..+...                                              ..||+||+||.|.||++
T Consensus      1992 SLQKARqVFsE~Edsa~q~~skvsfk~ne~S~~~t~een~~~~~~q~lL~qk~~ssn~~~ss~f~GFSTASGK~V~VSEs 2071 (3418)
T NP_000050.2    1992 SLQNARQVFSEIEDSTKQVFSKVLFKSNEHSDQLTREENTAIRTPEHLISQKGFSYNVVNSSAFSGFSTASGKQVSILES 2071 (3418)
T ss_pred             HHHHHHHHHHccccccccccchhhhccccccccccccccccCCChHHHhccCCCCccccCcccCCCcccCCCCccccCHH


Q ss_pred             HHHHHHHHHhccccc
Q Q_5160755_4     369 AKARAAALFESDADA  383 (391)
Q Consensus       369 ALqKAKaLLee~~d~  383 (391)
                      ||+||+.+|+++++.
T Consensus      2072 ALQKAKalLeE~d~~ 2086 (3418)
T NP_000050.2    2072 SLHKVKGVLEEFDLI 2086 (3418)
T ss_pred             HHHHHHHHHHhhchh


No 10
>NP_611925.2 breast cancer 2, early onset homolog [Drosophila melanogaster]
Probab=98.92  E-value=1.2e-08  Score=119.43  Aligned_cols=100  Identities=18%  Similarity=0.090  Sum_probs=0.0  Template_Neff=4.900

Q ss_pred             CCCCCcccCCcccccCCCcCeeCHHHHHHHHHHhhC-----------------------------------------CCC
Q Q_5160755_4     242 ECGGSALNDNLFQLASGKRFQASAASKARAAALFES-----------------------------------------EVE  280 (391)
Q Consensus       242 ~~~~s~~~s~GFqTASGKkVsVSEeALqKAKaLFsE-----------------------------------------e~e  280 (391)
                      ..........||+||+||.|.||+++|++|+.||.+                                         ...
T Consensus       667 ~~~~~~~~~~GFsTASGKsV~ISeeALkKAk~LLae~de~s~~~~f~tsn~~~~~ssSesm~kka~~m~~~~~~~~~~~~  746 (971)
T NP_611925.2     667 CRDLNESQFFGFRTASNKAIEITEAMEKRGAMFLAQSKATDQLNGWQPSDFPDVLPTSPNNEIHSINVENNKAVNTKTVS  746 (971)
T ss_pred             ccCCcccccccccccCCCcccCCHHHHHHHHHHHHHhhccccccCCCCCCCCCCCCCCccccceecccccCcccccCCcc


Q ss_pred             cccCCCccccCCCcceeCHHHHHHHHHHHhcCCCCccCCCcccCCCCCCccCHHHHHHHHHHhcC
Q Q_5160755_4     281 PAGDSLFKLASGKQFQASAAAKARAAAMFESDVEPAGENLFNSASAKLFQASPAAKARAAALFES  345 (391)
Q Consensus       281 ~~~~sGFqTASGKkVsISeeALkKAKaLfes~~es~s~~GFSTASGK~VsVSeeALqKAKaLFed  345 (391)
                      .....+|+|++||.|.||+++|++|+.+|+.    .......|++||.|.||+++|++|+.+|.+
T Consensus       747 ~s~~~GFsTASGKsVsISEeALkKAk~LLeE----~e~~~~sTasGK~V~VS~esl~kAk~Ll~e  807 (971)
T NP_611925.2     747 ETEFFGFRTASNKGIVISENTKIKVAQFMSE----FQAADASTDSNQPTVISEESRNIDAKFVDE  807 (971)
T ss_pred             cccccceeccCCCcccCCHHHHHHHHHHHHH----HHhhccCCCCCCcccCCHHHHHHHHHHHHH


No 11
>NP_000050.2 breast cancer type 2 susceptibility protein [Homo sapiens]
Probab=98.31  E-value=4.5e-06  Score=106.98  Aligned_cols=69  Identities=29%  Similarity=0.268  Sum_probs=0.0  Template_Neff=4.100

Q ss_pred             CCCCCCcccCCcccccCCCcCeeCHHHHHHHHHHhhCCCCccc-------------------------------------
Q Q_5160755_4     241 PECGGSALNDNLFQLASGKRFQASAASKARAAALFESEVEPAG-------------------------------------  283 (391)
Q Consensus       241 ~~~~~s~~~s~GFqTASGKkVsVSEeALqKAKaLFsEe~e~~~-------------------------------------  283 (391)
                      +...++....++|+||+||.|.||+++|+||+++|.+.+....                                     
T Consensus      1966 pks~SStn~~GiFSTASGKsVqVSdaSLQKARqVFsE~Edsa~q~~skvsfk~ne~S~~~t~een~~~~~~q~lL~qk~~ 2045 (3418)
T NP_000050.2    1966 HKSVSSANTCGIFSTASGKSVQVSDASLQNARQVFSEIEDSTKQVFSKVLFKSNEHSDQLTREENTAIRTPEHLISQKGF 2045 (3418)
T ss_pred             CCCccccccccceecCCCCcccCCHHHHHHHHHHHHccccccccccchhhhccccccccccccccccCCChHHHhccCCC


Q ss_pred             ---------CCCccccCCCcceeCHHHHHHHHHHH
Q Q_5160755_4     284 ---------DSLFKLASGKQFQASAAAKARAAAMF  309 (391)
Q Consensus       284 ---------~sGFqTASGKkVsISeeALkKAKaLf  309 (391)
                               ..||+||+||.|.||+++++||+.+|
T Consensus      2046 ssn~~~ss~f~GFSTASGK~V~VSEsALQKAKalL 2080 (3418)
T NP_000050.2    2046 SYNVVNSSAFSGFSTASGKQVSILESSLHKVKGVL 2080 (3418)
T ss_pred             CccccCcccCCCcccCCCCccccCHHHHHHHHHHH


No 12
>NP_001328737.1 BREAST CANCER 2 like 2A [Arabidopsis thaliana]
Probab=98.11  E-value=2e-05  Score=95.51  Aligned_cols=71  Identities=35%  Similarity=0.458  Sum_probs=0.0  Template_Neff=6.000

Q ss_pred             CCCCCCcccCCcccccCCCcCeeCHHHHHHHHHHhhCCCCccc-------------------------------------
Q Q_5160755_4     241 PECGGSALNDNLFQLASGKRFQASAASKARAAALFESEVEPAG-------------------------------------  283 (391)
Q Consensus       241 ~~~~~s~~~s~GFqTASGKkVsVSEeALqKAKaLFsEe~e~~~-------------------------------------  283 (391)
                      +..........+|+||+||.|.||+++|+||+.||.+.+....                                     
T Consensus       158 ~~~~~~~~~~~gF~TaSGK~V~IS~esL~KAktLL~~~e~~~s~~~~~~~s~~s~~~sG~~~~~~~~~~~~~~~~~~~~~  237 (1094)
T NP_001328737.1  158 PRESGFGVSNSLFQTASNKKVNVSSAGLARAKALLGLEEDDLNGFNHVNQSSSSSQQHGWSGLKTHEEFDATVVKHHSGT  237 (1094)
T ss_pred             ccccCCCccccceecCCCCcccCCHHHHHHHHHHhcCCcccccCcCCcccCCcccccCCccCCccccccchhHhhccCCC


Q ss_pred             -----------------------CCCccccCCCcceeCHHHHHHHHHHHhc
Q Q_5160755_4     284 -----------------------DSLFKLASGKQFQASAAAKARAAAMFES  311 (391)
Q Consensus       284 -----------------------~sGFqTASGKkVsISeeALkKAKaLfes  311 (391)
                                             ..+|+||+||.|.||+++|+||+.+|++
T Consensus       238 ~~~~~~~~s~~~~e~~~~~~~~~~igF~TAsGKsVsVS~~ALqrAr~LL~e  288 (1094)
T NP_001328737.1  238 PGQYEDYVSGKRSEVLNPSLKVPPTKFQTAGGKSLSVSAEALKRARNLLGD  288 (1094)
T ss_pred             CccccccccCCcccccCCccCCCCceEEcCCCCccccCHHHHHHHHHHhcC


No 13
>NP_001328738.1 BREAST CANCER 2 like 2A [Arabidopsis thaliana]
Probab=98.10  E-value=2.1e-05  Score=94.38  Aligned_cols=66  Identities=21%  Similarity=0.285  Sum_probs=0.0  Template_Neff=6.100

Q ss_pred             CCcccCCCCCCccCHHHHHHHHHHhcCCCCCCcC-------------------CCcccCCCCCCeeCHHHHHHHHHHHhc
Q Q_5160755_4     319 NLFNSASAKLFQASPAAKARAAALFESDVEPAGE-------------------SLFKLASGKPFQASAAAKARAAALFES  379 (391)
Q Consensus       319 ~GFSTASGK~VsVSeeALqKAKaLFedd~e~~~e-------------------sGFQTASGKsVSVSeeALqKAKaLLee  379 (391)
                      .+|+||+||.|.||+++++||+.+|.+.......                   .+|+||+||.|.||+++++||+.+|++
T Consensus        68 ~~F~TasGk~v~iS~~sl~kA~~ll~e~~~~~~~~~~~~~~~~~~~~~~~~~~~gF~TaSGK~V~ISe~si~kA~~lL~~  147 (983)
T NP_001328738.1   68 PMFRTGLGKSVVLKESSIAKAKSILAEKVTYSDLRNTNCSIPQMRQVDTAETLPMFRTASGKSVPLKESSIAKAMSILGS  147 (983)
T ss_pred             CceeecCCCcccCCHHHHHHHHHHHhcccCcccccccccCCcccccCCccccCcceecCCCCcccCCHHHHHHHHHHhcC


Q ss_pred             ccccc
Q Q_5160755_4     380 DADAM  384 (391)
Q Consensus       380 ~~d~~  384 (391)
                      +....
T Consensus       148 ~~~~~  152 (983)
T NP_001328738.1  148 DKIID  152 (983)
T ss_pred             CcccC


No 14
>NP_001328739.1 BREAST CANCER 2 like 2A [Arabidopsis thaliana]
Probab=98.09  E-value=2.2e-05  Score=95.47  Aligned_cols=71  Identities=35%  Similarity=0.458  Sum_probs=0.0  Template_Neff=6.100

Q ss_pred             CCCCCCcccCCcccccCCCcCeeCHHHHHHHHHHhhCCCCccc-------------------------------------
Q Q_5160755_4     241 PECGGSALNDNLFQLASGKRFQASAASKARAAALFESEVEPAG-------------------------------------  283 (391)
Q Consensus       241 ~~~~~s~~~s~GFqTASGKkVsVSEeALqKAKaLFsEe~e~~~-------------------------------------  283 (391)
                      +..........+|+|||||.|.||+++|+||+.||.++.....                                     
T Consensus       158 ~~~~~~~~~~sgFqTASGK~V~IS~esL~KAk~LL~~ee~~~s~~~~~~~~~~~~~~~g~~~~~~~e~~~~~~~~~~s~~  237 (1151)
T NP_001328739.1  158 PRESGFGVSNSLFQTASNKKVNVSSAGLARAKALLGLEEDDLNGFNHVNQSSSSSQQHGWSGLKTHEEFDATVVKHHSGT  237 (1151)
T ss_pred             ccccCCCccccceecCCCCcccCCHHHHHHHHHHhcCCcccccccCCccccCccccccCccCCccccccchhhhhccCCC


Q ss_pred             -----------------------CCCccccCCCcceeCHHHHHHHHHHHhc
Q Q_5160755_4     284 -----------------------DSLFKLASGKQFQASAAAKARAAAMFES  311 (391)
Q Consensus       284 -----------------------~sGFqTASGKkVsISeeALkKAKaLfes  311 (391)
                                             ..+|+||+||.|.||+++|++|+.+|++
T Consensus       238 ~~~~~~~~s~~~~e~~~~~~~~~~igF~TAsGKsVsVS~~ALqrAr~LL~e  288 (1151)
T NP_001328739.1  238 PGQYEDYVSGKRSEVLNPSLKVPPTKFQTAGGKSLSVSAEALKRARNLLGD  288 (1151)
T ss_pred             CccccccccCCcccccCCCCCCCCceEEecCCCccccCHHHHHHHHHHhcC


No 15
>NP_001154192.1 BREAST CANCER 2 like 2A [Arabidopsis thaliana]
Probab=98.09  E-value=3.4e-05  Score=94.30  Aligned_cols=89  Identities=30%  Similarity=0.426  Sum_probs=0.0  Template_Neff=5.900

Q ss_pred             CCCCCCcccCCcccccCCCcCeeCHHHHHHHHHHhhCCCCccc-------------------------------------
Q Q_5160755_4     241 PECGGSALNDNLFQLASGKRFQASAASKARAAALFESEVEPAG-------------------------------------  283 (391)
Q Consensus       241 ~~~~~s~~~s~GFqTASGKkVsVSEeALqKAKaLFsEe~e~~~-------------------------------------  283 (391)
                      +..........+|+||+||.|.||+++|+||+.||.++.....                                     
T Consensus       158 ~~~~~~~~~~~gFqTASGK~V~IS~esL~KAk~LL~~ee~~~s~f~~~~~~~~~~~~sg~~~~~~~~~~~~~~~~~~~~~  237 (1187)
T NP_001154192.1  158 PRESGFGVSNSLFQTASNKKVNVSSAGLARAKALLGLEEDDLNGFNHVNQSSSSSQQHGWSGLKTHEEFDATVVKHHSGT  237 (1187)
T ss_pred             CcccCCCccccceecCCCCcccCCHHHHHHHHHHhccChhhccCCCCccccCcccccCCccCCCCccccchhHhhccCCC


Q ss_pred             -----------------------CCCccccCCCcceeCHHHHHHHHHHHhcC-------CCCccCCCcccCCCCCC
Q Q_5160755_4     284 -----------------------DSLFKLASGKQFQASAAAKARAAAMFESD-------VEPAGENLFNSASAKLF  329 (391)
Q Consensus       284 -----------------------~sGFqTASGKkVsISeeALkKAKaLfes~-------~es~s~~GFSTASGK~V  329 (391)
                                             ..+|+||+||.|.||+++|+||+.+|++.       +-.....+|..+.++.+
T Consensus       238 ~~~~~~~~s~~~se~~~~~~~~~~igF~TAsGKsVsVSeeALqRAr~LL~E~el~~~~~~~~~~~~~~s~~~~~~~  313 (1187)
T NP_001154192.1  238 PGQYEDYVSGKRSEVLNPSLKVPPTKFQTAGGKSLSVSAEALKRARNLLGDPELGSFFDDVAGGDQFFTPEKDERL  313 (1187)
T ss_pred             CccccccccCCCcccCCCccCCCCceEEeCCCCccccCHHHHHHHHHHhcCcccccccccccCCCCCcccccCccc


No 16
>NP_195783.3 BRCA2-like B [Arabidopsis thaliana]
Probab=98.08  E-value=2.3e-05  Score=95.43  Aligned_cols=66  Identities=17%  Similarity=0.234  Sum_probs=0.0  Template_Neff=6.100

Q ss_pred             CCcccCCCCCCccCHHHHHHHHHHhcCC-------------------CCCCcCCCcccCCCCCCeeCHHHHHHHHHHHhc
Q Q_5160755_4     319 NLFNSASAKLFQASPAAKARAAALFESD-------------------VEPAGESLFKLASGKPFQASAAAKARAAALFES  379 (391)
Q Consensus       319 ~GFSTASGK~VsVSeeALqKAKaLFedd-------------------~e~~~esGFQTASGKsVSVSeeALqKAKaLLee  379 (391)
                      .||+||+||.|.||++++++|+.+|.++                   .......+|+|++||.|.||++++++|+.+|++
T Consensus        68 ~gF~TgSGK~V~ISeesl~kA~~ll~~~~~~~~~~~~~~~~~~~~~~~~~~~~~~F~TaSGK~V~iS~~si~kA~~~L~~  147 (1155)
T NP_195783.3      68 PMFRTGLGKSVVLKESSIAKAKSILAENVAYSDLQNTNCSIPQTRQVDTAETMPMFRTALGKTVPLKESSIAKPLSILGS  147 (1155)
T ss_pred             CceeecCCCcccCCHHHHHHHHHHHhccccccccccCCcCCCcccCCCccccCcceecCCCCcccCCHHHHHHHHHHhcc


Q ss_pred             ccccc
Q Q_5160755_4     380 DADAM  384 (391)
Q Consensus       380 ~~d~~  384 (391)
                      +....
T Consensus       148 ~~~~~  152 (1155)
T NP_195783.3     148 DMIID  152 (1155)
T ss_pred             ccccC


No 17
>NP_001328738.1 BREAST CANCER 2 like 2A [Arabidopsis thaliana]
Probab=98.08  E-value=2.6e-05  Score=93.69  Aligned_cols=71  Identities=35%  Similarity=0.458  Sum_probs=0.0  Template_Neff=6.100

Q ss_pred             CCCCCCcccCCcccccCCCcCeeCHHHHHHHHHHhhCCCCccc-------------------------------------
Q Q_5160755_4     241 PECGGSALNDNLFQLASGKRFQASAASKARAAALFESEVEPAG-------------------------------------  283 (391)
Q Consensus       241 ~~~~~s~~~s~GFqTASGKkVsVSEeALqKAKaLFsEe~e~~~-------------------------------------  283 (391)
                      +..........+|+||+||.|.||+++|+||+.||.++.....                                     
T Consensus       158 ~~~~~~~~~~~~F~TaSGK~V~ISsesL~KA~~LL~~~e~~~s~~~~~~~~~~s~~~sg~~~~~~~~~~~~~~~~~~~~~  237 (983)
T NP_001328738.1  158 PRESGFGVSNSLFQTASNKKVNVSSAGLARAKALLGLEEDDLNGFNHVNQSSSSSQQHGWSGLKTHEEFDATVVKHHSGT  237 (983)
T ss_pred             ccccCCCccccceecCCCCcccCCHHHHHHHHHHhcCCcccccCcCCccccCcccccCCccCCccccccchhHhhccCCC


Q ss_pred             -----------------------CCCccccCCCcceeCHHHHHHHHHHHhc
Q Q_5160755_4     284 -----------------------DSLFKLASGKQFQASAAAKARAAAMFES  311 (391)
Q Consensus       284 -----------------------~sGFqTASGKkVsISeeALkKAKaLfes  311 (391)
                                             ..+|+||+||.|.||+++|++|+.+|++
T Consensus       238 ~~~~~~~~s~~~se~~~~~~~~~~igF~TAsGKsVsVS~~ALqrAr~LL~e  288 (983)
T NP_001328738.1  238 PGQYEDYVSGKRSEVLNPSLKVPPTKFQTAGGKSLSVSAEALKRARNLLGD  288 (983)
T ss_pred             CccccccccCCcccccCCccCCCCceEEeCCCCccccCHHHHHHHHHHhcC


No 18
>NP_001328737.1 BREAST CANCER 2 like 2A [Arabidopsis thaliana]
Probab=98.07  E-value=2.6e-05  Score=94.55  Aligned_cols=66  Identities=21%  Similarity=0.291  Sum_probs=0.0  Template_Neff=6.000

Q ss_pred             CCcccCCCCCCccCHHHHHHHHHHhcCCC-------------------CCCcCCCcccCCCCCCeeCHHHHHHHHHHHhc
Q Q_5160755_4     319 NLFNSASAKLFQASPAAKARAAALFESDV-------------------EPAGESLFKLASGKPFQASAAAKARAAALFES  379 (391)
Q Consensus       319 ~GFSTASGK~VsVSeeALqKAKaLFedd~-------------------e~~~esGFQTASGKsVSVSeeALqKAKaLLee  379 (391)
                      .+|+||+||.|.||+++++||+.+|.+..                   ......+|+||+||.|.||+++++||+.+|++
T Consensus        68 ~~F~TasGK~V~iS~~sl~kA~~ll~e~~~~~~~~~~~~~~~~~~~~~~~~~~~gF~TaSGK~V~ISe~si~kA~~lL~~  147 (1094)
T NP_001328737.1   68 PMFRTGLGKSVVLKESSIAKAKSILAEKVTYSDLRNTNCSIPQMRQVDTAETLPMFRTASGKSVPLKESSIAKAMSILGS  147 (1094)
T ss_pred             CceeecCCCcccCCHHHHHHHHHHHhcccCcccccccccCCchhccCCccccCcceecCCCCcccCCHHHHHHHHHHhcC


Q ss_pred             ccccc
Q Q_5160755_4     380 DADAM  384 (391)
Q Consensus       380 ~~d~~  384 (391)
                      +....
T Consensus       148 ~~~~~  152 (1094)
T NP_001328737.1  148 DKIID  152 (1094)
T ss_pred             CcccC


No 19
>NP_191913.3 BREAST CANCER 2 like 2A [Arabidopsis thaliana]
Probab=98.07  E-value=2.7e-05  Score=94.79  Aligned_cols=71  Identities=35%  Similarity=0.458  Sum_probs=0.0  Template_Neff=6.100

Q ss_pred             CCCCCCcccCCcccccCCCcCeeCHHHHHHHHHHhhCCCCccc-------------------------------------
Q Q_5160755_4     241 PECGGSALNDNLFQLASGKRFQASAASKARAAALFESEVEPAG-------------------------------------  283 (391)
Q Consensus       241 ~~~~~s~~~s~GFqTASGKkVsVSEeALqKAKaLFsEe~e~~~-------------------------------------  283 (391)
                      +..........+|+||+||.|.||+++|+||+.||.+++....                                     
T Consensus       158 ~~~~~~~~~~~gF~TaSGK~V~VS~esL~KAk~LLg~ee~~~s~~~~~~~~~~s~~~sg~~~~~~~~~~~~~~~~~~s~~  237 (1151)
T NP_191913.3     158 PRESGFGVSNSLFQTASNKKVNVSSAGLARAKALLGLEEDDLNGFNHVNQSSSSSQQHGWSGLKTHEEFDATVVKHHSGT  237 (1151)
T ss_pred             ccccCCCccccceecCCCCcccCCHHHHHHHHHHhcCCcccccccCCcccCCccccccCccCCcccccccchhhhccCCC


Q ss_pred             -----------------------CCCccccCCCcceeCHHHHHHHHHHHhc
Q Q_5160755_4     284 -----------------------DSLFKLASGKQFQASAAAKARAAAMFES  311 (391)
Q Consensus       284 -----------------------~sGFqTASGKkVsISeeALkKAKaLfes  311 (391)
                                             ..+|+||+||.|.||+++|+||+.+|++
T Consensus       238 ~~~~~~~~s~~~~e~~~~~~~~~~igF~TAsGKsVsVS~~ALqrAr~LL~e  288 (1151)
T NP_191913.3     238 PGQYEDYVSGKRSEVLNPSLKVPPTKFQTAGGKSLSVSAEALKRARNLLGD  288 (1151)
T ss_pred             CccccccccCCcccccCCCCCCCCceeEecCCCccccCHHHHHHHHHHhcC


No 20
>NP_191913.3 BREAST CANCER 2 like 2A [Arabidopsis thaliana]
Probab=98.06  E-value=2.7e-05  Score=94.85  Aligned_cols=66  Identities=21%  Similarity=0.291  Sum_probs=0.0  Template_Neff=6.100

Q ss_pred             CCcccCCCCCCccCHHHHHHHHHHhcCCCC-------------------CCcCCCcccCCCCCCeeCHHHHHHHHHHHhc
Q Q_5160755_4     319 NLFNSASAKLFQASPAAKARAAALFESDVE-------------------PAGESLFKLASGKPFQASAAAKARAAALFES  379 (391)
Q Consensus       319 ~GFSTASGK~VsVSeeALqKAKaLFedd~e-------------------~~~esGFQTASGKsVSVSeeALqKAKaLLee  379 (391)
                      .+|+||+||.|.||+++++||+.+|.+...                   .....+|+||+||.|.||+++++||+.+|++
T Consensus        68 ~~F~TasGk~v~iS~~sl~kA~~ll~e~~~~~~~~~~~~~~~~~~~~~~~~~~~gF~TaSGK~V~ISe~si~kA~~lL~~  147 (1151)
T NP_191913.3      68 PMFRTGLGKSVVLKESSIAKAKSILAEKVTYSDLRNTNCSIPQMRQVDTAETLPMFRTASGKSVPLKESSIAKAMSILGS  147 (1151)
T ss_pred             CceeecCCCcccCCHHHHHHHHHHHhcccCcccccccccCCchhccCCccccCcceecCCCCcCcCCHHHHHHHHHHhcC


Q ss_pred             ccccc
Q Q_5160755_4     380 DADAM  384 (391)
Q Consensus       380 ~~d~~  384 (391)
                      +....
T Consensus       148 ~~~~~  152 (1151)
T NP_191913.3     148 DKIID  152 (1151)
T ss_pred             CcCcC


No 21
>NP_001328739.1 BREAST CANCER 2 like 2A [Arabidopsis thaliana]
Probab=98.06  E-value=2.9e-05  Score=94.65  Aligned_cols=66  Identities=21%  Similarity=0.291  Sum_probs=0.0  Template_Neff=6.100

Q ss_pred             CCcccCCCCCCccCHHHHHHHHHHhcCCCC-------------------CCcCCCcccCCCCCCeeCHHHHHHHHHHHhc
Q Q_5160755_4     319 NLFNSASAKLFQASPAAKARAAALFESDVE-------------------PAGESLFKLASGKPFQASAAAKARAAALFES  379 (391)
Q Consensus       319 ~GFSTASGK~VsVSeeALqKAKaLFedd~e-------------------~~~esGFQTASGKsVSVSeeALqKAKaLLee  379 (391)
                      .+|+||+||.|.||+++++||+.+|.+...                   .....+|+||+||.|.||+++++||+.+|++
T Consensus        68 ~~F~TasGk~v~iS~~sl~kA~~ll~e~~~~~~~~~~~~~~~~~~~~~~~~~~~gF~TaSGK~V~ISe~si~kA~~lL~~  147 (1151)
T NP_001328739.1   68 PMFRTGLGKSVVLKESSIAKAKSILAEKVTYSDLRNTNCSIPQMRQVDTAETLPMFRTASGKSVPLKESSIAKAMSILGS  147 (1151)
T ss_pred             CceeecCCCcccCCHHHHHHHHHHHhcccCcccccccccCCchhccCCccccCcceecCCCCcCcCCHHHHHHHHHHhcC


Q ss_pred             ccccc
Q Q_5160755_4     380 DADAM  384 (391)
Q Consensus       380 ~~d~~  384 (391)
                      +....
T Consensus       148 ~~~~~  152 (1151)
T NP_001328739.1  148 DKIID  152 (1151)
T ss_pred             CCCCC


No 22
>7QV8_D DNA_repair_protein_BRCA2_-_putative; BRC repeat, homologous recombination, Rad51, recombinase. BRCA2, RECOMBINATION; HET: ADP; 2.15A {Leishmania infantum}
Probab=98.03  E-value=2.5e-05  Score=58.87  Aligned_cols=30  Identities=30%  Similarity=0.324  Sum_probs=0.0  Template_Neff=4.700

Q ss_pred             ccCCcccccCCCcCeeCHHHHHHHHHHhhC
Q Q_5160755_4     248 LNDNLFQLASGKRFQASAASKARAAALFES  277 (391)
Q Consensus       248 ~~s~GFqTASGKkVsVSEeALqKAKaLFsE  277 (391)
                      ...++|+||+||.|.||+++|+||+.+|++
T Consensus         3 ~~~~gFsTAsGK~V~VS~~al~KAk~lf~e   32 (35)
T 7QV8_D            3 LVPTLFSTASGKPVTVRRESLQKVAERLGD   32 (35)
T ss_dssp             EEEEEEEETTSCEEEEEHHHHC--------
T ss_pred             CCCCccccCCCCCCeeCHHHHHHHHHHHHh


No 23
>NP_001154192.1 BREAST CANCER 2 like 2A [Arabidopsis thaliana]
Probab=98.00  E-value=4.2e-05  Score=93.59  Aligned_cols=66  Identities=21%  Similarity=0.291  Sum_probs=0.0  Template_Neff=5.900

Q ss_pred             CCcccCCCCCCccCHHHHHHHHHHhcCCCC-------------------CCcCCCcccCCCCCCeeCHHHHHHHHHHHhc
Q Q_5160755_4     319 NLFNSASAKLFQASPAAKARAAALFESDVE-------------------PAGESLFKLASGKPFQASAAAKARAAALFES  379 (391)
Q Consensus       319 ~GFSTASGK~VsVSeeALqKAKaLFedd~e-------------------~~~esGFQTASGKsVSVSeeALqKAKaLLee  379 (391)
                      .||+||+||.|.||+++++||+.+|.+...                   .....+|+||+||.|.||+++++||+++|++
T Consensus        68 ~gF~TasGK~I~iSe~sl~kA~~ll~e~~~~~~~~~~~~~~~~~~~~~~~~~~~gFrTaSGKsV~ISesSi~KA~~lL~~  147 (1187)
T NP_001154192.1   68 PMFRTGLGKSVVLKESSIAKAKSILAEKVTYSDLRNTNCSIPQMRQVDTAETLPMFRTASGKSVPLKESSIAKAMSILGS  147 (1187)
T ss_pred             CceeecCCCcccCCHHHHHHHHHHHhcccccccccccccCCcccccCCCcccCcceecCCCCcCcCCHHHHHHHHHHhcC


Q ss_pred             ccccc
Q Q_5160755_4     380 DADAM  384 (391)
Q Consensus       380 ~~d~~  384 (391)
                      ++...
T Consensus       148 ~~~~~  152 (1187)
T NP_001154192.1  148 DKIID  152 (1187)
T ss_pred             CcccC


No 24
>NP_195783.3 BRCA2-like B [Arabidopsis thaliana]
Probab=97.85  E-value=0.00013  Score=89.36  Aligned_cols=69  Identities=36%  Similarity=0.461  Sum_probs=0.0  Template_Neff=6.100

Q ss_pred             CCCCCCcccCCcccccCCCcCeeCHHHHHHHHHHhhCCCC----------------------------------------
Q Q_5160755_4     241 PECGGSALNDNLFQLASGKRFQASAASKARAAALFESEVE----------------------------------------  280 (391)
Q Consensus       241 ~~~~~s~~~s~GFqTASGKkVsVSEeALqKAKaLFsEe~e----------------------------------------  280 (391)
                      +..........+|+||+||.|.||++++++|+.||.+.+.                                        
T Consensus       158 ~~~~~~~~~~~~F~TaSGK~V~IS~~sl~kA~~ll~~~e~~~~~f~~~~~ss~s~~~~g~~~~~~~e~~~~~~~~~~~~~  237 (1155)
T NP_195783.3     158 PRESGFGVPNSLFQTASNKKVNVSSAGLARAKALLGLEEDDLNGFNHVNQSSSSLQQHGWSGLKTHEEFDATVVKHHSGT  237 (1155)
T ss_pred             CcccCCCCCCcceeccCCCcccCCHHHHHHHHHHhccccccccCcCcccccchhhhcCCccCccccceecchhccccCCC


Q ss_pred             --------------------cccCCCccccCCCcceeCHHHHHHHHHHH
Q Q_5160755_4     281 --------------------PAGDSLFKLASGKQFQASAAAKARAAAMF  309 (391)
Q Consensus       281 --------------------~~~~sGFqTASGKkVsISeeALkKAKaLf  309 (391)
                                          .....+|+||+|+.|.||+++|++|+.+|
T Consensus       238 ~~~~~n~~~~~~~~~~~~~~~~~~igF~TAsGKsVsIS~~ALqRAr~LL  286 (1155)
T NP_195783.3     238 PGQYENYVSGKRSEILNPSLKVPPTKFQTAGGKSLSVSAEALKRARNLL  286 (1155)
T ss_pred             CCcccccccCCcccccCCCCCCCCCccccCCCCeeecCHHHHHHHHHHh


No 25
>1N0W_B Breast cancer type 2 susceptibility protein; DNA repair, homologous recombination, breast cancer susceptibility, RecA-like ATPase, protein complex, GENE REGULATION-ANTITUMOR PROTEIN COMPLEX; HET: MSE, EDO; 1.7A {Homo sapiens} SCOP: j.97.1.1
Probab=97.60  E-value=0.00033  Score=52.09  Aligned_cols=33  Identities=24%  Similarity=0.278  Sum_probs=0.0  Template_Neff=6.600

Q ss_pred             cccCCcccccCCCcCeeCHHHHHHHHHHhhCCC
Q Q_5160755_4     247 ALNDNLFQLASGKRFQASAASKARAAALFESEV  279 (391)
Q Consensus       247 ~~~s~GFqTASGKkVsVSEeALqKAKaLFsEe~  279 (391)
                      ....+||+||+|+.|.||+++|.+|+.+|.+.+
T Consensus         2 ~~~~~gF~TA~gk~v~vs~~al~kak~~f~e~d   34 (35)
T 1N0W_B            2 EPTLLGFHTASGKKVKIAKESLDKVKNLFDEKE   34 (35)
T ss_dssp             -CGGGSCEETTSCBCCCCHHHHHHTTTTTCCCC
T ss_pred             CCCcCCcccCCCCCCccCHHHHHHHHHHhhhhc


No 26
>7QV8_D DNA_repair_protein_BRCA2_-_putative; BRC repeat, homologous recombination, Rad51, recombinase. BRCA2, RECOMBINATION; HET: ADP; 2.15A {Leishmania infantum}
Probab=97.59  E-value=0.00032  Score=53.26  Aligned_cols=28  Identities=32%  Similarity=0.395  Sum_probs=0.0  Template_Neff=4.700

Q ss_pred             CcccCCCCCCeeCHHHHHHHHHHHhccc
Q Q_5160755_4     354 LFKLASGKPFQASAAAKARAAALFESDA  381 (391)
Q Consensus       354 GFQTASGKsVSVSeeALqKAKaLLee~~  381 (391)
                      +|+||+||.|.||+++|+|||.+|++..
T Consensus         7 gFsTAsGK~V~VS~~al~KAk~lf~e~~   34 (35)
T 7QV8_D            7 LFSTASGKPVTVRRESLQKVAERLGDLA   34 (35)
T ss_dssp             EEEETTSCEEEEEHHHHC----------
T ss_pred             ccccCCCCCCeeCHHHHHHHHHHHHhhc


No 27
>NP_000050.2 breast cancer type 2 susceptibility protein [Homo sapiens]
Probab=97.48  E-value=0.0013  Score=86.69  Aligned_cols=131  Identities=18%  Similarity=0.220  Sum_probs=0.0  Template_Neff=4.100

Q ss_pred             cccccCCCcCeeCHHHHHHHHHHhhC-CCCcccCCCccc----------------cCCCcceeCHH-HHHHHHHHHhcCC
Q Q_5160755_4     252 LFQLASGKRFQASAASKARAAALFES-EVEPAGDSLFKL----------------ASGKQFQASAA-AKARAAAMFESDV  313 (391)
Q Consensus       252 GFqTASGKkVsVSEeALqKAKaLFsE-e~e~~~~sGFqT----------------ASGKkVsISee-ALkKAKaLfes~~  313 (391)
                      ||.|||||+|.|+.++|.|+|.||.+ ..+......|..                -....+.+... .-+..+..|++..
T Consensus      1523 GFHTASGKKVkIakeSLdKVKnlFdE~~~~~~~~tnf~~~~~~~lk~re~~kgl~lacEtve~t~~~k~eemq~sl~~ek 1602 (3418)
T NP_000050.2    1523 GFHTASGKKVKIAKESLDKVKNLFDEKEQGTSEITSFSHQWAKTLKYREACKDLELACETIEITAAPKCKEMQNSLNNDK 1602 (3418)
T ss_pred             ceeeCCCCceeecHHHHHHHHHHhccccCCCCccccccchhHHhHhhHHHhcccHHHHheeeeeCcccchhhhccccccC


Q ss_pred             C-------------------------------------------------------------CccCCCcccCCCCCCccC
Q Q_5160755_4     314 E-------------------------------------------------------------PAGENLFNSASAKLFQAS  332 (391)
Q Consensus       314 e-------------------------------------------------------------s~s~~GFSTASGK~VsVS  332 (391)
                      +                                                             ..+.-+|.|..|+.|.||
T Consensus      1603 ~lvs~e~~~~p~llsd~l~rqtenlktsnsislkvkv~eN~eke~~ks~~tc~tnq~~~~~~e~S~L~FyTGhGrkisVS 1682 (3418)
T NP_000050.2    1603 NLVSIETVVPPKLLSDNLCRQTENLKTSKSIFLKVKVHENVEKETAKSPATCYTNQSPYSVIENSALAFYTSCSRKTSVS 1682 (3418)
T ss_pred             CccccccCCCchhhccCccccccccCCCCceeeeeeeecchhHHhccCcCccccCCCCCCCccccccccccCCCcccccC


Q ss_pred             HHHHHHHHHHhcCCCCCCc-------------------------------------------------------------
Q Q_5160755_4     333 PAAKARAAALFESDVEPAG-------------------------------------------------------------  351 (391)
Q Consensus       333 eeALqKAKaLFedd~e~~~-------------------------------------------------------------  351 (391)
                      ...|-+|++.|.+......                                                             
T Consensus      1683 qaSL~eakKwlrE~eled~~eK~n~ad~v~np~~~nssnsi~tEndkn~lsekq~tyls~ss~sns~s~h~~~~~n~s~~ 1762 (3418)
T NP_000050.2    1683 QTSLLEAKKWLREGIFDGQPERINTADYVGNYLYENNSNSTIAENDKNHLSEKQDTYLSNSSMSNSYSYHSDEVYNDSGY 1762 (3418)
T ss_pred             HHHHHHHHHHHHccccCCCccccccccccCccCCCCCccceecccccCCcchhccccccCccccCccccccccccccccc


Q ss_pred             ------------------------------------------------------------------------------CC
Q Q_5160755_4     352 ------------------------------------------------------------------------------ES  353 (391)
Q Consensus       352 ------------------------------------------------------------------------------es  353 (391)
                                                                                                    ..
T Consensus      1763 lsknk~ds~ie~v~knvkd~~nt~fsev~~~~~~~~~~~q~~ned~cvqk~~~~ss~c~nkn~a~~~~~s~s~nfe~gpp 1842 (3418)
T NP_000050.2    1763 LSKNKLDSGIEPVLKNVEDQKNTSFSKVISNVKDANAYPQTVNEDICVEELVTSSSPCKNKNAAIKLSISNSNNFEVGPP 1842 (3418)
T ss_pred             hhcccCCCCCccccccccccccCcceeeeccccccccCCCCCCccccccccCCCCCcccCcccCcchhccCCCcccCCCC


Q ss_pred             CcccCCCCCCeeCHHHHHHHHHHHhcccc
Q Q_5160755_4     354 LFKLASGKPFQASAAAKARAAALFESDAD  382 (391)
Q Consensus       354 GFQTASGKsVSVSeeALqKAKaLLee~~d  382 (391)
                      +|+||+||.|.||.++|+|||.+|.++.+
T Consensus      1843 aFSTASGK~V~VS~eALkKVRe~Ftdnc~ 1871 (3418)
T NP_000050.2    1843 AFRIASGKIVCVSHETIKKVKDIFTDSFS 1871 (3418)
T ss_pred             eeEecCCcEEEeChHHHHHHHHHhhhccc


No 28
>NP_611925.2 breast cancer 2, early onset homolog [Drosophila melanogaster]
Probab=97.33  E-value=0.0011  Score=80.67  Aligned_cols=63  Identities=21%  Similarity=0.221  Sum_probs=0.0  Template_Neff=4.900

Q ss_pred             CCcccCCCCCCccCHHHHHHHHHHhcCCCCCC-------------------------cCCCcccCCCCCCeeCHHHHHHH
Q Q_5160755_4     319 NLFNSASAKLFQASPAAKARAAALFESDVEPA-------------------------GESLFKLASGKPFQASAAAKARA  373 (391)
Q Consensus       319 ~GFSTASGK~VsVSeeALqKAKaLFedd~e~~-------------------------~esGFQTASGKsVSVSeeALqKA  373 (391)
                      .||+||+||.|.||+++|+||+.+|.+.....                         ...+|+|++||.|.||++++.++
T Consensus       468 vGFrTASGKsVsISEESLqKAk~LL~E~ee~e~n~s~d~n~~~ed~S~n~~~~~~~~~~~GFqTASGKsV~ISeesLkKA  547 (971)
T NP_611925.2     468 NGIRKKSFKFIEVSEEMKIKGEEFVDKVVSGLYHFSHKCNLRTEEYSDNHSQVMESTQCAEFKSAPSKPIEILDGKETYN  547 (971)
T ss_pred             CCcccCCCCcccCCHHHHHHHHHHHHHHhhccccccccccccccccccccchhchhccccccccCCCCcccccchHHHHH


Q ss_pred             HHHHhcccc
Q Q_5160755_4     374 AALFESDAD  382 (391)
Q Consensus       374 KaLLee~~d  382 (391)
                      + +.+.+..
T Consensus       548 k-Lae~d~~  555 (971)
T NP_611925.2     548 A-IAKVDVG  555 (971)
T ss_pred             H-HcccCcc


No 29
>1N0W_B Breast cancer type 2 susceptibility protein; DNA repair, homologous recombination, breast cancer susceptibility, RecA-like ATPase, protein complex, GENE REGULATION-ANTITUMOR PROTEIN COMPLEX; HET: MSE, EDO; 1.7A {Homo sapiens} SCOP: j.97.1.1
Probab=97.31  E-value=0.0011  Score=49.56  Aligned_cols=28  Identities=25%  Similarity=0.387  Sum_probs=0.0  Template_Neff=6.600

Q ss_pred             CcccCCCCCCeeCHHHHHHHHHHHhccc
Q Q_5160755_4     354 LFKLASGKPFQASAAAKARAAALFESDA  381 (391)
Q Consensus       354 GFQTASGKsVSVSeeALqKAKaLLee~~  381 (391)
                      +|+||+|+.|.||+++|.+|+.+|.+.+
T Consensus         7 gF~TA~gk~v~vs~~al~kak~~f~e~d   34 (35)
T 1N0W_B            7 GFHTASGKKVKIAKESLDKVKNLFDEKE   34 (35)
T ss_dssp             SCEETTSCBCCCCHHHHHHTTTTTCCCC
T ss_pred             CcccCCCCCCccCHHHHHHHHHHhhhhc


No 30
>NP_000050.2 breast cancer type 2 susceptibility protein [Homo sapiens]
Probab=96.37  E-value=0.0048  Score=82.11  Aligned_cols=93  Identities=17%  Similarity=0.246  Sum_probs=0.0  Template_Neff=4.100

Q ss_pred             ccccCCCcCeeCHHHHHHHHHHhhCCCC-----cccCCCccccCCCcceeC--HHHHHHHHHHHhcC-------------
Q Q_5160755_4     253 FQLASGKRFQASAASKARAAALFESEVE-----PAGDSLFKLASGKQFQAS--AAAKARAAAMFESD-------------  312 (391)
Q Consensus       253 FqTASGKkVsVSEeALqKAKaLFsEe~e-----~~~~sGFqTASGKkVsIS--eeALkKAKaLfes~-------------  312 (391)
                      ||||+||.|.||.++|.|+-.||.+.-.     ..........+.+.+.|+  ++..-.-..+++..             
T Consensus      1428 FQTaSGknI~VSkeSLnKv~nlf~~k~~Elnnf~lns~l~sgin~nk~dis~~eet~~~k~ki~~e~~~~~~~nql~t~q 1507 (3418)
T NP_000050.2    1428 FQTASGKNISVAKESFNKIVNFFDQKPEELHNFSLNSELHSDIRKNKMDILSYEETDIVKHKILKESVPVGTGNQLVTFQ 1507 (3418)
T ss_pred             cccCCCCCceecHHHHHHHHhhhcCCchhhccCCcchhhccCcccCccCCCchhhhHHHHhhccccCCCCCcccCccccc


Q ss_pred             --------CCCccCCCcccCCCCCCccCHHHHHHHHHHhcC
Q Q_5160755_4     313 --------VEPAGENLFNSASAKLFQASPAAKARAAALFES  345 (391)
Q Consensus       313 --------~es~s~~GFSTASGK~VsVSeeALqKAKaLFed  345 (391)
                              .+.....||.|||||+|.|+.++|.|++.+|.+
T Consensus      1508 Q~p~~e~kiKep~mlGFHTASGKKVkIakeSLdKVKnlFdE 1548 (3418)
T NP_000050.2    1508 GQPERDEKIKEPTLLGFHTASGKKVKIAKESLDKVKNLFDE 1548 (3418)
T ss_pred             cCcccchhcCCCcccceeeCCCCceeecHHHHHHHHHHhcc


No 31
>8C3J_J Breast cancer type 2 susceptibility protein; Stapled peptide, Rad51, BRCA2, BRC repeat, RECOMBINATION; HET: TKI; 3.02A {Pyrococcus furiosus}
Probab=93.70  E-value=0.42  Score=37.30  Aligned_cols=34  Identities=32%  Similarity=0.260  Sum_probs=0.0  Template_Neff=1.000

Q ss_pred             CCccCHHHHHHHHHHhcCCCCCCcC--CCcccCCCC
Q Q_5160755_4     328 LFQASPAAKARAAALFESDVEPAGE--SLFKLASGK  361 (391)
Q Consensus       328 ~VsVSeeALqKAKaLFedd~e~~~e--sGFQTASGK  361 (391)
                      +.++|.++|+||-.+|.+.......  ++|+|++||
T Consensus         1 klnvscealqkacklfsdigsvnssafsgfstasgk   36 (36)
T 8C3J_J            1 KLNVSCEALQKACKLFSDIGSVNSSAFSGFSTASGK   36 (36)
T ss_dssp             CCCCCHHHHHHHHHHTTTC------CCCCCEETTCC
T ss_pred             CCcchHHHHHHHHHHHHhcCCcchhhhccccccCCC


No 32
>8C3J_J Breast cancer type 2 susceptibility protein; Stapled peptide, Rad51, BRCA2, BRC repeat, RECOMBINATION; HET: TKI; 3.02A {Pyrococcus furiosus}
Probab=91.50  E-value=1.2  Score=35.14  Aligned_cols=34  Identities=32%  Similarity=0.431  Sum_probs=0.0  Template_Neff=1.000

Q ss_pred             cCeeCHHHHHHHHHHhhC--CCCcccCCCccccCCC
Q Q_5160755_4     260 RFQASAASKARAAALFES--EVEPAGDSLFKLASGK  293 (391)
Q Consensus       260 kVsVSEeALqKAKaLFsE--e~e~~~~sGFqTASGK  293 (391)
                      +++||.++|+||-.||++  .......++|+|++||
T Consensus         1 klnvscealqkacklfsdigsvnssafsgfstasgk   36 (36)
T 8C3J_J            1 KLNVSCEALQKACKLFSDIGSVNSSAFSGFSTASGK   36 (36)
T ss_dssp             CCCCCHHHHHHHHHHTTTC------CCCCCEETTCC
T ss_pred             CCcchHHHHHHHHHHHHhcCCcchhhhccccccCCC


No 33
>8BR9_B Breast cancer type 2 susceptibility protein; Stapled peptide, Rad51, BRCA2, BRC repeat, RECOMBINATION; HET: RF6, ADP; 1.63A {Pyrococcus furiosus}
Probab=64.79  E-value=26  Score=29.34  Aligned_cols=24  Identities=21%  Similarity=0.210  Sum_probs=0.0  Template_Neff=3.900

Q ss_pred             CCeeCHHHHHHHHHHHhccccccc
Q Q_5160755_4     362 PFQASAAAKARAAALFESDADAMD  385 (391)
Q Consensus       362 sVSVSeeALqKAKaLLee~~d~~~  385 (391)
                      .++||.++|+||..||.+.++..+
T Consensus         1 kinvS~EaLqka~kLFsDie~~~e   24 (38)
T 8BR9_B            1 KLNVSCQALQKACKLFSDIENISV   24 (38)
T ss_dssp             CBCCCHHHHHHHHHHTCC------
T ss_pred             CCchHHHHHHHHHHHHHhhhhccc


No 34
>8BR9_B Breast cancer type 2 susceptibility protein; Stapled peptide, Rad51, BRCA2, BRC repeat, RECOMBINATION; HET: RF6, ADP; 1.63A {Pyrococcus furiosus}
Probab=62.78  E-value=29  Score=29.08  Aligned_cols=18  Identities=22%  Similarity=0.440  Sum_probs=0.0  Template_Neff=3.900

Q ss_pred             cCeeCHHHHHHHHHHhhC
Q Q_5160755_4     260 RFQASAASKARAAALFES  277 (391)
Q Consensus       260 kVsVSEeALqKAKaLFsE  277 (391)
                      +++||.++|+||..||.+
T Consensus         1 kinvS~EaLqka~kLFsD   18 (38)
T 8BR9_B            1 KLNVSCQALQKACKLFSD   18 (38)
T ss_dssp             CBCCCHHHHHHHHHHTCC
T ss_pred             CCchHHHHHHHHHHHHHh
