# Supplementary material for: Moss BRCA2 lacking the canonical DNA-binding domain promotes homologous recombination and binds to DNA
Source: Nucleic Acids Res. 2025 Sep 5;53(17):gkaf856. doi: 10.1093/nar/gkaf856 (PMC12412785; doi:10.1093/nar/gkaf856)
Supplement: gkaf856_Supplemental_Files [file gkaf856_supplemental_files.zip › DATASET_S3.xlsx]

## Sheet: Table S1. Primers
	Primers
	Targeted gene	ShortName	LabName	Sequence (5'-3')	Comments	Reference
	PpBRCA2	PB1	PpBRCA2#1	CAAAAAAGCAGGCTCCATGATGAGCATGCCGACAGG		this study
		PB2	PpBRCA2#2	CAAGAAAGCTGGGTACTAGTCATCAAAAGACATAT		this study
		PB3	PpBRCA2#3	CCTGCTCTGGGGGACAAAC		this study
		PB4	PpBRCA2#4	AAGCAGCGGTAACATTCGTC		this study
		PB5	PpBRCA2#5	AGCGACTCTCGGTTTGAAGG		this study
		PB6	PpBRCA2#7	TCATCGTCAGGCCCACAAAT		this study
		PB7	PpBRCA2#8	CCGACAAGCTGGAAAACTTCG		this study
		PB8	PpBRCA2#9	CCTTGGAGGGTGGAGGTTTC		this study
		PB9	PpBRCA2#10	GAGCACTCCCTCCACATTCG		this study
		PB10	AC#5	TCTACTGTCACTCCGTTCCG		this study
		PB11	AC#6	TCCCCGTTCACATCTTCGTT		this study
		PB12	RK297	GGGG ACA AGT TTG TAC AAA AAA GCA GGC TTC GAA GGA GAT AGA ACC ATGATGAGCATGCCGACAG	PpBrca2_For	this study
		PB13	RK298	GGGG AC CAC TTT GTA CAA GAA AGC TGG GTC CTAATCGTTTAGAGCACTCCCTCC	PpBrca2d251-391_Rev	this study
		PB14	RK299	GGGG ACA AGT TTG TAC AAA AAA GCA GGC TTC GAA GGA GAT AGA ACC AACCTGTTTCAGTTAGCATC	PpBrca2dN250_For	this study
		PB15	RK300	GGGG AC CAC TTT GTA CAA GAA AGC TGG GTC CTAGTCATCAAAAGACATATGATCC	PpBrca2_Rev	this study
	eGFP		AC#17	GGTCTTGTAGTTGCCGTCGT		this study
			AC#18	CAGAAGAACGGCATCAAGGT		this study
	PpRAD51-1		A1	AGTGCGATACGGATGAAACG		Schaefer, 2010
			A6	TGAGGAGGAAGTTCATCATGG		Schaefer, 2010
			A7	ACCGCCAATGGGTTTATGC		Schaefer, 2010
	PpRAD51-2		B8	ATTGCTTCTAACCTCTTCACTGC		Schaefer, 2010
			B19	GGTTTACTAAGCGTGGTTGT		Schaefer, 2010
	PpAPT		PpAPT#4	CTGTTGCAATGCAGGAGTAGGTGATGC		Collonnier, 2017
			PpAPT#5	ACAAGGTGGTGTCAACTTTCAAGG		Collonnier, 2017
			PpAPT#8	AACGCGAGGATGACCCAAGCC		Collonnier, 2017
			PpAPT#15	TATGTTCCGAGATGTGACGAC		Collonnier, 2017
			PpAPT#16	CCACCCATTGCTCTTGCCATC		Collonnier, 2017
			PpAPT#50	GAAGCATGGCGTTTTGTTTAG		Collonnier, 2017
			PpAPT#60	ATGGTCAATGTGGCAGCAAG		Collonnier, 2017
			PpAPT#74	CAACTTCACAAGAGCCACAACC		this study
	APT-KO7		35SProRev2#4	TATTTTTGGAGTAGACAAGCGTGTCGT		Collonnier, 2017
			KanaFwd2#8	CCGCTTCCTCGTGCTTTACGGTAT		Collonnier, 2017
			35STerfwd3#9	CGCTGAAATCACCAGTCTCTCT		Collonnier, 2017
	AtBRCA2	PB16	AtBRCA2#1	GGCTGGGAAAGACAGTCTCC		this study
		PB17	AtBRCA2#2	CTGGCACGTTTTAACGCCTC		this study
		PB18	RK199	ATTCCAGCGGCGATGGTTTC		Kumar, 2019
		PB19	RK208	CTTCAGTCCGTCTCGGATTC		Kumar, 2019
		PB20	RK212	GTATTATGTGTGAGTACCAGA		Kumar, 2021
		PB21	RK219	CTGCCACTGATTTTTCCTTCC		Kumar, 2021

## Sheet: Table S2. sgRNAs
	sgRNAs
	Targeted gene	Name	Sequence (5'-3')	Reference
	PpBRCA2	sgRNA-BRCA2#1	GTGATGATGAGCATGCCGACAGG	this study
		sgRNA-BRCA2#2	GTATATAATTCTGGACAGCGGAGG	this study
		sgRNA-BRCA2#3	GTGTGATGATGAGCGGAGGAT	this study
	PpRAD51-1	sgRNA-RAD51-1#1	CGGAAGGTGTCACCACTAGC	this study
	PpRAD51-2	sgRNA-RAD51-2#1	CTGAAGGAGCTACCACCAGT	this study
		sgRNA-RAD51-2#2	GGCGAAATTCGCTACCTCTG	this study
	PpAPT	sgRNA#2	GGAGCGTTACCGGGACCAGA	Collonnier, 2017

## Sheet: Table S3. Vectors
	Vectors
	Vector category	Name	Resistance	Backbone	Cloning method	Reference
	sgRNA	sgRNA-BRCA2#1	Genta	pDONR207-NeoR	GateWayTM	this study
		sgRNA-BRCA2#2	Genta	pDONR207-NeoR	GateWayTM	this study
		sgRNA-BRCA2#3	Kana	Alpha1	GoldenBraid	this study
		sgRNA-RAD51-1#1	Kana	Alpha1	GoldenBraid	this study
		sgRNA-RAD51-2#1	Kana	Alpha1	GoldenBraid	this study
		sgRNA-RAD51-2#2	Kana	Alpha1	GoldenBraid	this study
		sgRNA-APT#2	Kana	pDONR207-NeoR	GateWayTM	Collonnier, 2017
	Y2H	PpBRCA2	Genta	pDONR207	GateWayTM	this study
		PpBRCA2-Nterminal	Genta	pDONR207	GateWayTM	this study
		PpBRCA2-Cterminal	Genta	pDONR207	GateWayTM	this study
		PpBRCA2-BRC1	Genta	pDONR207	GateWayTM	this study
		PpBRCA2-BRC2	Genta	pDONR207	GateWayTM	this study
		PpBRCA2-BRC3	Genta	pDONR207	GateWayTM	this study
		PpBRCA2-BRC4	Genta	pDONR207	GateWayTM	this study
		PpBRCA2	Kana	pDEST-GBKT7	GateWayTM	this study
		PpBRCA2-Nterminal	Kana	pDEST-GBKT7	GateWayTM	this study
		PpBRCA2-Cterminal	Kana	pDEST-GBKT7	GateWayTM	this study
		PpBRCA2-BRC1	Kana	pDEST-GBKT7	InFusion®	this study
		PpBRCA2-BRC2	Kana	pDEST-GBKT7	InFusion®	this study
		PpBRCA2-BRC3	Kana	pDEST-GBKT7	InFusion®	this study
		PpBRCA2-BRC4	Kana	pDEST-GBKT7	InFusion®	this study
		PpBRCA2	Amp	pDEST-GADT7	GateWayTM	this study
		PpBRCA2-Nterminal	Amp	pDEST-GADT7	GateWayTM	this study
		PpBRCA2-Cterminal	Amp	pDEST-GADT7	GateWayTM	this study
		PpRAD51-1	Genta	pDONR207	GateWayTM	this study
		PpRAD51-2	Genta	pDONR207	GateWayTM	this study
		PpDMC1	Genta	pDONR207	GateWayTM	this study
		PpRAD51-1	Kana	pDEST-GBKT7	GateWayTM	this study
		PpRAD51-2	Kana	pDEST-GBKT7	GateWayTM	this study
		PpDMC1	Kana	pDEST-GBKT7	InFusion®	this study
		PpRAD51-1	Amp	pDEST-GADT7	GateWayTM	this study
		PpRAD51-2	Amp	pDEST-GADT7	GateWayTM	this study
		PpDMC1	Amp	pDEST-GADT7	GateWayTM	this study
	Knock-in cassette	eGFP	Genta	pDONR207-NeoR	InFusion®	this study
		PpBRCA2*	Amp	pTwistAmpHighCopy	-	this study
		CpBRCA2	Amp	pTwistAmpHighCopy	-	this study
		AtBRCA2ΔDBD	Amp	pTwistAmpHighCopy	-	this study
	Other	PpBRCA2	Amp	pUbi-Nos-Gateway	InFusion®	this study
	Expression of recombinant protein	6His-PpBRCA2	Amp	pET15	GateWayTM	this study
		6His-PpBRCA2-Nter	Amp	pET15	GateWayTM	this study
		6His-PpBRCA2-Cter	Amp	pET15	GateWayTM	this study
		PpRAD51-2	Strptomycin	pCDF-His-SUMO	InFusion®	this study
		PpDMC1	Strptomycin	pCDF-His-SUMO	InFusion®	this study

## Sheet: Table S4. Mutants
	Mutants
	P. patens ecotype	Targeted locus	Name	Plasmids used for transfection	Molecular outcome	Reference
	Reute	BRCA2	brca2Δ-1	sgRNA-PpBRCA2#1 + sgRNA-PpBRCA2#2 + pUbi-Cas9	TTCTTGTGATGATGAGC..[-1186]..GGAGGATAGGTCA	this study
			brca2Δ-2		TTCTTGTGATGATGAGCATGCC….ACATA [-1181]...GGAGGATAGGTCA	this study
			brca2Δ-5		TGTTTTTTCCTGTTTTTGATGAGG….[-1229]…...ATAGGTCAGCGTTTTCACGGTCA	this study
	Gransden	BRCA2	brca2Δ-3	sgRNA-PpBRCA2#1 + sgRNA-PpBRCA2#2 + pAct-Cas9	TTCTTGTGATGATG….GGTCA	this study
			brca2Δ-4		TTCTTGTGATGATGAGCATGC…TTCGACAGGTAACCGAG...GATAGGTCA	this study
			brca2Δ-6		TTCTTGTGATGATGAGCATGC….AGCTGGGCATACGGGAAGAAGTGA….CGGAGGATAGGTCA	this study
	Reute	BRCA2	GFP-BRCA2-1	sgRNA-PpBRCA2#1 + p207-GFP-BRCA2 + pAct-Cas9	TTCTTGTGATGATGAGCATGGTGAGC-(750)-GAGTCCATGATGTCGATGCCAACAGGCTTC	this study
			GFP-BRCA2-2		TTCTTGTGATGATGAGCATGGTGAGC-(750)-GAGTCCATGATGTCGATGCCAACAGGCTTC	this study
		RAD51-1 + RAD51-2	rad51-1-2a	sgRNA-PpRAD51-1#1 + sgRNA-PpRAD51-2#1 + sgRNA-PpRAD51-2#2 + pBNRF + pUbi-Cas9	RAD51-1: ACTGTTAGTGCAG...[-10]..TGTCACCACTAGCGCCGC // RAD51-2: TCTACATTATGGCCACTGCCAGT….[-1023]….GTAGCGAATTTCGCCGTGTCTC	this study
			rad51-1-2b		RAD51-1: ACTGTTAGTGCAGCCATTAAAGAAAGGTGTCACCACTAGCGCCGC // RAD51-2: TCTACATTATGGCCACTGCCAGTGCAGCCACTG….[-1013]….GTAGCGAATTTCGCCGTGTCT	this study
		BRCA2 from brca2Δ-1	PpBRCA2*-1	sgRNA-PpBRCA2#3 + pBNRF + pUbi-PpBRCA2 + pPpBRCA2* + pUbi-Cas9	TTCTTGTGATGATGAGCATGCCGACA-(1150)-ATGACTAGGTATATAATTCTGGACAGCGGAGGATAGGTCA	this study
			PpBRCA2*-2		TTCTTGTGATGATGAGCATGCCGACA-(1150)-ATGACTAGGTATATAATTCTGGACAGCGGAGGATAGGTCA	this study
			PpBRCA2*-3		TTCTTGTGATGATGAGCATGCCGACA-(1150)-ATGACTAGGTATATAATTCTGGACAGCGGAGGATAGGTCA	this study
			CpBRCA2	sgRNA-PpBRCA2#3 + pBNRF + pUbi-PpBRCA2 + pCpBRCA2 + pUbi-Cas9	TTCTTGTGATGAGCGGGCGGGAGGTG-(960)-ATGGAATTGTAGGTATATAATTCTGGACAGCGGAGGATAGGTCA	this study
			AtBRCA2ΔDBD-1	sgRNA-PpBRCA2#3 + pBNRF + pUbi-PpBRCA2 + pAtBRCA2ΔDBD + pUbi-Cas9	TTCTTGTGATGATGAGCATGTCGACGT-(1645)-TCACCTTCATGCTGAGTATATAATTCTGGACAGCGGAGCATAGGTCA	this study
			AtBRCA2ΔDBD-2		TTCTTGTGATGATGAGCATGTCGACGT-(1645)-TCACCTTCATGCTGAGTATATAATTCTGGACAGCGGAGCATAGGTCA	this study

## Sheet: Table S5. Peptide for BLI
	BRC1: Biotin-GSG-GSALNDNLFQLASGKRFQASAASKARAAALFESEVE-NH2,
	BRC2: Biotin-GSGGS-PAGDSLFKLASGKQFQASAAAKARAAAMFESDVE-NH2,
	BRC3: Biotin-GSGGS-PAGENLFNSASAKLFQASPAAKARAAALFESDVE-NH2,
	BRC4: Biotin-GSGGS-PAGESLFKLASGKPFQASAAAKARAAALFESDAD-NH2,
	BRC3G: Biotin-GSGGS-PAGENLFNSASGKLFQASPAAKARAAALFESDVE-NH2,

## Sheet: S6. Raw phenotyping data
	Phenotyping deletion mutants - Moss size											Phenotyping knock-in plants - Moss size
	WT		brca2Δ-1		brca2Δ-1		rad51-1-2-a		rad51-1-2-b			WT		GFP-BRCA2		PpBRCA2*		CpBRCA2		AtBRCA2ΔDBD
	plate1-01	7198.9	plate1-02	4724.94	plate1-06	NA	plate1-00	6036.97	plate1-07	6877.89		Pheno-B1-WT-02	13168.1	Pheno-B1-GFP-04	15978.7	Pheno-B1-PpB2-01	15407.4	Pheno-B1-CpB2-05	12082.3	Pheno-B1-AtB2D-03	10993.4
	plate1-08	7119.53	plate1-09	5844.92	plate1-15	4801.03	plate1-04	6450.23	plate1-11	6615.38		Pheno-B1-WT-08	13036.3	Pheno-B1-GFP-06	15054.5	Pheno-B1-PpB2-09	14458.6	Pheno-B1-CpB2-10	12318.5	Pheno-B1-AtB2D-07	5154.68
	plate1-12	8052.43	plate1-16	5740.29	plate2-07	5270.81	plate1-13	7001.45	plate2-02	5873.55		Pheno-B1-WT-14	11884.7	Pheno-B1-GFP-11	15395.6	Pheno-B1-PpB2-13	12212.5	Pheno-B1-CpB2-12	11965.1	Pheno-B1-AtB2D-15	7341.69
	plate2-03	7654.62	plate2-00	3486.75	plate2-11	3916.49	plate2-06	6596.37	plate2-09	5237.03		Pheno-B1-WT-16	14939.3	Pheno-B1-GFP-19	14625.8	Pheno-B1-PpB2-17	14192	Pheno-B1-CpB2-18	11300	Pheno-B1-AtB2D-20	8017.29
	plate2-10	8224.44	plate2-04	6276.87	plate3-05	4794.83	plate2-15	7606.27	plate2-16	5250.92		Pheno-B1-WT-21	15109.4	Pheno-B1-GFP-23	14931.3	Pheno-B1-PpB2-25	12115.5	Pheno-B1-CpB2-24	12430	Pheno-B1-AtB2D-22	6659.07
	plate3-06	7534.89	plate2-13	5742.48	plate3-14	4343.88	plate3-03	6512.68	plate3-00	5870.99		Pheno-B2-WT-01	12757	Pheno-B2-GFP-02	16239.7	Pheno-B2-PpB2-03	14060.7	Pheno-B2-CpB2-04	13794.2	Pheno-B1-AtB2D-26	7430.9
	plate3-15	7528.02	plate3-02	4522.77	plate4-05	4516.41	plate3-10	6046.56	plate3-04	6078.93		Pheno-B2-WT-09	15546.9	Pheno-B2-GFP-08	13432.8	Pheno-B2-PpB2-07	13877.9	Pheno-B2-CpB2-06	12219.6	Pheno-B2-AtB2D-05	8618.57
	plate4-00	7287.51	plate3-09	4408.22	plate4-14	4626.29	plate4-02	5800.33	plate3-13	6425.59		Pheno-B2-WT-13	15484.3	Pheno-B2-GFP-14	13470.6	Pheno-B2-PpB2-15	14579.9	Pheno-B2-CpB2-11	12440.5	Pheno-B2-AtB2D-10	7401.82
	plate4-04	7069.78	plate3-16	4628.16	plate5-01	5121.24	plate4-09	6262.93	plate4-06	5673.38		Pheno-B2-WT-17	12596	Pheno-B2-GFP-16	14738.1	Pheno-B2-PpB2-20	13527.5	Pheno-B2-CpB2-19	13196.3	Pheno-B2-AtB2D-12	8789.89
	plate4-13	6956.89	plate4-03	3450.48	plate5-08	5322.69	plate4-16	6931.84	plate4-15	6704.18		Pheno-B2-WT-25	14117.7	Pheno-B2-GFP-21	12945.9	Pheno-B2-PpB2-22	13790.4	Pheno-B2-CpB2-23	10593.1	Pheno-B2-AtB2D-18	7368.1
	plate5-02	7027.73	plate4-10	6170.96	plate5-12	5667.15	plate5-05	5771.98	plate5-03	6559.02		Pheno-B3-WT-03	14404	Pheno-B3-GFP-05	14564	Pheno-B2-PpB2-26	12773.2	Pheno-B3-CpB2-02	12138.3	Pheno-B2-AtB2D-24	6640.72
	plate5-09	6329.32	plate5-06	5124.28	plate6-05	5592.78	plate5-14	7569.28	plate5-10	7147.04		Pheno-B3-WT-07	12519.2	Pheno-B3-GFP-10	14674.1	Pheno-B3-PpB2-04	13496.4	Pheno-B3-CpB2-08	12288.2	Pheno-B3-AtB2D-01	7692.83
	plate5-16	8439.1	plate5-15	5243.07	plate6-14	5179.77	plate6-03	7414.98	plate6-06	6430.43		Pheno-B3-WT-15	12874.5	Pheno-B3-GFP-12	13336.9	Pheno-B3-PpB2-06	12639.1	Pheno-B3-CpB2-14	12772.6	Pheno-B3-AtB2D-09	7056.78
	plate6-01	5938.95	plate6-07	5167.78			plate6-10	7137.57	plate6-15	7830.75		Pheno-B3-WT-20	13592.9	Pheno-B3-GFP-18	12642.8	Pheno-B3-PpB2-11	12277.8	Pheno-B3-CpB2-16	11427.8	Pheno-B3-AtB2D-13	7729.33
	plate6-08	8070.72	plate6-11	6523.7								Pheno-B3-WT-22	14618	Pheno-B3-GFP-24	14237.1	Pheno-B3-PpB2-19	13083.7	Pheno-B3-CpB2-21	11181.8	Pheno-B3-AtB2D-17	6628.94
	plate6-12	7914.17										Pheno-B3-WT-26	13496.8	Pheno-B4-GFP-03	15114.8	Pheno-B3-PpB2-23	12580.1	Pheno-B4-CpB2-01	13298.6	Pheno-B3-AtB2D-25	7603.58
												Pheno-B4-WT-04	15958.4	Pheno-B4-GFP-07	13631.8	Pheno-B4-PpB2-02	10945.4	Pheno-B4-CpB2-09	12214.8	Pheno-B4-AtB2D-05	7119.03
	Mean (µm)	7396.69		5166.48		4929.45		6652.82		6326.79		Pheno-B4-WT-06	12549.6	Pheno-B4-GFP-15	13485.4	Pheno-B4-PpB2-08	12414.6	Pheno-B4-CpB2-13	12292.1	Pheno-B4-AtB2D-10	7444.1
	Mean (mm)	7.39669		5.16648		4.92945		6.65282		6.32679		Pheno-B4-WT-11	12883.7	Pheno-B4-GFP-20	12589.8	Pheno-B4-PpB2-14	12536.4	Pheno-B4-CpB2-17	11207.5	Pheno-B4-AtB2D-12	7391.4
	Standard dev	676.035		971.052		524.05		634.251		722.453		Pheno-B4-WT-19	14102.1	Pheno-B4-GFP-22	13010.2	Pheno-B4-PpB2-16	13339.8	Pheno-B4-CpB2-25	11793.5	Pheno-B4-AtB2D-18	8026.05
												Pheno-B4-WT-23	13085.9	Pheno-B4-GFP-26	14493.4	Pheno-B4-PpB2--21	12643.9	Pheno-B5-CpB2-03	12984.2	Pheno-B4-AtB2D-24	7521.04
												Pheno-B5-WT-05	13739	Pheno-B5-GFP-01	16124.6	Pheno-B5-PpB2-04	15772.9	Pheno-B5-CpB2-07	12498.5	Pheno-B5-AtB2D-02	8596.95
												Pheno-B5-WT-10	14141.1	Pheno-B5-GFP-09	14451.1	Pheno-B5-PpB2-06	14901.5	Pheno-B5-CpB2-15	11979.6	Pheno-B5-AtB2D-08	8260.17
												Pheno-B5-WT-12	12654.6	Pheno-B5-GFP-13	15218.3	Pheno-B5-PpB2-11	12970.5	Pheno-B5-CpB2-20	11186.9	Pheno-B5-AtB2D-14	7543.11
												Pheno-B5-WT-18	11640.4	Pheno-B5-GFP-17	12710.9	Pheno-B5-PpB2-19	15459.5	Pheno-B5-CpB2-22	12099.5	Pheno-B5-AtB2D-16	7157.28
												Pheno-B5-WT-24	13597.3	Pheno-B5-GFP-25	12325.8	Pheno-B5-PpB2-23	11909.1	Pheno-B5-CpB2-26	12408.2	Pheno-B5-AtB2D-21	8663
												Pheno-B6-WT-05	13614.9	Pheno-B6-GFP-04	14080.2	Pheno-B6-PpB2-03	14416.5	Pheno-B6-CpB2-01	12351.2	Pheno-B6-AtB2D-02	7875.72
												Pheno-B6-WT-10	11999.2	Pheno-B6-GFP-06	13251.9	Pheno-B6-PpB2-07	13933.7	Pheno-B6-CpB2-09	12055	Pheno-B6-AtB2D-08	7390.65
												Pheno-B6-WT-12	13887.3	Pheno-B6-GFP-11	13109	Pheno-B6-PpB2-15	12545.1	Pheno-B6-CpB2-13	10953	Pheno-B6-AtB2D-14	7098.26
												Pheno-B6-WT-18	13222.1	Pheno-B6-GFP-19	12788.5	Pheno-B6-PpB2-20	12758.4	Pheno-B6-CpB2-17	11139.9	Pheno-B6-AtB2D-16	7242.4
												Pheno-B6-WT-24	12970.3	Pheno-B6-GFP-23	13928.6	Pheno-B6-PpB2-22	11370.7	Pheno-B6-CpB2-25	10559.8	Pheno-B6-AtB2D-21	5957.59
																Pheno-B6-PpB2-26	11718.4
												Mean (µm)	13759.1		14360.3		13442		12215.4		7570.47
												Mean (mm)	13.7591		14.3603		13.442		12.2154		7.57047
												Standard dev	1149.76		999.954		967.741		828.498		1248.07

## Sheet: S7. Raw data UV
	UV-B - Assay #1
	WT					brca2Δ-1					brca2Δ-1
	0 mJ/cm²	60 mJ/cm²	120 mJ/cm²	180 mJ/cm²	240 mJ/cm²	0 mJ/cm²	60 mJ/cm²	120 mJ/cm²	180 mJ/cm²	240 mJ/cm²	0 mJ/cm²	60 mJ/cm²	120 mJ/cm²	180 mJ/cm²	240 mJ/cm²
	17	39	9	6	0	8	5	2	0	0	18	12	0	0	0
	11	9	8	4	0	14	3	2	1	0	19	5	0	0	0
	20	20	10	13	1	16	7	3	0	0	22	14	0	0	0
	51	11	12	9	1	26	7	5	0	1	20	8	0	0	0
	46	17	23	9	4	16	3	1	1	0	20	7	0	0	0
	52	18	13	13	1	9	2	1	0	0	7	1	1	0	0
	31	11	28	4	4	11	0	0	1	0	14	3	2	0	0
	14	17	19	3	2	8	4	2	0	0	13	5	0	0	0
	19	12	7	5	1	14	6	2	1	0	19	8	0	0	0
	13	9	12	5	0	14	7	2	0	0	19	6	3	0	0
	Total	Total	Total	Total	Total	Total	Total	Total	Total	Total	Total	Total	Total	Total	Total
	274	163	141	71	14	136	44	20	4	1	171	69	6	0	0
	Survival rate					Survival rate					Survival rate
	1	0.594891	0.514599	0.259124	0.0510949	1	0.323529	0.147059	0.0294118	0.00735294	1	0.403509	0.0350877	0	0
	UV-B - Assay #2
	WT					brca2Δ-1					brca2Δ-1
	0 mJ/cm²	60 mJ/cm²	120 mJ/cm²	180 mJ/cm²	240 mJ/cm²	0 mJ/cm²	60 mJ/cm²	120 mJ/cm²	180 mJ/cm²	240 mJ/cm²	0 mJ/cm²	60 mJ/cm²	120 mJ/cm²	180 mJ/cm²	240 mJ/cm²
	54	13	12	8	2	19	4	3	0	0	24	10	1	0	0
	28	6	13	4	0	27	7	0	0	0	19	3	1	0	0
	29	16	9	3	0	22	7	0	1	0	10	4	0	0	0
	40	19	14	1	0	13	5	1	0	0	10	2	0	0	0
	21	20	18	5	0	7	7	0	0	0	2	6	0	0	0
	13	17	23	9	0	12	12	2	0	0	17	1	1	0	0
	14	22	11	7	0	12	14	3	1	0	15	4	1	0	0
	9	17	7	7	0	15	3	2	0	0	20	0	0	0	0
	19	16	9	3	0	5	2	1	0	0	26	1	0	0	0
	9	18	6	7	1	3	2	0	1	0	17	0	0	0	0
	Total	Total	Total	Total	Total	Total	Total	Total	Total	Total	Total	Total	Total	Total	Total
	236	164	122	54	3	135	63	12	3	0	160	31	4	0	0
	Survival rate					Survival rate					Survival rate
	1	0.694915	0.516949	0.228814	0.0127119	1	0.466667	0.0888889	0.0222222	0	1	0.19375	0.025	0	0
	UV-B - Assay #3
	WT					brca2Δ-1					brca2Δ-1
	0 mJ/cm²	60 mJ/cm²	120 mJ/cm²	180 mJ/cm²	240 mJ/cm²	0 mJ/cm²	60 mJ/cm²	120 mJ/cm²	180 mJ/cm²	240 mJ/cm²	0 mJ/cm²	60 mJ/cm²	120 mJ/cm²	180 mJ/cm²	240 mJ/cm²
	51	55	53	26	2	3	9	4	0	0	9	1	0	0	0
	50	53	36	16	2	3	5	5	0	0	18	2	0	0	0
	41	69	42	7	3	6	3	0	0	0	22	2	1	0	0
	46	37	34	5	0	9	5	0	0	0	21	1	2	0	0
	49	32	23	11	5	15	10	1	0	0	10	0	0	0	0
	57	28	40	9	6	33	5	0	0	0	9	4	3	0	0
	34	39	42	24	3	7	4	0	0	0	23	0	0	0	0
	33	46	45	7	1	6	5	0	0	0	21	0	0	0	0
	54	51	29	19	1	12	6	0	2	0	25	5	0	0	0
	39	64	53	15	5	6	7	0	1	0	22	3	2	1	0
	Total	Total	Total	Total	Total	Total	Total	Total	Total	Total	Total	Total	Total	Total	Total
	454	474	397	139	28	100	59	10	3	0	180	18	8	1	0
	Survival rate					Survival rate					Survival rate
	1	1.04405	0.874449	0.306167	0.061674	1	0.59	0.1	0.03	0	1	0.1	0.0444444	0.00555556	0
	Total of three experiments
	WT					brca2Δ-1					brca2Δ-1
	0 mJ/cm²	60 mJ/cm²	120 mJ/cm²	180 mJ/cm²	240 mJ/cm²	0 mJ/cm²	60 mJ/cm²	120 mJ/cm²	180 mJ/cm²	240 mJ/cm²	0 mJ/cm²	60 mJ/cm²	120 mJ/cm²	180 mJ/cm²	240 mJ/cm²
	274	163	141	71	14	136	44	20	4	1	171	69	6	0	0
	236	164	122	54	3	135	63	12	3	0	160	31	4	0	0
	454	474	397	63	7	100	59	10	3	0	180	18	8	1	0
	Total	Total	Total	Total	Total	Total	Total	Total	Total	Total	Total	Total	Total	Total	Total
	964	801	660	188	24	371	166	42	10	1	511	118	18	1	0
	Survival rate					Survival rate					Survival rate
	1	0.830913	0.684647	0.195021	0.0248963	1	0.447439	0.113208	0.0269542	0.00269542	1	0.23092	0.035225	0.00195695	0

## Sheet: S8. Raw data bleomycin
	Bleomycin - Assay #1
	WT
	0 ng/ml			0,32 ng/ml			1,6 ng/ml			8 ng/ml			40 ng/ml			200 ng/ml			0 ng/ml	0,32 ng/ml	1,6 ng/ml	8 ng/ml	40 ng/ml	200 ng/ml
	P1	P2	P1 + P2	P1	P2	P1 + P2	P1	P2	P1 + P2	P1	P2	P1 + P2	P1	P2	P1 + P2	P1	P2	P1 + P2	0.305405	0.429577	0.425606	0.502128	0.199005	0
Regenerant cells	66	47	113	62	60	122	57	66	123	63	55	118	18	22	40	0	0	0
Dead cells	119	138	257	79	83	162	76	90	166	59	58	117	70	91	161	73	63	136
Total	185	185	370	141	143	284	133	156	289	122	113	235	88	113	201	73	63	136
	GFP-BRCA2
	0 ng/ml			0,32 ng/ml			1,6 ng/ml			8 ng/ml			40 ng/ml			200 ng/ml			0 ng/ml	0,32 ng/ml	1,6 ng/ml	8 ng/ml	40 ng/ml	200 ng/ml
	P1	P2	P1 + P2	P1	P2	P1 + P2	P1	P2	P1 + P2	P1	P2	P1 + P2	P1	P2	P1 + P2	P1	P2	P1 + P2	0.295265	0.37931	0.417544	0.450777	0.17801	0
Regenerant cells	51	55	106	49	61	110	57	62	119	39	48	87	17	17	34	0	0	0
Dead cells	134	119	253	87	93	180	72	94	166	58	48	106	77	80	157	69	66	135
Total	185	174	359	136	154	290	129	156	285	97	96	193	94	97	191	69	66	135
	brca2Δ-1
	0 ng/ml			0,32 ng/ml			1,6 ng/ml			8 ng/ml			40 ng/ml			200 ng/ml			0 ng/ml	0,32 ng/ml	1,6 ng/ml	8 ng/ml	40 ng/ml	200 ng/ml
	P1	P2	P1 + P2	P1	P2	P1 + P2	P1	P2	P1 + P2	P1	P2	P1 + P2	P1	P2	P1 + P2	P1	P2	P1 + P2	0.430693	0.342857	0.244565	0.0186047	0	0
Regenerant cells	37	50	87	39	21	60	18	27	45	1	3	4	0	0	0	0	0	0
Dead cells	55	60	115	66	49	115	61	78	139	115	96	211	81	85	166	84	65	149
Total	92	110	202	105	70	175	79	105	184	116	99	215	81	85	166	84	65	149
	brca2Δ-2
	0 ng/ml			0,32 ng/ml			1,6 ng/ml			8 ng/ml			40 ng/ml			200 ng/ml			0 ng/ml	0,32 ng/ml	1,6 ng/ml	8 ng/ml	40 ng/ml	200 ng/ml
	P1	P2	P1 + P2	P1	P2	P1 + P2	P1	P2	P1 + P2	P1	P2	P1 + P2	P1	P2	P1 + P2	P1	P2	P1 + P2	0.274194	0.224719	0.111888	0.011236	0.00877193	0
Regenerant cells	16	18	34	10	10	20	6	10	16	1	0	1	0	1	1	0	0	0
Dead cells	55	35	90	40	29	69	57	70	127	45	43	88	48	65	113	76	58	134
Total	71	53	124	50	39	89	63	80	143	46	43	89	48	66	114	76	58	134
	Bleomycin - Assay #2
	WT
	0 ng/ml			0,32 ng/ml			1,6 ng/ml			8 ng/ml			40 ng/ml			200 ng/ml			0 ng/ml	0,32 ng/ml	1,6 ng/ml	8 ng/ml	40 ng/ml	200 ng/ml
	P1	P2	P1 + P2	P1	P2	P1 + P2	P1	P2	P1 + P2	P1	P2	P1 + P2	P1	P2	P1 + P2	P1	P2	P1 + P2	0.564987	0.640625	0.654155	0.634518	0.37193	0
Regenerant cells	104	109	213	110	95	205	130	114	244	68	57	125	49	57	106	0	0	0
Dead cells	91	73	164	58	57	115	57	72	129	39	33	72	79	100	179	138	164	302
Total	195	182	377	168	152	320	187	186	373	107	90	197	128	157	285	138	164	302
	GFP-BRCA2
	0 ng/ml			0,32 ng/ml			1,6 ng/ml			8 ng/ml			40 ng/ml			200 ng/ml			0 ng/ml	0,32 ng/ml	1,6 ng/ml	8 ng/ml	40 ng/ml	200 ng/ml
	P1	P2	P1 + P2	P1	P2	P1 + P2	P1	P2	P1 + P2	P1	P2	P1 + P2	P1	P2	P1 + P2	P1	P2	P1 + P2	0.610811	0.571429	0.757353	0.607692	0.211009	0
Regenerant cells	61	52	113	49	39	88	48	55	103	42	37	79	13	10	23	0	0	0
Dead cells	30	42	72	36	30	66	18	15	33	26	25	51	42	44	86	76	61	137
Total	91	94	185	85	69	154	66	70	136	68	62	130	55	54	109	76	61	137
	brca2Δ-1
	0 ng/ml			0,32 ng/ml			1,6 ng/ml			8 ng/ml			40 ng/ml			200 ng/ml			0 ng/ml	0,32 ng/ml	1,6 ng/ml	8 ng/ml	40 ng/ml	200 ng/ml
	P1	P2	P1 + P2	P1	P2	P1 + P2	P1	P2	P1 + P2	P1	P2	P1 + P2	P1	P2	P1 + P2	P1	P2	P1 + P2	0.581683	0.471698	0.289575	0.0502513	0.0347222	0
Regenerant cells	109	126	235	60	65	125	37	38	75	0	10	10	0	5	5	0	0	0
Dead cells	81	88	169	66	74	140	92	92	184	91	98	189	77	62	139	118	156	274
Total	190	214	404	126	139	265	129	130	259	91	108	199	77	67	144	118	156	274
	brca2Δ-2
	0 ng/ml			0,32 ng/ml			1,6 ng/ml			8 ng/ml			40 ng/ml			200 ng/ml			0 ng/ml	0,32 ng/ml	1,6 ng/ml	8 ng/ml	40 ng/ml	200 ng/ml
	P1	P2	P1 + P2	P1	P2	P1 + P2	P1	P2	P1 + P2	P1	P2	P1 + P2	P1	P2	P1 + P2	P1	P2	P1 + P2	0.494574	0.557789	0.291291	0	0.0117647	0
Regenerant cells	168	151	319	58	53	111	45	52	97	0	0	0	1	1	2	0	0	0
Dead cells	176	150	326	43	45	88	120	116	236	107	91	198	88	80	168	237	182	419
Total	344	301	645	101	98	199	165	168	333	107	91	198	89	81	170	237	182	419
	Bleomycin - Assay #3
	WT
	0 ng/ml			0,32 ng/ml			1,6 ng/ml			8 ng/ml			40 ng/ml			200 ng/ml			0 ng/ml	0,32 ng/ml	1,6 ng/ml	8 ng/ml	40 ng/ml	200 ng/ml
	P1	P2	P1 + P2	P1	P2	P1 + P2	P1	P2	P1 + P2	P1	P2	P1 + P2	P1	P2	P1 + P2	P1	P2	P1 + P2	0.398649	0.491018	0.459384	0.467085	0.259259	0.00364964
Regenerant cells	88	89	177	88	76	164	82	82	164	73	76	149	32	38	70	0	1	1
Dead cells	144	123	267	87	83	170	85	108	193	103	67	170	99	101	200	156	117	273
Total	232	212	444	175	159	334	167	190	357	176	143	319	131	139	270	156	118	274
	GFP-BRCA2
	0 ng/ml			0,32 ng/ml			1,6 ng/ml			8 ng/ml			40 ng/ml			200 ng/ml			0 ng/ml	0,32 ng/ml	1,6 ng/ml	8 ng/ml	40 ng/ml	200 ng/ml
	P1	P2	P1 + P2	P1	P2	P1 + P2	P1	P2	P1 + P2	P1	P2	P1 + P2	P1	P2	P1 + P2	P1	P2	P1 + P2	0.460417	0.536193	0.571831	0.524476	0.339564	0.0220386
Regenerant cells	106	115	221	107	93	200	98	105	203	83	67	150	54	55	109	4	4	8
Dead cells	135	124	259	95	78	173	69	83	152	61	75	136	105	107	212	188	167	355
Total	241	239	480	202	171	373	167	188	355	144	142	286	159	162	321	192	171	363
	brca2Δ-1
	0 ng/ml			0,32 ng/ml			1,6 ng/ml			8 ng/ml			40 ng/ml			200 ng/ml			0 ng/ml	0,32 ng/ml	1,6 ng/ml	8 ng/ml	40 ng/ml	200 ng/ml
	P1	P2	P1 + P2	P1	P2	P1 + P2	P1	P2	P1 + P2	P1	P2	P1 + P2	P1	P2	P1 + P2	P1	P2	P1 + P2	0.418182	0.435897	0.166667	0	0	0
Regenerant cells	12	11	23	9	8	17	2	3	5	0	0	0	0	0	0	0	0	0
Dead cells	19	13	32	12	10	22	15	10	25	13	8	8	17	15	32	20	16	36
Total	31	24	55	21	18	39	17	13	30	13	8	8	17	15	32	20	16	36
	brca2Δ-2
	0 ng/ml			0,32 ng/ml			1,6 ng/ml			8 ng/ml			40 ng/ml			200 ng/ml			0 ng/ml	0,32 ng/ml	1,6 ng/ml	8 ng/ml	40 ng/ml	200 ng/ml
	P1	P2	P1 + P2	P1	P2	P1 + P2	P1	P2	P1 + P2	P1	P2	P1 + P2	P1	P2	P1 + P2	P1	P2	P1 + P2	0.592593	0.607143	0.181818	0.0384615	0	0
Regenerant cells	11	5	16	7	10	17	4	2	6	1	0	1	0	0	0	0	0	0
Dead cells	6	5	11	6	5	11	16	11	27	12	13	25	16	12	28	11	15	26
Total	17	10	27	13	15	28	20	13	33	13	13	26	16	12	28	11	15	26
	Bleomycin - Total
	WT
																			0 ng/ml	0,32 ng/ml	1,6 ng/ml	8 ng/ml	40 ng/ml	200 ng/ml
																			0.423014	0.520407	0.513048	0.534577	0.276731	0.00121655
	GFP-BRCA2
																			0 ng/ml	0,32 ng/ml	1,6 ng/ml	8 ng/ml	40 ng/ml	200 ng/ml
																			0.455497	0.495644	0.582243	0.527648	0.242861	0.00734619
	brca2Δ-1
																			0 ng/ml	0,32 ng/ml	1,6 ng/ml	8 ng/ml	40 ng/ml	200 ng/ml
																			0.476853	0.416818	0.233602	0.022952	0.0115741	0
	brca2Δ-2
																			0 ng/ml	0,32 ng/ml	1,6 ng/ml	8 ng/ml	40 ng/ml	200 ng/ml
																			0.453787	0.463217	0.194999	0.0165658	0.00684555	0

## Sheet: S9. Raw data Mutator
	Mutator Phenotype
	Plant identifier	Location of mutation on APT gene														Kind of mutation			Comments
		Exon 1	Intron	Exon 2	Intron	Exon 3	Intron	Exon 4	Intron	Exon 5	Intron	Exon 6	Intron	Exon 7	3' UTR	Insertion	Deletion	SNP
	WTRe-MP-1	-	-	-	-	-	X	-	-	-						-	-	1	1 SNP G::T one bp after exon 3: G/GTGC		WT
	brca2-37-MP-2	-	-	-	-	-	-	-	-	-	-	-	-	-	-	-	-	-	No mutation in the whole CDS - including 5' et 3' UTR - promotor region ?		SNP exon	0
	brca2-37-MP-4	-	-	-	-	-	-	X	-	-						-	-	1	1 SNP C::T at the end of exon 4: AATGCGCAAGCCTCGTAAACTTCCAGG (Pro to Ser)		MMEJ	0
	brca2-37-MP-5	-	X	X	-	-	-	-	-	-	-	-	-	-	-	-	X - 110 bp	-	AGTAGGAGGATTGGATTTGAATTGTGGG...GACCCTCGGATCCAGTATATC - MMEJ		NHEJ	0
	brca2-37-MP-6	-	-	-	-	X	-	-	-	-						-	-	1	1 SNP A::T in the middle of exon 3: ATAAGGCTTTCAAAGACACGATCGACA (Lys to stop)		Splicing site	1
	brca2-37-MP-8	-	-	-	X	-	-	-	-	-						-	-	1	1 SNP G::A one bp before exon 3: GCAG/G		Total	1
	brca2-37-MP-9	-	-	-	-	-	-	-	-	-	-	-	-	X	-	-	-	1	1 SNP G::T in the exon 7: AG/GGTCGTGAGAAGTTGT (Glu to stop)		Outside CDS	0
	brca2-37-MP-12	-	-	-	-	-	-	X	-	-						-	-	1	1 SNP C::T at the start of exon 4: TTGAAGCTCGAGGTTTTATCT (Arg to stop)
	brca2-37-MP-13	-	-	-	-	-	-	-	X	-						-	-	1	1 SNP T::G one bp after exon 4: G/GTAA
	brca2-37-MP-16	-	-	-	-	-	X	-	-	-						-	-	1	1 SNP G::C one bp after exon 3: G/GTGC
	brca2-37-MP-17	-	-	-	-	-	-	-	X	-						-	-	1	1 SNP C::T in the middle of exon 4: TTTGGGCCACCCATTGCTCTTG (Pro to His)
	brca2-37-MP-19	-	-	-	-	-	-	-	X	-						-	-	1	1 SNP G::C in the middle of exon 4: GCCACCCATTGCTCTTGCCATCG (Ala to Pro)		brca2Δ-1
	brca2-37-MP-22	-	-	-	-	-	X	X	-	-						X - 1 bp	X - 116 bp	-	AGGCAACCGTTACGTTTACTAAATTTGGGAAGATTGTC...CCATCGGTGCGAAGTTTGTGCCAATGCGCAAGC - NHEJ		SNP exon	10
	brca2-37-MP-23	-	-	-	-	-	-	X	-	-						-	X - 16 bp	-	TTTGGGCCACCCATTGCTCTTGCCATCGGTGCGAAGTTT - MMEJ		MMEJ	8
	brca2-37-MP-27	-	-	-	-	X	-	-	-	-						-	X - 6 bp	-	CTTTGTTGAGCGTTACCGGGACCAGAAG - NHEJ		NHEJ	5
	brca2-37-MP-31	-	-	-	-	-	-	-	-	X						-	X - 24 bp	-	TTAATTGCCACCGGAGGCACTCTTGGAGCTGCCATCAAATTGC - MMEJ		Splicing site	4
	brca2-37-MP-32	-	-	-	-	-	-	-	-	X						-	-	1	1 SNP A::C at the end of exon 5: TTATTGTTGATGACTTAA (Asp to Ala)		Total	27
	brca2-37-MP-33	-	-	-	-	-	-	-	-	-	-	-	X	-	-	X - 1 bp	-	1	1 inser G + 1 SNP A::T one bp after exon 6: G/GGTATT		Outside CDS	2
	brca2-37-MP-34	-	-	-	-	-	-	X	-	-						-	X - 16 bp	-	TTTGGGCCACCCATTGCTCTTGCCATCGGTGCGAAGTTT - MMEJ
	brca2-37-MP-36	-	-	-	-	-	-	-	-	-	-	-	-	X	-	-	-	1	1 SNP A::T on STOP codon: GAGGGCGAGTAAGCTTCACCAT (Stop to Leu)
	brca2-37-MP-37	-	X	X	-	-	-	-	-	-	-	-	-	-	-	-	X - 283 bp	-	GCCTGTGATGCGGTTGTTGTTGTTGTTGTTGGAGAAGCCCTTT...TCCGTACCATTCCTGATTTTCCTCACAAAGGTACTATGCTCCACGCC - NEHJ
	brca2-37-MP-39	-	-	-	-	X	-	-	-	-						-	X - 40 bp	-	TGTGACGACGTTGCTGTTGGATCATAAGGCTTTCAAAGACACGATCGACATCTTTGTTGAGC - NHEJ
	brca2-37-MP-40	-	-	-	-	-	-	-	-	-	-	-	-	X	-	-	X - 13 bp	-	TTTGCAG/GGTCGTGAGAAGTTGTCGGGCAAGCCGCTGT - MMEJ
	brca2-37-MP-42	-	-	-	-	-	-	-	-	-	-	-	-	X	-	-	X - 18 bp	-	GCAG/GGTCGTGAGAAGTTGTCGGGCAAGCCGCTGTACATCTTGGTG - MMEJ
	brca2-37-MP-44	-	-	-	-	-	-	-	-	-	X	X	-	-	-	-	X - 73 bp	-	TTTGACCTTGAAAGTTGACACCACCTTGT./..TTGAGCTGGTAGACCTGAAG/GTATTTTT - MMEJ
	brca2-37-MP-45	-	-	-	-	-	-	-	-	-	-	-	-	X	-	-	X - 1 bp	-	GTCGGGCAAGCCG - NHEJ
	brca2-37-MP-46	-	-	-	-	-	-	-	-	X						-	-	1	1 SNP C::A at the start of exon 5: GAGTATGGTACCGATTGCATTGA (Thr to Thr => silent SNP or possible alternative splicing)
	brca2-37-MP-50	-	-	-	-	-	-	-	-	-	-	-	-	-	-	-	-	-	No mutation in the whole CDS - including 5' et 3' UTR - promotor region ?
	brca2-37-MP-51	-	-	-	-	-	-	X	-	-						-	X - 16 bp	-	TTTGGGCCACCCATTGCTCTTGCCATCGGTGCGAAGTTT - MMEJ
	brca2-81-MP-1	-	-	-	-	-	-	X	-	-						-	-	1	1 SNP C::T at the end of exon 4: AATGCGCAAGCCTCGTAAACTTCCAGG (Pro to Ser)		brca2Δ-2
	brca2-81-MP-2	-	-	-	-	-	-	-	-	X	-	-	-	-	-	-	-	1	1 SNP G::T at the end of exon 5: TGCCATCAAATTGCTAGGTTT (Leu to Phe)		SNP exon	11
	brca2-81-MP-3	-	-	-	-	-	-	-	-	-	-	-	-	X	-	X - 37 bp	X - 17 bp	-	GGGCGAGGTCATTGGTTCTATGAAGTGCCAATCCTATATATATGTAAGCTTCACCATCCCCGAACTGTC - NHEJ		MMEJ	5
	brca2-81-MP-5	-	-	-	-	-	-	-	-	X						-	-	1	1 SNP G::T at the start of exon 5: TCTAGAGTATGGTACCGATTGCAT (Gly to Val)		NHEJ	3
	brca2-81-MP-7	-	-	-	-	-	-	-	-	X						-	X - 14 bp	-	GCGCGTAGTTATTGTTGATGACTTAATTGCCACCG - MMEJ		Splicing site	2
	brca2-81-MP-8	-	-	-	-	X	-	-	-	-						-	-	1	1 SNP G::T in the middle of exon 3: CATCTTTGTTGAGCGTTACCGG (Glu to stop)		Total	21
	brca2-81-MP-10	-	-	-	-	-	-	-	-	-	-	-	-	-	-	-	-	-	No mutation in the whole CDS - including 5' et 3' UTR - promotor region ?		Outside CDS	1
	brca2-81-MP-11	-	-	-	-	-	-	X	-	-						-	-	1	1 SNP G::T at the start of exon 4: GCTCGAGGTTTTATC (Gly to Val)
	brca2-81-MP-12	-	-	-	-	-	X	-	-	-						-	-	1	1 SNP C::G two bp before exon 4 : TTTGAG/
	brca2-81-MP-13	-	-	-	-	-	-	-	-	X	-	-	-	-	-	-	-	1	1 SNP G::A at the end of exon 5: AATTGCCACCGGAGGCACTCTTG (Gly to Arg)
	brca2-81-MP-17	-	-	-	-	X	-	-	-	-						-	-	1	1 SNP T::A at the start of exon 3: GCATTATGTTCCGAGATG (Ile to Asn)
	brca2-81-MP-19	-	-	-	-	-	-	X	X	-						-	X - 11 bp	-	CCTCGTAAACTTCCAGGTAAGGGTTGACAG -MMEJ
	brca2-81-MP-20	-	-	-	-	-	-	-	-	-	-	X	-	-	-	-	X - 1 bp	1	1 del G + 1 SNP A::T at the end of exon 6: GGTTGAGCTGGTAGACCTGAAG
	brca2-81-MP-24	-	-	-	-	X	X	-	-	-						X - 2 bp	X - 60 bp	-	GGGACCAGAAGGTACGGACGTCATTGTGGGTG...CCATAACGGTTTTGTGTAATAATTTGAAGGCAA - NHEJ
	brca2-81-MP-25	-	-	-	-	-	-	-	-	X						-	-	1	1 SNP G::C at the start of exon 5 : AGTATAGTCTAGAGTATGGTA (Glu to Gln)
	brca2-81-MP-26	X	X	-	-	-	-	-	-	-	-	-	-	-	-	-	X - 201 bp	-	GCAATTTTGTTGCAGTGCTTTGGATTCTCGTGGT...TGGGCACAGTGCCTGTGATGCGGTTGTTG - MMEJ
	brca2-81-MP-28	-	-	-	-	-	-	-	-	X	-	-	-	-	-	-	-	1	1 SNP G::A at the end of exon 5 : TTGCCACCGGAGGCACTCTTGGAG (Gly to Ser)
	brca2-81-MP-29	-	-	-	-	-	-	-	X	-						-	X - 5 bp	-	CAAACTTCCAGGTAAGGGTTGACAGGC -MMEJ in the intron but 1 bp after exon (GT site)
	brca2-81-MP-31	-	-	-	-	X	-	-	-	-						-	X - 34 bp	-	GCTTTCAAAGACACGATCGACATCTTTGTTGAGCGTTACCGGGACCAGAAGGTGG - MMEJ
	brca2-81-MP-32	-	-	-	-	-	-	-	-	X	X					-	X - 117 bp	-	CTCTTGGAGCTGCCATCAAATTGCTAGGTTT...TTTAGACGTTGGATCCAACTA - NHEJ
	brca2-81-MP-35	-	-	-	-	X	-	-	-	-						-	-	1	1 SNP G::C at the end of exon 3, disturbing exon 4 : TGTGG/GTGC (Gly to Pro)
	brca2-81-MP-37	-	-	-	-	-	-	-	-	X	-	-	-	-	-	-	-	1	1 SNP T::G in the middle of exon 5 : TGATGACTTAATTGCCACCGGAGGC (Ile to Ser)

## Sheet: S10. Raw data Meiosis
	WT					GFP-BRCA2					brca2Δ-1					brca2Δ-2					Total brca2Δ			rad51-1-2
	Phase	Cell number	Including defect	% defect		Phase	Cell number	Including defect	% defect		Phase	Cell number	Including defect	% defect		Phase	Cell number	Including defect	% defect		Total defects	% defect		Phase	Cell number	Including defect	% defect
	leptotene	27				leptotene	28				leptotene	38				leptotene	32				0	0		leptotene	8
	zygotene	33				zygotene	9				zygotene	37				zygotene	10				0	0		zygotene	6
	pachytene	13				pachytene	9				pachytene	21	2			pachytene	8				2	0.0689655		pachytene	3
	diplotene	6				diplotene	2				diplotene	6	2			diplotene	11	2	0.181818		4	0.235294		diplotene	0
	diakinesis	3				diakinesis	0				diakinesis	5				diakinesis	2		0		0	0		diakinesis	7	1	0.142857
	metaphase	43	2	0.0465116		metaphase	16	0	0		metaphase	52	9	0.173077		metaphase	4	3	0.75		12	0.214286		metaphase	143	19	0.132867
	anaphase	12		0		anaphase	4		0		anaphase	7	3	0.428571		anaphase	0				3	0.428571		anaphase	10	10
	telophase	20		0		telophase	8		0		telophase	16	7	0.4375		telophase	0				7	0.4375		telophase	16	13
	metaphase II	8	0	0		metaphase II	3	0	0		metaphase II	40	36	0.9		metaphase II	2	2	1		38	0.904762		metaphase II	11	9	0.818182
	anaphase II	0				anaphase II	0				anaphase II	4	3	0.75		anaphase II	1	1	1		4	0.8		anaphase II	0
	telophase II	6				telophase II	0				telophase II	16	14	0.875		telophase II	0				14	0.875		telophase II	5	4	0.8
	tetrads	0				tetrads	12				tetrads	13	12	0.923077		tetrads	5	5	1		17	0.944444		tetrads	0
	Total	171				Total	91				Total	255				Total	75				0	0		Total	209
	File identifier	Phase	Comment			File identifier	Phase	Comment			File identifier	Phase	Comment			File identifier	Phase	Comment						File identifier	Phase	Comment
	ACN-SpreadsWTRe22-#1-01	leptotene				ACN-SpreadsGFP-BRCA2-#1-01	metaphase				ACN-Spreadsbrca2-37#2-01	tetrads	defect			ACN-Spreadsbrca2-81-#1-01	tetrads	defect						ACN-Spreads-rad51-1-2-A3#6-01	leptotene
	ACN-SpreadsWTRe22-#1-02	-	Zygo or diplo			ACN-SpreadsGFP-BRCA2-#1-02	metaphase				ACN-Spreadsbrca2-37#2-02	-				ACN-Spreadsbrca2-81-#2-01	diplotene	defect						ACN-Spreads-rad51-1-2-A3#6-02	leptotene
	ACN-SpreadsWTRe22-#1-03	leptotene				ACN-SpreadsGFP-BRCA2-#1-03	telophase				ACN-Spreadsbrca2-37#2-03	pachytene				ACN-Spreadsbrca2-81-#2-02	tetrads	defects						ACN-Spreads-rad51-1-2-A3#6-03	zygotene
	ACN-SpreadsWTRe22-#1-04	leptotene				ACN-SpreadsGFP-BRCA2-#1-04	telophase				ACN-Spreadsbrca2-37#2-04	idem				ACN-Spreadsbrca2-81-#2-03	metaphase	bad alignment						ACN-Spreads-rad51-1-2-A3#6-04	leptotene
	ACN-SpreadsWTRe22-#1-05	leptotene				ACN-SpreadsGFP-BRCA2-#1-05	metaphase II				ACN-Spreadsbrca2-37#2-05	idem				ACN-Spreadsbrca2-81-#2-04	pachytene							ACN-Spreads-rad51-1-2-A3#7-01	metaphase
	ACN-SpreadsWTRe22-#1-06	leptotene				ACN-SpreadsGFP-BRCA2-#1-06	metaphase				ACN-Spreadsbrca2-37#2-06	zygotene				ACN-Spreadsbrca2-81-#2-05	pachytene							ACN-Spreads-rad51-1-2-A3#7-02	leptotene
	ACN-SpreadsWTRe22-#1-07	leptotene				ACN-SpreadsGFP-BRCA2-#1-07	leptotene	two cells			ACN-SpreadsPhyscobrca2-37 - #1-01	metaphase	univalent			ACN-Spreadsbrca2-81-#2-06	tetrads	defects						ACN-Spreads-rad51-1-2-A3#7-03	metaphase
	ACN-SpreadsWTRe22-#1-08	zygotene				ACN-SpreadsGFP-BRCA2-#1-08	metaphase				ACN-SpreadsPhyscobrca2-37 - #1-02	leptotene				ACN-Spreadsbrca2-81-#2-07	-							ACN-Spreads-rad51-1-2-A3#7-04	metaphase
	ACN-SpreadsWTRe22-#1-09	diplotene				ACN-SpreadsGFP-BRCA2-#1-09	metaphase II				ACN-SpreadsPhyscobrca2-37 - #1-03	metaphase	lagging chr			ACN-Spreadsbrca2-81-#2-08	diplotene							ACN-Spreads-rad51-1-2-A3#7-05	diakinesis
	ACN-SpreadsWTRe22-#1-10	leptotene				ACN-SpreadsGFP-BRCA2-#1-10	telophase				ACN-SpreadsPhyscobrca2-37 - #1-04	telophase II				ACN-Spreadsbrca2-81-#2-09	pre- meiotic ?	leptotene ?						ACN-Spreads-rad51-1-2-A3#7-06	metaphase
	ACN-SpreadsWTRe22-#1-11	zygotene				ACN-SpreadsGFP-BRCA2-#1-11	telophase				ACN-SpreadsPhyscobrca2-37 - #1-05	metaphase	lagging chr			ACN-Spreadsbrca2-81-#2-10	tetrads	defects						ACN-Spreads-rad51-1-2-A3#7-07	metaphase
	ACN-SpreadsWTRe22-#1-12	diplotene				ACN-SpreadsGFP-BRCA2-#1-12	telophase				ACN-SpreadsPhyscobrca2-37 - #1-06	anaphase	univalent and lagging chr			ACN-Spreadsbrca2-81-#2-11	diplotene							ACN-Spreads-rad51-1-2-A3#7-08	metaphase
	ACN-SpreadsWTRe22-#1-13	leptotene				ACN-SpreadsGFP-BRCA2-#1-13	metaphase				ACN-SpreadsPhyscobrca2-37 - #1-07	telophase				ACN-Spreadsbrca2-81-#3-13	-							ACN-Spreads-rad51-1-2-A3#7-09	metaphase
	ACN-SpreadsWTRe22-#1-14	zygotene				ACN-SpreadsGFP-BRCA2-#1-14	-	two cells			ACN-SpreadsPhyscobrca2-37 - #1-08	telophase				ACN-Spreadsbrca2-81-#3-14	zygotene							ACN-Spreads-rad51-1-2-A3#7-10	metaphase
	ACN-SpreadsWTRe22-#1-15	pachytene				ACN-SpreadsGFP-BRCA2-#1-15	anaphase				ACN-SpreadsPhyscobrca2-37 - #1-09	telophase	fragmentation			ACN-Spreadsbrca2-81-#3-15	metaphase II	entanglement						ACN-Spreads-rad51-1-2-A3#7-11	metaphase
	ACN-SpreadsWTRe22-#1-16	zygotene				ACN-SpreadsGFP-BRCA2-#1-16	telophase				ACN-SpreadsPhyscobrca2-37 - #1-10	telophase				ACN-Spreadsbrca2-81-#3-16	leptotene							ACN-Spreads-rad51-1-2-A3#7-12	metaphase
	ACN-SpreadsWTRe22-#1-17	zygotene				ACN-SpreadsGFP-BRCA2-#1-17	telophase				ACN-SpreadsPhyscobrca2-37 - #1-11	telophase				ACN-Spreadsbrca2-81-#3-17	leptotene							ACN-Spreads-rad51-1-2-A3#7-13	metaphase
	ACN-SpreadsWTRe22-#1-18	leptotene				ACN-SpreadsGFP-BRCA2-#1-18	anaphase				ACN-SpreadsPhyscobrca2-37 - #1-12	telophase II				ACN-Spreadsbrca2-81-#3-18	pachytene							ACN-Spreads-rad51-1-2-A3#7-14	metaphase
	ACN-SpreadsWTRe22-#1-19	pachytene				ACN-SpreadsGFP-BRCA2-#1-19	metaphase II				ACN-SpreadsPhyscobrca2-37 - #1-13	metaphase II	entanglement			ACN-Spreadsbrca2-81-#3-19	pachytene							ACN-Spreads-rad51-1-2-A3#7-15	diakinesis
	ACN-SpreadsWTRe22-#1-20	leptotene				ACN-SpreadsGFP-BRCA2-#1-20	telophase				ACN-SpreadsPhyscobrca2-37 - #1-14	anaphase	lagging chr			ACN-Spreadsbrca2-81-#3-20	idem							ACN-Spreads-rad51-1-2-A3#7-16	metaphase
	ACN-SpreadsWTRe22-#1-21	mitotic				ACN-SpreadsGFP-BRCA2-#1-21	metaphase				ACN-SpreadsPhyscobrca2-37 - #1-15	telophase II	fragmentation			ACN-Spreadsbrca2-81-#3-21	diplotene							ACN-Spreads-rad51-1-2-A3#7-17	pachytene
	ACN-SpreadsWTRe22-#1-22	zygotene				ACN-SpreadsGFP-BRCA2-#1-22	anaphase				ACN-SpreadsPhyscobrca2-37 - #1-16	-				ACN-Spreadsbrca2-81-#3-22	pachytene							ACN-Spreads-rad51-1-2-A3#7-18	metaphase
	ACN-SpreadsWTRe22-#1-23	leptotene				ACN-SpreadsGFP-BRCA2-#1-23	-	pré-metaphase ?			ACN-SpreadsPhyscobrca2-37 - #1-17	metaphase				ACN-Spreadsbrca2-81-#3-23	metaphase II	defect						ACN-Spreads-rad51-1-2-A3#7-19	metaphase
	ACN-SpreadsWTRe22-#1-24	zygotene				ACN-SpreadsGFP-BRCA2-#1-24	metaphase				ACN-SpreadsPhyscobrca2-37 - #1-18	anaphase II	univalent and lagging chr			ACN-Spreadsbrca2-81-#3-24	leptotene							RK_241121_rad51-1-2ko_SL2--01	metaphase
	ACN-SpreadsWTRe22-#1-25	leptotene				ACN-SpreadsGFP-BRCA2-#1-25	metaphase				ACN-SpreadsPhyscobrca2-37 - #1-19	telophase				ACN-Spreadsbrca2-81-#3-25	zygotene							RK_241121_rad51-1-2ko_SL2--02	-
	ACN-SpreadsWTRe22-#1-26	leptotene				ACN-SpreadsGFP-BRCA2-#1-26	metaphase				ACN-SpreadsPhyscobrca2-37 - #1-20	metaphase				ACN-Spreadsbrca2-81-#3-26	diplotene							RK_241121_rad51-1-2ko_SL2--03	-
	ACN-SpreadsWTRe22-#1-28	zygotene				ACN-SpreadsGFP-BRCA2-#1-27	diakinesis				ACN-SpreadsPhyscobrca2-37 - #1-21	telophase				ACN-Spreadsbrca2-81-#5-01	leptotene							RK_241121_rad51-1-2ko_SL2--04	metaphase
	ACN-SpreadsWTRe22-#1-29	leptotene				ACN-SpreadsGFP-BRCA2-#1-28	metaphase				ACN-SpreadsPhyscobrca2-37 - #1-22	metaphase				ACN-Spreadsbrca2-81-#5-02	zygotene							RK_241121_rad51-1-2ko_SL2--05	metaphase
	ACN-SpreadsWTRe22-#1-30	diplotene				ACN-SpreadsGFP-BRCA2-#2-01	tetrads				ACN-SpreadsPhyscobrca2-37 - #1-23	metaphase				ACN-Spreadsbrca2-81-#5-03	leptotene							RK_241121_rad51-1-2ko_SL2--06	metaphase
	ACN-SpreadsWTRe22-#1-31	leptotene				ACN-SpreadsGFP-BRCA2-#2-02	leptotene				ACN-SpreadsPhyscobrca2-37 - #1-24	diplotene				ACN-Spreadsbrca2-81-#6-01	leptotene							RK_241121_rad51-1-2ko_SL2--07	metaphase
	ACN-SpreadsWTRe22-#1-32	leptotene				ACN-SpreadsGFP-BRCA2-#2-03	-				ACN-SpreadsPhyscobrca2-37 - #1-25	telophase II	fragmentation			ACN-Spreadsbrca2-81-#6-02	tetrads	defect						RK_241121_rad51-1-2ko_SL2--08	metaphase
	ACN-SpreadsWTRe22-#1-33	leptotene				ACN-SpreadsGFP-BRCA2-#3-01	tetrads				ACN-SpreadsPhyscobrca2-37 - #1-26	metaphase	lagging chr			ACN-Spreadsbrca2-81-#6-03	leptotene							RK_241121_rad51-1-2ko_SL2--09	-
	ACN-SpreadsWTRe22-#1-34	zygotene				ACN-SpreadsGFP-BRCA2-#3-02	tetrads				ACN-SpreadsPhyscobrca2-37 - #1-27	metaphase				ACN-Spreadsbrca2-81-#6-05	pachytene							RK_241121_rad51-1-2ko_SL2--10	idem
	ACN-SpreadsWTRe22-#1-35	leptotene				ACN-SpreadsGFP-BRCA2-#3-03	tetrads				ACN-SpreadsPhyscobrca2-37 - #1-28	telophase II	fragmentation			ACN-Spreadsbrca2-81-#6-06	diplotene							RK_241121_rad51-1-2ko_SL2--11	metaphase
	ACN-SpreadsWTRe22-#1-36	leptotene				ACN-SpreadsGFP-BRCA2-#3-04	tetrads				ACN-SpreadsPhyscobrca2-37 - #1-29	metaphase				ACN-Spreadsbrca2-81-#6-07	diplotene							RK_241121_rad51-1-2ko_SL2--12	metaphase
	ACN-SpreadsWTRe22-#1-37	zygotene				ACN-SpreadsGFP-BRCA2-#3-05	tetrads				ACN-SpreadsPhyscobrca2-37 - #1-30	metaphase				ACN-Spreadsbrca2-81-#6-08	leptotene							RK_241121_rad51-1-2ko_SL2--13	metaphase
	ACN-SpreadsWTRe22-#1-38	mitotic				ACN-SpreadsGFP-BRCA2-#3-06	tetrads				ACN-SpreadsPhyscobrca2-37 - #1-31	metaphase				ACN-Spreadsbrca2-81-#6-09	diplotene	fragmentation						RK_241121_rad51-1-2ko_SL2--14	metaphase
	ACN-SpreadsWTRe22-#1-39	mitotic				ACN-SpreadsGFP-BRCA2-#3-07	tetrads				ACN-SpreadsPhyscobrca2-37 - #1-32	metaphase				ACN-Spreadsbrca2-81-#6-10	pachytene							RK_241121_rad51-1-2ko_SL2--15	metaphase
	ACN-SpreadsWTRe22-#1-40	zygotene				ACN-SpreadsGFP-BRCA2-#3-08	tetrads				ACN-SpreadsPhyscobrca2-37 - #1-33	-				ACN-Spreadsbrca2-81-#6-11	leptotene							RK_241121_rad51-1-2ko_SL2--16	metaphase
	ACN-SpreadsWTRe22-#1-41	leptotene				ACN-SpreadsGFP-BRCA2-#4-01	leptotene	two cells			ACN-SpreadsPhyscobrca2-37 - #1-34	metaphase	entanglement			ACN-Spreadsbrca2-81-#6-12	leptotene							RK_241121_rad51-1-2ko_SL2--17	metaphase
	ACN-SpreadsWTRe22-#1-42	diakinesis				ACN-SpreadsGFP-BRCA2-#4-02	zygotene				ACN-SpreadsPhyscobrca2-37 - #1-35	metaphase				ACN-Spreadsbrca2-81-#6-13	leptotene							RK_241121_rad51-1-2ko_SL2--18	-	defect
	ACN-SpreadsWTRe22-#1-43	zygotene				ACN-SpreadsGFP-BRCA2-#4-03	leptotene				ACN-SpreadsPhyscobrca2-37 - #1-36	telophase	fragmentation			ACN-Spreadsbrca2-81-#6-14	-							RK_241121_rad51-1-2ko_SL2--19	metaphase
	ACN-SpreadsWTRe22-#1-44	zygotene				ACN-SpreadsGFP-BRCA2-#4-04	-				ACN-Spreadsbrca2-37#3-01	pachytene				ACN-Spreadsbrca2-81-#6-15	leptotene							RK_241121_rad51-1-2ko_SL2--20	metaphase
	ACN-SpreadsWTRe22-#1-45	leptotene				ACN-SpreadsGFP-BRCA2-#4-05	leptotene	two cells			ACN-Spreadsbrca2-37#3-02	pachytene				ACN-Spreadsbrca2-81-#6-16	leptotene							RK_241121_rad51-1-2ko_SL2--21	anaphase	univalent
	ACN-SpreadsWTRe22-#1-46	zygotene				ACN-SpreadsGFP-BRCA2-#4-06	leptotene				ACN-Spreadsbrca2-37#3-03	-				ACN-Spreadsbrca2-81-#6-17	leptotene							RK_241121_rad51-1-2ko_SL2--22	metaphase
	ACN-SpreadsWTRe22-#1-47	zygotene				ACN-SpreadsGFP-BRCA2-#4-07	leptotene				ACN-Spreadsbrca2-37#4-01	tetrads	fragmentation			ACN-Spreadsbrca2-81-#6-18	leptotene							RK_241121_rad51-1-2ko_SL2--23	metaphase
	ACN-SpreadsWTRe22-#1-48	zygotene				ACN-SpreadsGFP-BRCA2-#5-01	tetrads				ACN-Spreadsbrca2-37#4-02	tetrads	fragmentation			ACN-Spreadsbrca2-81-#6-19	leptotene							RK_241121_rad51-1-2ko_SL2--24	metaphase
	ACN-SpreadsWTRe22-#1-49	metaphase				ACN-SpreadsGFP-BRCA2-#6-01	pachytene				ACN-Spreadsbrca2-37#4-03	telophase II	fragmentation			ACN-Spreadsbrca2-81-#7-01	pre- meiotic ?							RK_241121_rad51-1-2ko_SL2--25	metaphase	univalent
	ACN-SpreadsWTRe22-#1-50	pachytene				ACN-SpreadsGFP-BRCA2-#6-02	pachytene				ACN-Spreadsbrca2-37#5-01	metaphase II	entanglement			ACN-Spreadsbrca2-81-#7-02	-							RK_241121_rad51-1-2ko_SL2--26	metaphase
	ACN-SpreadsWTRe22-#1-51	pachytene				ACN-SpreadsGFP-BRCA2-#6-03	pachytene				ACN-Spreadsbrca2-37#5-02	metaphase				ACN-Spreadsbrca2-81-#8-03	anaphase II	univalent						RK_241121_rad51-1-2ko_SL2--27	metaphase
	ACN-SpreadsWTRe22-#1-52	zygotene				ACN-SpreadsGFP-BRCA2-#6-04	diplotene				ACN-Spreadsbrca2-37#5-03	telophase				ACN-Spreadsbrca2-81-#8-04	leptotene							RK_241121_rad51-1-2ko_SL2--28	metaphase
	ACN-SpreadsWTRe22-#1-53	zygotene				ACN-SpreadsGFP-BRCA2-#6-05	pachytene				ACN-Spreadsbrca2-37#5-04	metaphase				ACN-Spreadsbrca2-81-#8-05	leptotene							RK_241121_rad51-1-2ko_SL2--29	metaphase
	ACN-SpreadsWTRe22-#1-54	pachytene				ACN-SpreadsGFP-BRCA2-#6-06	zygotene				ACN-Spreadsbrca2-37#5-05	telophase				ACN-Spreadsbrca2-81-#8-06	diplotene							RK_241121_rad51-1-2ko_SL2--30	-	micronuclei
	ACN-SpreadsWTRe22-#1-55	pachytene				ACN-SpreadsGFP-BRCA2-#6-07	pachytene				ACN-Spreadsbrca2-37#5-06	metaphase				ACN-Spreadsbrca2-81-#8-07	diplotene							RK_241121_rad51-1-2ko_SL2--31	metaphase
	ACN-SpreadsWTRe22-#1-56	leptotene				ACN-SpreadsGFP-BRCA2-#6-08	zygotene				ACN-Spreadsbrca2-37#6-01	leptotene				ACN-Spreadsbrca2-81-#8-08	leptotene							RK_241121_rad51-1-2ko_SL2--32	-
	ACN-SpreadsWTRe22-#1-57	leptotene				ACN-SpreadsGFP-BRCA2-#6-09	pachytene				ACN-Spreadsbrca2-37#6-02	zygotene				ACN-Spreadsbrca2-81-#8-09	leptotene							RK_241121_rad51-1-2ko_SL2--33	zygotene
	ACN-SpreadsWTRe22-#1-58	zygotene				ACN-SpreadsGFP-BRCA2-#6-10	tetrads				ACN-Spreadsbrca2-37#6-03	zygotene				ACN-Spreadsbrca2-81-#8-10	leptotene							RK_241121_rad51-1-2ko_SL2--34	metaphase
	ACN-SpreadsWTRe22-#1-59	diplotene				ACN-SpreadsGFP-BRCA2-#5-01	pre-meiotic				ACN-Spreadsbrca2-37#6-04	zygotene				ACN-Spreadsbrca2-81-#8-11	leptotene							RK_241121_rad51-1-2ko_SL2--35	metaphase
	ACN-SpreadsWTRe22-#1-60	zygotene				ACN-SpreadsGFP-BRCA2-#7-01	zygotene				ACN-Spreadsbrca2-37#6-05	leptotene				ACN-Spreadsbrca2-81-#8-13	diplotene							RK_241121_rad51-1-2ko_SL2--36	leptotene
	ACN-SpreadsWTRe22-#1-61	zygotene				ACN-SpreadsGFP-BRCA2-#7-02	leptotene				ACN-Spreadsbrca2-37#6-06	leptotene				ACN-Spreadsbrca2-81-#8-14	metaphase	univalents						RK_241121_rad51-1-2ko_SL2--37	metaphase
	ACN-SpreadsWTRe22-#1-62	zygotene				ACN-SpreadsGFP-BRCA2-#7-03	pachytene				ACN-Spreadsbrca2-37#6-07	zygotene				ACN-Spreadsbrca2-81-#8-15	metaphase	univalents						RK_241121_rad51-1-2ko_SL2--38	metaphase	lagging chr
	ACN-SpreadsWTRe22-#1-63	zygotene				ACN-SpreadsGFP-BRCA2-#7-04	-				ACN-Spreadsbrca2-37#6-08	-				ACN-Spreadsbrca2-81-#8-16	zygotene							RK_241121_rad51-1-2ko_SL2--39	metaphase
	ACN-SpreadsWTRe22-#1-64	leptotene				ACN-SpreadsGFP-BRCA2-#7-05	pachytene				ACN-Spreadsbrca2-37#6-09	leptotene				ACN-Spreadsbrca2-81-#3-23-3D	see 23							RK_241121_rad51-1-2ko_SL2--40	metaphase
	ACN-SpreadsWTRe22-#1-65	leptotene				ACN-SpreadsGFP-BRCA2-#7-06	pachytene				ACN-Spreadsbrca2-37#6-10	zygotene				ACN-Spreads-brca2-81#2-0102-01	metaphase							RK_241121_rad51-1-2ko_SL2--41	telophase	lagging chr
	ACN-SpreadsWTRe22-#1-66	telophase				ACN-SpreadsGFP-BRCA2-#7-07	diplotene				ACN-Spreadsbrca2-37#6-11	zygotene				ACN-Spreads-brca2-81#3-0102-01	leptotene							RK_241121_rad51-1-2ko_SL2--42	metaphase
	ACN-SpreadsWTRe22-#1-67	leptotene				ACN-SpreadsPhyscoGFP-BRCA2#4-01	leptotene				ACN-Spreadsbrca2-37#6-12	zygotene				ACN-Spreads-brca2-81#3-0102-02	idem							RK_241121_rad51-1-2ko_SL2--43	diakinesis
	ACN-SpreadsWTRe22-#1-68	diplotene				ACN-SpreadsPhyscoGFP-BRCA2#4-02	leptotene				ACN-Spreadsbrca2-37#6-13	zygotene				ACN-Spreads-brca2-81#3-0102-03	diakinesis							RK_241121_rad51-1-2ko_SL2--44	metaphase
	ACN-SpreadsWTRe22-#1-69	-				ACN-SpreadsPhyscoGFP-BRCA2#4-03	-				ACN-Spreadsbrca2-37#6-14	leptotene				ACN-Spreads-brca2-81#3-0102-04	zygotene							RK_241121_rad51-1-2ko_SL2--45	metaphase
	ACN-SpreadsWTRe22-#1-70	zygotene				ACN-SpreadsPhyscoGFP-BRCA2#4-04	zygotene				ACN-Spreadsbrca2-37#6-15	zygotene				ACN-Spreads-brca2-81#3-0102-05	zygotene							RK_241121_rad51-1-2ko_SL2--46	-
	ACN-SpreadsWTRe22-#2-71	zygotene				ACN-SpreadsPhyscoGFP-BRCA2#4-05	leptotene				ACN-Spreadsbrca2-37#6-16	leptotene				ACN-Spreads-brca2-81#3-0102-06	diakinesis							RK_241121_rad51-1-2ko_SL2--47	metaphase
	ACN-SpreadsWTRe22-#2-72	metaphase				ACN-SpreadsPhyscoGFP-BRCA2#4-06	leptotene				ACN-Spreadsbrca2-37#6-17	leptotene				ACN-Spreads-brca2-81#3-0102-07	zygotene							RK_241121_rad51-1-2ko_SL2--48	metaphase
	ACN-SpreadsWTRe22-#2-73	metaphase				ACN-SpreadsPhyscoGFP-BRCA2#4-07	zygotene				ACN-Spreadsbrca2-37#6-18	leptotene				ACN-Spreads-brca2-81#3-0102-08	leptotene							RK_241121_rad51-1-2ko_SL2--49	metaphase
	ACN-SpreadsWTRe22-#2-74	telophase				ACN-SpreadsPhyscoGFP-BRCA2#4-08	leptotene				ACN-Spreadsbrca2-37#6-19	zygotene				ACN-SpreadsBrca2-81#4-01	leptotene							RK_241121_rad51-1-2ko_SL2--50	metaphase	two cells
	ACN-SpreadsWTRe22-#2-75	zygotene				ACN-SpreadsPhyscoGFP-BRCA2#4-10	leptotene				ACN-Spreadsbrca2-37#6-20	leptotene				ACN-SpreadsBrca2-81#4-02	idem							RK_241121_rad51-1-2ko_SL2--51	telophase	lagging chr
	ACN-SpreadsWTRe22-#2-76	metaphase				ACN-SpreadsPhyscoGFP-BRCA2#4-11	leptotene				ACN-Spreadsbrca2-37#6-21	leptotene				ACN-SpreadsBrca2-81#4-03	leptotene							RK_241121_rad51-1-2ko_SL2--52	telophase	lagging chr
	ACN-SpreadsWTRe22-#2-77	metaphase				ACN-SpreadsPhyscoGFP-BRCA2#4-12	leptotene				ACN-Spreadsbrca2-37#6-22	leptotene				ACN-SpreadsBrca2-81#4-04	leptotene							RK_241121_rad51-1-2ko_SL2--53	idem
	ACN-SpreadsWTRe22-#2-78	zygotene				ACN-SpreadsPhyscoGFP-BRCA2#4-13	leptotene				ACN-Spreadsbrca2-37#6-23	leptotene				Spreads-brca2-81-220224-#1-01	-							RK_241121_rad51-1-2ko_SL2--54	metaphase
	ACN-SpreadsWTRe22-#2-79	metaphase				ACN-SpreadsPhyscoGFP-BRCA2#4-15	leptotene				ACN-Spreadsbrca2-37#6-24	leptotene				Spreads-brca2-81-220224-#1-02	-	pre-meiotic ?						RK_241121_rad51-1-2ko_SL2--55	metaphase II	entanglement
	ACN-SpreadsWTRe22-#2-80	metaphase				ACN-SpreadsPhyscoGFP-BRCA2#4-16	-	two cells			ACN-Spreadsbrca2-37#6-25	zygotene				Spreads-brca2-81-220224-#1-03	pachytene							RK_241121_rad51-1-2ko_SL2--56	metaphase
	ACN-SpreadsWTRe22-#2-81	anaphase				ACN-SpreadsPhyscoGFP-BRCA2#4-17	leptotene				ACN-Spreadsbrca2-37#6-26	zygotene				Spreads-brca2-81-220224-#2-01	leptotene							RK_241121_rad51-1-2ko_SL2--57	metaphase
	ACN-SpreadsWTRe22-#2-82	telophase II				ACN-SpreadsPhyscoGFP-BRCA2#4-18	leptotene				ACN-Spreadsbrca2-37#6-27	zygotene				Spreads-brca2-81-220224-#2-02	leptotene							RK_241121_rad51-1-2ko_SL2--58	metaphase
	ACN-SpreadsWTRe22-#2-83	metaphase	2 metaphases I			ACN-SpreadsPhyscoGFP-BRCA2#4-19	leptotene				ACN-Spreadsbrca2-37#6-28	tetrads	defect			Spreads-brca2-81-220224-#2-03	leptotene							RK_241121_rad51-1-2ko_SL2--59	metaphase	bad alignement
	ACN-SpreadsWTRe22-#2-84	metaphase II				ACN-SpreadsPhyscoGFP-BRCA2#4-20	pre-meiotic				ACN-Spreadsbrca2-37#6-29	tetrads	defect			Spreads-brca2-81-220224-#2-04	zygotene							RK_241121_rad51-1-2ko_SL2--60	telophase II	lagging chr
	ACN-SpreadsWTRe22-#2-85	telophase II				ACN-SpreadsPhyscoGFP-BRCA2#4-21	leptotene				ACN-Spreadsbrca2-37#6-30	tetrads				Spreads-brca2-81-220224-#3-01	zygotene							RK_241121_rad51-1-2ko_SL2--61	idem
	ACN-SpreadsWTRe22-#2-86	telophase				ACN-SpreadsPhyscoGFP-BRCA2#4-22	leptotene				ACN-Spreadsbrca2-37#6-31	diplotene				Spreads-brca2-81-220224-#3-02	leptotene							RK_241121_rad51-1-2ko_SL2--62	metaphase	univalent
	ACN-SpreadsWTRe22-#2-87	metaphase				ACN-SpreadsPhyscoGFP-BRCA2#4-23	leptotene				ACN-Spreadsbrca2-37#6-32	zygotene				Spreads-brca2-81-220224-#3-03	zygotene							RK_241121_rad51-1-2ko_SL2--63	metaphase
	ACN-SpreadsWTRe22-#2-88	metaphase				ACN-SpreadsPhyscoGFP-BRCA2#4-24	tetrads				ACN-Spreadsbrca2-37#6-33	-				Spreads-brca2-81-220224-#3-04	leptotene							RK_241121_rad51-1-2ko_SL2--64	diakinesis
	ACN-SpreadsWTRe22-#2-89	metaphase				ACN-SpreadsPhyscoGFP-BRCA2#4-25	leptotene				ACN-Spreadsbrca2-37#6-34	zygotene												RK_241121_rad51-1-2ko_SL2--65	metaphase
	ACN-SpreadsWTRe22-#2-90	anaphase				ACN-SpreadsPhyscoGFP-BRCA2#4-26	leptotene				ACN-Spreadsbrca2-37#6-35	leptotene												RK_241121_rad51-1-2ko_SL2--66	anaphase	lagging chr
	ACN-SpreadsWTRe22-#2-91	-				ACN-SpreadsGFP-BRCA2#8-01	metaphase				ACN-Spreadsbrca2-37#6-36	metaphase II	fragmentation											RK_241121_rad51-1-2ko_SL2--67	metaphase
	ACN-SpreadsWTRe22-#2-92	pachytene				ACN-SpreadsGFP-BRCA2#8-02	leptotene				ACN-Spreadsbrca2-37#6-37	leptotene												RK_241121_rad51-1-2ko_SL2--68	-
	ACN-SpreadsWTRe22-#2-93	telophase II				ACN-SpreadsGFP-BRCA2#8-03	metaphase				ACN-Spreadsbrca2-37#6-38	zygotene												RK_241121_rad51-1-2ko_SL2--69	-
	ACN-SpreadsWTRe22-#2-94	telophase				ACN-SpreadsGFP-BRCA2#8-04	metaphase				ACN-Spreadsbrca2-37#6-39 (3D)	voir 36												RK_241121_rad51-1-2ko_SL2--70	metaphase	two cells
	ACN-SpreadsWTRe22-#2-95	telophase				ACN-SpreadsGFP-BRCA2#8-05	anaphase				ACN-Spreadsbrca2-37#7-01	-												RK_241121_rad51-1-2ko_SL2--71	idem
	ACN-SpreadsWTRe22-#2-96	zygotene				ACN-SpreadsGFP-BRCA2#8-06	zygotene				ACN-Spreadsbrca2-37#7-02	zygotene												RK_241121_rad51-1-2ko_SL2--72	telophase	lagging chr
	ACN-SpreadsWTRe22-#2-97	-				ACN-SpreadsGFP-BRCA2#8-07	zygotene				ACN-Spreadsbrca2-37#7-04	zygotene												RK_241121_rad51-1-2ko_SL2--73	metaphase
	ACN-SpreadsWTRe22-#2-98	metaphase				ACN-SpreadsGFP-BRCA2#8-08	diakinesis				ACN-Spreadsbrca2-37#7-05	leptotene												RK_241121_rad51-1-2ko_SL2--74	metaphase
	ACN-SpreadsWTRe22-#2-99	pachytene				ACN-SpreadsGFP-BRCA2#8-09	metaphase				ACN-Spreadsbrca2-37#7-06	diplotene	fragmentation											RK_241121_rad51-1-2ko_SL2--75	telophase	lagging chr
	ACN-SpreadsWTRe22-#2-100	metaphase				ACN-SpreadsGFP-BRCA2#8-10	leptotene				ACN-Spreadsbrca2-37#7-07	zygotene												RK_241121_rad51-1-2ko_SL2--76	metaphase	bad alignement
	ACN-SpreadsWTRe22-#2-101	zygotene				ACN-SpreadsGFP-BRCA2#8-11	zygotene				ACN-Spreadsbrca2-37#7-08	zygotene												RK_241121_rad51-1-2ko_SL2--77	anaphase	lagging chr
	ACN-SpreadsWTRe22-#2-102	metaphase				ACN-SpreadsGFP-BRCA2#8-12	metaphase				ACN-Spreadsbrca2-37#7-09	zygotene												RK_241121_rad51-1-2ko_SL2--78	idem
	ACN-SpreadsWTRe22-#2-103	anaphase				ACN-SpreadsGFP-BRCA2#8-13	metaphase				ACN-Spreadsbrca2-37#7-10	-												RK_241121_rad51-1-2ko_SL2--79	metaphase
	ACN-SpreadsWTRe22-#2-104	metaphase									ACN-Spreadsbrca2-37#7-11	leptotene												RK_241121_rad51-1-2ko_SL2--80	anaphase	with lagging chr (picture 81 - two cells)
	ACN-SpreadsWTRe22-#2-105	metaphase									ACN-Spreadsbrca2-37#7-12	pachytene	fragmentation											RK_241121_rad51-1-2ko_SL2--81	metaphase	univalent
	ACN-SpreadsWTRe22-#2-106	telophase									ACN-Spreadsbrca2-37#7-13	-												RK_241121_rad51-1-2ko_SL2--82	anaphase	lagging chr
	ACN-SpreadsWTRe22-#2-107	telophase									ACN-Spreadsbrca2-37#7-14	leptotene												RK_241121_rad51-1-2ko_SL2--83	metaphase
	ACN-SpreadsWTRe22-#2-108	metaphase									ACN-Spreadsbrca2-37#7-15	-												RK_241121_rad51-1-2ko_SL2--84	metaphase
	ACN-SpreadsWTRe22-#2-109	telophase II									ACN-Spreadsbrca2-37#7-16	zygotene												RK_241121_rad51-1-2koA3--01	metaphase II	entanglement
	ACN-SpreadsWTRe22-#2-110	telophase									ACN-Spreadsbrca2-37#8-01	pachytene												RK_241121_rad51-1-2koA3--02	metaphase
	ACN-SpreadsWTRe22-#2-111	metaphase									ACN-Spreadsbrca2-37#8-02	pachytene												RK_241121_rad51-1-2koA3--03	metaphase	micronuclei
	ACN-SpreadsWTRe22-#2-112	telophase									ACN-Spreadsbrca2-37#8-03	zygotene												RK_241121_rad51-1-2koA3--04	-
	ACN-SpreadsWTRe22-#2-113	telophase									ACN-Spreadsbrca2-37#8-04	pachytene												RK_241121_rad51-1-2koA3--05	metaphase II
	ACN-SpreadsWTRe22-#2-114	metaphase									ACN-Spreadsbrca2-37#8-05	zygotene												RK_241121_rad51-1-2koA3--06	metaphase	univalent
	ACN-SpreadsWTRe22-#2-115	metaphase II									ACN-Spreadsbrca2-37#8-06	pachytene												RK_241121_rad51-1-2koA3--07	idem
	ACN-SpreadsWTRe22-#2-116	anaphase									ACN-Spreadsbrca2-37#8-07	pachytene												RK_241121_rad51-1-2koA3--08	-
	ACN-SpreadsWTRe22-#2-118	zygotene									ACN-Spreadsbrca2-37#8-08	-												RK_241121_rad51-1-2koA3--09	anaphase	lagging chr
	ACN-SpreadsWTRe22-#2-119	anaphase									ACN-Spreadsbrca2-37#8-09	pachytene												RK_241121_rad51-1-2koA3--10	metaphase
	ACN-SpreadsWTRe22-#2-120	anaphase									ACN-Spreadsbrca2-37#8-10	diplotene												RK_241121_rad51-1-2koA3--11	metaphase
	ACN-SpreadsWTRe22-#2-121	leptotene									ACN-Spreadsbrca2-37#8-11	zygotene												RK_241121_rad51-1-2koA3--12	metaphase
	ACN-SpreadsWTRe22-#2-123	metaphase									ACN-Spreadsbrca2-37#8-12	pachytene												RK_241121_rad51-1-2koA3--13	leptotene
	ACN-SpreadsWTRe22-#2-124	metaphase									ACN-Spreadsbrca2-37#8-13	pachytene												RK_241121_rad51-1-2koA3--14	metaphase
	ACN-SpreadsWTRe22-#2-125	metaphase									ACN-Spreadsbrca2-37#8-14	leptotene												RK_241121_rad51-1-2koA3--15	telophase	univalent
	ACN-SpreadsWTRe22-#2-126	metaphase									ACN-Spreadsbrca2-37#8-15	zygotene												RK_241121_rad51-1-2koA3--16	metaphase
	ACN-SpreadsWTRe22-#2-127	metaphase									ACN-Spreadsbrca2-37#8-16	pachytene												RK_241121_rad51-1-2koA3--17	metaphase II	entanglement
	ACN-SpreadsWTRe22-#2-128	metaphase									ACN-Spreadsbrca2-37#8-17	pachytene												RK_241121_rad51-1-2koA3--18	metaphase
	ACN-SpreadsWTRe22-#2-129	metaphase	univalent								ACN-Spreadsbrca2-37#8-18	tetrads	defects											RK_241121_rad51-1-2koA3--19	-
	ACN-SpreadsWTRe22-#2-130	pachytene									ACN-Spreadsbrca2-37#8-19	leptotene												RK_241121_rad51-1-2koA3--20	telophase II
	ACN-SpreadsWTRe22-#2-131	metaphase II									ACN-Spreadsbrca2-37#8-20	pachytene												RK_241121_rad51-1-2koA3--21	anaphase	univalent
	ACN-SpreadsWTRe22-#2-132	metaphase									ACN-Spreadsbrca2-37#8-21	zygotene												RK_241121_rad51-1-2koA3--22	metaphase
	ACN-SpreadsWTRe22-#2-133	-									ACN_spreads_brca2-37_17-02_#1-01	leptotene												RK_241121_rad51-1-2koA3--23	metaphase	univalent
	ACN-SpreadsWTRe22-#2-134	metaphase II									ACN_spreads_brca2-37_17-02_#1-02	leptotene												RK_241121_rad51-1-2koA3--24	-
	ACN-SpreadsWTRe22-#2-135	telophase II									ACN_spreads_brca2-37_17-02_#1-03	leptotene												RK_241121_rad51-1-2koA3--25	metaphase
	ACN-SpreadsWTRe22-#2-136	metaphase									ACN_spreads_brca2-37_17-02_#1-04	metaphase												RK_241121_rad51-1-2koA3--26	zygotene
	ACN-SpreadsWTRe22-#2-137	metaphase									ACN_spreads_brca2-37_17-02_#1-05	zygotene												RK_241121_rad51-1-2koA3--27	anapahase	lagging chr
	ACN-SpreadsWTRe22-#2-138	diplotene									ACN_spreads_brca2-37_17-02_#1-06	leptotene												RK_241121_rad51-1-2koA3--28	metaphase	univalent
	ACN-SpreadsWTRe22-#2-139	telophase									ACN_spreads_brca2-37_17-02_#2-07	pachytene	fragmentation											RK_241121_rad51-1-2koA3--29	metaphase
	ACN-SpreadsWTRe22-#2-140	metaphase	univalent								ACN_spreads_brca2-37_17-02_#2-08	pachytene												RK_241121_rad51-1-2koA3--30	metaphase
	ACN-SpreadsWTRe22-#2-141	telophase									ACN_spreads_brca2-37_17-02_#3-09	zygotene												RK_241121_rad51-1-2koA3--31	metaphase
	ACN-SpreadsWTRe22-#2-142	zygotene									ACN_spreads_brca2-37_17-02_#3-12	-												RK_241121_rad51-1-2koA3--32	metaphase	univalent
	ACN-SpreadsWTRe22-#2-143	metaphase									ACN_spreads_brca2-37_17-02_#3-13	zygotene												RK_241121_rad51-1-2koA3--33	metaphase II	entanglement
	ACN-SpreadsWTRe22-#2-144	anaphase									ACN_spreads_brca2-37_17-02_#3-14	-												RK_241121_rad51-1-2koA3--34	metaphase
	ACN-SpreadsWTRe22-#2-145	telophase									ACN_spreads_brca2-37_17-02_#3-15	leptotene												RK_241121_rad51-1-2koA3--35	metaphase
	ACN-SpreadsWTRe22-#2-146	telophase									ACN_spreads_brca2-37_17-02_#3-16	telophase II	fragmentation											RK_241121_rad51-1-2koA3--36	metaphase	univalent
	ACN-SpreadsWTRe22-#2-147	metaphase									ACN_spreads_brca2-37_17-02_#3-17	tetrads	defects											RK_241121_rad51-1-2koA3--37	metaphase
	ACN-SpreadsWTRe22-#2-148	metaphase II									ACN_spreads_brca2-37_17-02_#3-18	telophase	lagging chr											RK_241121_rad51-1-2koA3--38	metaphase
	ACN-SpreadsWTRe22-#2-149	anaphase									ACN_spreads_brca2-37_17-02_#4-19	anaphase	lagging chr											RK_241121_rad51-1-2koA3--39	metaphase
	ACN-SpreadsWTRe22-#2-150	anaphase									ACN_spreads_brca2-37_17-02_#4-20	idem												RK_241121_rad51-1-2koA3--40	metaphase
	ACN-SpreadsWTRe22-#2-151	telophase II									ACN_spreads_brca2-37_17-02_#4-21	-												RK_241121_rad51-1-2koA3--41	metaphase
	ACN-SpreadsWTRe22-#2-153	telophase									ACN_spreads_brca2-37_17-02_#4-22	metaphase												RK_241121_rad51-1-2koA3--42	metaphase	two cells - univalent
	ACN-SpreadsWTRe22-#2-154	telophase									ACN_spreads_brca2-37_17-02_#4-23	metaphase												RK_241121_rad51-1-2koA3--43	anaphase	univalent
	ACN-SpreadsWTRe22-#2-155	metaphase II									ACN_spreads_brca2-37_17-02_#4-24	metaphase II	entanglement											RK_241121_rad51-1-2koA3--44	telophase II	lagging chr
	ACN-SpreadsWTRe22-#2-156	anaphase									ACN_spreads_brca2-37_17-02_#4-25	metaphase II	univalents ?											RK_241121_rad51-1-2koA3--45	metaphase
	ACN-SpreadsWTRe22-#2-157	telophase									ACN_spreads_brca2-37_17-02_#6-26	metaphase II	univalent											RK_241121_rad51-1-2koA3--46	-
	ACN-SpreadsWTRe22-#2-158	pachytene									ACN_spreads_brca2-37_17-02_#6-27	tetrads	defects											RK_241121_rad51-1-2koA3--47	telophase II	lagging chr
	ACN-SpreadsWTRe22-#2-159	metaphase									ACN_spreads_brca2-37_17-02_#6-28	diakinesis												RK_241121_rad51-1-2koA3--48	telophase	lagging chr
	ACN-SpreadsWTRe22-#2-160	metaphase									ACN_spreads_brca2-37_17-02_#6-29	metaphase												RK_241121_rad51-1-2koA3--49	metaphase
	ACN-SpreadsWTRe22-#2-161	metaphase									ACN_spreads_brca2-37_17-02_#6-30	-												RK_241121_rad51-1-2koA3--50	metaphase II	entanglement
	ACN-SpreadsWTRe22-#2-162	metaphase									ACN_spreads_brca2-37_17-02_#6-31	anaphase II	entanglement/lagging											RK_241121_rad51-1-2koA3--51	metaphase II	entanglement
	ACN-SpreadsWTRe22-#2-163	telophase									ACN_spreads_brca2-37_17-02_#6-32	metaphase II	entanglement											RK_241121_rad51-1-2koA3--52	idem
	ACN-SpreadsWTRe22-#2-164	metaphase									ACN_spreads_brca2-37_17-02_#6-33	metaphase												RK_241121_rad51-1-2koA3--53	metaphase	univalent
	ACN-SpreadsWTRe22-#2-165	zygotene									ACN_spreads_brca2-37_17-02_#6-34	-												RK_241121_rad51-1-2koA3--54	metaphase
	ACN-SpreadsWTRe22-#2-166	metaphase II									ACN_spreads_brca2-37_17-02_#6-35	metaphase II	entanglement											RK_241121_rad51-1-2koA3--55	metaphase
	ACN-SpreadsWTRe22-#2-167	metaphase									ACN_spreads_brca2-37_17-02_#6-36	idem												RK_241121_rad51-1-2koA3--56	metaphase
	ACN-SpreadsWTRe22-#2-168	telophase									ACN_spreads_brca2-37_17-02_#6-37	-												RK_241121_rad51-1-2koA3--57	metaphase
	ACN-SpreadsWTRe22-#2-169	metaphase									ACN_spreads_brca2-37_17-02_#6-38	-												RK_241121_rad51-1-2koA3--58	metaphase
	ACN-SpreadsWTRe22-#2-170	pachytene									ACN_spreads_brca2-37_17-02_#6-39	telophase	lagging chr											RK_241121_rad51-1-2koA3--59	telophase	univalent
	ACN-SpreadsWTRe22-#2-171	pachytene									ACN_spreads_brca2-37_17-02_#6-40	idem												RK_241121_rad51-1-2koA3--60	metaphase
	ACN-SpreadsWTRe22-#2-172	pachytene									ACN_spreads_brca2-37_17-02_#6-41	metaphase												RK_241121_rad51-1-2koA3--61	metaphase
	ACN-SpreadsWTRe22-#2-173	metaphase II									ACN_spreads_brca2-37_17-02_#6-42	telophase II	defects											RK_241121_rad51-1-2koA3--62	metaphase
	ACN-SpreadsWTRe22-#2-174	metaphase									ACN_spreads_brca2-37_17-02_#6-43	metaphase												RK_241121_rad51-1-2koA3--63	metaphase II	entanglement
	ACN-SpreadsWTRe22-#2-175	telophase									ACN_spreads_brca2-37_17-02_#6-44	metaphase II	univalents											RK_241121_rad51-1-2koA3--64	metaphase
	ACN-SpreadsWTRe22-#2-176	zygotene									ACN_spreads_brca2-37_17-02_#6-45	-												RK_241121_rad51-1-2koA3--65	metaphase II
	ACN-SpreadsWTRE22#3-01	anaphase									ACN_spreads_brca2-37_17-02_#6-46	metaphase												RK_241121_rad51-1-2koA3--66	telophase II	lagging chr
	ACN-SpreadsWTRE22#3-02	idem									ACN_spreads_brca2-37_17-02_#6-47	metaphase II	entanglement											RK_241121_rad51-1-2koA3--67	metaphase
	ACN-SpreadsWTRE22#3-03	-									ACN_spreads_brca2-37_17-02_#6-48	diplotene												RK_241121_rad51-1-2koA3--68	metaphase
	ACN-SpreadsWTRE22#3-04	metaphase									ACN_spreads_brca2-37_17-02_#6-49	telophase	lagging chr											RK_241121_rad51-1-2koA3--69	metaphase
	ACN-SpreadsWTRE22#3-05	diakinesis									ACN_spreads_brca2-37_17-02_#6-50	anaphase												RK_241121_rad51-1-2koA3--70	metaphase
	ACN-SpreadsWTRE22#3-06	metaphase									ACN_spreads_brca2-37_17-02_#6-51	idem												RK_241121_rad51-1-2koA3--71	metaphase
	ACN-SpreadsWTRE22#3-07	diakinesis									ACN_spreads_brca2-37_17-02_#6-52	-	Univalents ?											RK_241121_rad51-1-2koA3--72	anaphase	lagging chr
	ACN-SpreadsWTRE22#3-08	metaphase									ACN_spreads_brca2-37_17-02_#6-53	metaphase II	entanglement											RK_241121_rad51-1-2koA3--73	anaphase	lagging chr
	ACN-Spreads-WTRe22-paulA-230124#2-01	anaphase									ACN_spreads_brca2-37_17-02_#6-54	metaphase												RK_241121_rad51-1-2koA3--74	metaphase
											ACN_spreads_brca2-37_17-02_#6-55	-												RK_241121_rad51-1-2koA3--75	metaphase
											ACN_spreads_brca2-37_17-02_#6-56	metaphase II	entanglement/univalent											RK_241121_rad51-1-2koA3--76	metaphase
											ACN_spreads_brca2-37_17-02_#6-57	metaphase												RK_241121_rad51-1-2koA3--77	telophase	lagging chr
											ACN_spreads_brca2-37_17-02_#6-58	metaphase												RK_241121_rad51-1-2koA3--78	metaphase II	lagging chr
											ACN_spreads_brca2-37_17-02_#6-59	metaphase												RK-rad51-1-2ko_12--01	metaphase
											ACN_spreads_brca2-37_17-02_#6-60	metaphase												RK-rad51-1-2ko_12--02	idem
											ACN_spreads_brca2-37_17-02_#6-61	telophase II	defects											RK-rad51-1-2ko_12--03	-
											ACN_spreads_brca2-37_17-02_#6-62	metaphase II	entanglement - two cells											RK-rad51-1-2ko_12--04	-
											ACN_spreads_brca2-37_17-02_#6-63	diakinesis												RK-rad51-1-2ko_12--05	leptotene
											ACN_spreads_brca2-37_17-02_#6-64	metaphase												RK-rad51-1-2ko_12--06	leptotene
											ACN_spreads_brca2-37_17-02_#6-65	metaphase	univalent											RK-rad51-1-2ko_12--07	-
											ACN_spreads_brca2-37_17-02_#6-66	metaphase												RK-rad51-1-2ko_12--08	telophase	lagging chr
											ACN_spreads_brca2-37_17-02_#6-67	metaphase												RK-rad51-1-2ko_12--09	idem
											ACN_spreads_brca2-37_17-02_#6-68	metaphase II	entanglement											RK-rad51-1-2ko_12--10	idem
											ACN_spreads_brca2-37_17-02_#6-69	metaphase												RK-rad51-1-2ko_12--11	pachytene
											ACN_spreads_brca2-37_17-02_#6-70	metaphase II												RK-rad51-1-2ko_12--12	metaphase
											ACN_spreads_brca2-37_17-02_#6-71	metaphase												RK-rad51-1-2ko_12--13	zygotene
											ACN_spreads_brca2-37_17-02_#6-72	anaphase												RK-rad51-1-2ko_12--14	-
											ACN_spreads_brca2-37_17-02_#6-73	metaphase II	entanglement/univalent											RK-rad51-1-2ko_12--15	idem
											ACN_spreads_brca2-37_17-02_#6-74	metaphase II	entanglement											RK-rad51-1-2ko_12--16	metaphase II	entanglement
											ACN_spreads_brca2-37_17-02_#6-75	idem												RK-rad51-1-2ko_12--17	idem
											ACN_spreads_brca2-37_17-02_#6-76	metaphase												RK-rad51-1-2ko_12--18	metaphase
											ACN_spreads_brca2-37_19-02_#1-01	zygotene												RK-rad51-1-2ko_12--19	-
											ACN_spreads_brca2-37_19-02_#1-02	zygotene												RK-rad51-1-2ko_12--20	zygotene
											ACN_spreads_brca2-37_19-02_#1-03	metaphase												RK-rad51-1-2ko_12--21	metaphase
											ACN_spreads_brca2-37_19-02_#1-05	-												RK-rad51-1-2ko_12--22	-
											ACN_spreads_brca2-37_19-02_#1-06	-												RK-rad51-1-2ko_12--23	telophase
											ACN_spreads_brca2-37_19-02_#1-07	-												RK-rad51-1-2ko_12--24	telophase
											ACN_spreads_brca2-37_19-02_#1-08	-												RK-rad51-1-2ko_12--25	-
											ACN_spreads_brca2-37_19-02_#1-09	-												RK-rad51-1-2ko_12--26	-
											ACN_spreads_brca2-37_19-02_#1-10	metaphase												RK-rad51-1-2ko_12--27	metaphase	univalent
											ACN_spreads_brca2-37_19-02_#1-11	leptotene												RK-rad51-1-2ko_12--28	diakinesis	univalent
											ACN_spreads_brca2-37_19-02_#2-13	-												RK-rad51-1-2ko_12--29	-
											ACN_spreads_brca2-37_19-02_#2-14	metaphase II	entanglement/univalent											RK-rad51-1-2ko_12--30	-
											ACN_spreads_brca2-37_19-02_#2-15	metaphase												RK-rad51-1-2ko_12--31	-
											ACN_spreads_brca2-37_19-02_#2-16	-												RK-rad51-1-2ko_12--32	metaphase
											ACN_spreads_brca2-37_19-02_#2-17	anaphase	lagging chr											RK-rad51-1-2ko_12--33	-
											ACN_spreads_brca2-37_19-02_#2-18	idem												RK-rad51-1-2ko_12--34	metaphase
											ACN_spreads_brca2-37_19-02_#2-19	metaphase	univalent											RK-rad51-1-2ko_12--35	metaphase	two cells - univalent
											ACN_spreads_brca2-37_19-02_#2-20	metaphase												RK-rad51-1-2ko_12--36	metaphase
											ACN_spreads_brca2-37_19-02_#2-21	metaphase II												RK-rad51-1-2ko_12--37	metaphase
											ACN_spreads_brca2-37_19-02_#2-22	-												RK-rad51-1-2ko_12--38	metaphase	univalent
											ACN_spreads_brca2-37_19-02_#2-23	telophase II	lagging chr											RK-rad51-1-2ko_12--39	idem
											ACN_spreads_brca2-37_19-02_#2-24	telophase	lagging chr											RK-rad51-1-2ko_12--40	telophase	lagging chr
											ACN_spreads_brca2-37_19-02_#2-25	metaphase II	entanglement											RK-rad51-1-2ko_12--41	-
											ACN_spreads_brca2-37_19-02_#2-26	metaphase II	univalent											RK-rad51-1-2ko_12--42	-
											ACN_spreads_brca2-37_19-02_#2-27	metaphase II	entanglement											RK-rad51-1-2ko_12--43	metaphase
											ACN-Spread-brca2-37_22-03#7-01	metaphase												RK-rad51-1-2ko_12--44	metaphase
											ACN-Spread-brca2-37_22-03#7-02	leptotene												RK-rad51-1-2ko_12--45	-
											ACN-Spread-brca2-37_22-03#7-03	metaphase	univalent											RK-rad51-1-2ko_12--46	-
											ACN-Spread-brca2-37_22-03#7-04	metaphase												RK-rad51-1-2ko_12--47	metaphase	two cells
											ACN-Spreads-brca2-37-220224#2-01	leptotene												RK-rad51-1-2ko_12--48	metaphase
											ACN-Spreads-brca2-37-220224#2-02	zygotene												RK-rad51-1-2ko_12--49	metaphase	univalent
											ACN-Spreads-brca2-37-220224#2-03	pachytene												RK-rad51-1-2ko_12--50	metaphase	univalent
											ACN-Spreads-brca2-37-220224#2-04	zygotene												RK-rad51-1-2ko_12--51	idem
											ACN-Spreads-brca2-37-220224#5-01	diplotene	fragmentation											RK-rad51-1-2ko_12--52	telophase	lagging chr
											ACN-Spreads-brca2-37-220224#5-02	leptotene												RK-rad51-1-2ko_12--53	-
											ACN-Spreads-brca2-37-220224-#7-01	zygotene												RK-rad51-1-2ko_12--54	diakinesis
											ACN-Spreads-brca2-37-220224-#7-02	zygotene												RK-rad51-1-2ko_12--55	telophase	lagging chr
											ACN-Spreads-brca2-37-220224-#8-01	pachytene												RK-rad51-1-2ko_12--56	metaphase
											ACN-Spreads-brca2-37-220224-#8-02	pachytene												RK-rad51-1-2ko_12--57	-
											ACN-Spreads-brca2-37-220224#09-01	tetrads	defects											RK-rad51-1-2ko_12--58	metaphase
											ACN-Spreads-brca2-37-220224#09-02	telophase II	defects											RK-rad51-1-2ko_12--59	metaphase
											ACN-Spreads-brca2-37-220224#09-03	-	defect											RK-rad51-1-2ko_12--60	metaphase
											ACN-Spreads-brca2-37-220224#09-04	spore	defects											RK-rad51-1-2ko_12--61	pachytene
											ACN-Spreads-brca2-37-220224#09-05	-												RK-rad51-1-2ko_12--62	metaphase
											ACN-Spreads-brca2-37-220224#09-06	tetrads	defects											RK-rad51-1-2ko_12--63	zygotene
											ACN-Spreads-brca2-37-220224#09-07	spore	defects											RK-rad51-1-2ko_12--64	metaphase
											ACN-Spreads-brca2-37-220224#09-08	-												RK-rad51-1-2ko_12--65	metaphase
											ACN-Spreads-brca2-37-220224#09-09	spore	defects											RK-rad51-1-2ko_12--66	metaphase
											ACN-Spreads-brca2-37-220224#09-10	-												RK-rad51-1-2ko_12--67	metaphase
											ACN-Spreads-brca2-37-220224#10-01	pachytene												RK-rad51-1-2ko_12--68	telophase	lagging chr
											ACN-Spreads-brca2-37-220224#10-02	spore												RK-rad51-1-2ko_12--69	metaphase	bad alignement
											ACN-Spreads-brca2-37-220224#10-03	-												RK-rad51-1-2ko_12--70	metaphase
											ACN-Spreads-brca2-37-220224#10-04	-												RK-rad51-1-2ko_12--71	-
											ACN-Spreads-brca2-37-220224#10-05	idem												RK-rad51-1-2ko_12--72	diakinesis
											RK-brca2d37-261120-L2-05	anaphase II	entanglement											RK-rad51-1-2ko_12--73	-
											RK-brca2d37-261120-L2-06	metaphase II	entanglement											RK-rad51-1-2ko_12--74	-
											RK-brca2d37-261120-L2-07	metaphase II	univalent											RK-rad51-1-2ko_12--75	-
											RK-brca2d37-261120-L2-08	metaphase
											RK-brca2d37-261120-L2-09	leptotene
											RK-brca2d37-261120-L2-10	metaphase II	entanglement/univalent
											RK-brca2d37-261120-L2-11	leptotene
											RK-brca2d37-261120-L2-12	metaphase II	entanglement
											RK-brca2d37-261120-L2-13	metaphase II	univalent
											RK-brca2d37-261120-L2-14	-
											RK-brca2d37-261120-L2-15	telophase II	lagging chr
											RK-brca2d37-261120-L2-16	leptotene
											RK-brca2d37-261120-L2-17	telophase II	univalent
											RK-brca2d37-261120-L2-18	metaphase II	entanglement
											RK-brca2d37-261120-L2-19	leptotene
											RK-brca2d37-261120-L2-20	anaphase
											RK-brca2d37-261120-L2-21	metaphase II
											RK-brca2d37-261120-L2-22	metaphase II	entanglement
											RK-brca2d37-261120-L2-23	-
											RK-brca2d37-261120-L2-24	metaphase II	univalent
											RK-brca2d37-261120-L2-25	metaphase
											RK-brca2d37-261120-L2-26	telophase	lagging chr
											RK-brca2d37-261120-L2-27	leptotene
											RK-brca2d37-261120-L2-28	metaphase II	univalent
											RK-brca2d37-261120-L2-29	telophase II	lagging chr
											RK-brca2d37-261120-L2-30	leptotene
											RK-brca2d37-261120-L2-31	-
											RK-brca2d37-261120-L2-32	metaphase II	entanglement
											RK-brca2d37-261120-L2-33	tetrads	defects
											RK-brca2d37-261120-L2-34	tetrads	defects
											RK-brca2d37-261120-L2-35	metaphase II
											RK-brca2d37-261120-L2-36	metaphase	univalent
											RK-brca2d37-261120-L2-37	metaphase II	entanglement
											RK-brca2d37-261120-L2-38	metaphase II	entanglement
											RK-brca2d37-261120-L2-39	leptotene
											RK-brca2d37-261120-L2-40	metaphase II	entanglement
											RK-brca2d37-261120-L2-41	anaphase II	entanglement
											RK-brca2d37-261120-L2-42	telophase II	lagging chr
											RK-brca2d37-261120-L2-43	telophase II	lagging chr
											RK-brca2d37-261120-L3-01	metaphase
											RK-brca2d37-261120-L3-02	-
											RK-brca2d37-261120-L3-03	metaphase
											RK-brca2d37-261120-L3-04	telophase
											RK-brca2d37-261120-L3-05	metaphase
											RK-brca2d37-261120-L3-06	diakinesis
											RK-brca2d37-261120-L3-07	-
											RK-brca2d37-261120-L3-08	-
											RK-brca2d37-261120-L3-09	diakinesis
											RK-brca2d37-261120-L3-10	diakinesis
											RK-brca2d37-261120-Sl2-01	metaphase II	entanglement
											RK-brca2d37-261120-Sl2-02	metaphase II	entanglement
											RK-brca2d37-261120-Sl2-03	metaphase II	entanglement
											RK-brca2d37-261120-Sl2-04	leptotene

[truncated: 1 more sheets: S11. PpBRCA2 cDNA sequencing]
